# Supplementary material for: Providing normative information increases intentions to accept a COVID-19 vaccine
Source: Nat Commun. 2023 Jan 9;14:126. doi: 10.1038/s41467-022-35052-4 (PMC9828376; doi:10.1038/s41467-022-35052-4)
Supplement: Supplementary file 4 — Source Data [file 41467_2022_35052_MOESM4_ESM.zip]

Archive with 42 entries (41 files):
- Source Data/Figure1.txt
- Source Data/Figure1_Inset.txt
- Source Data/Figure2.txt
- Source Data/Figure3a.csv
- Source Data/Figure3b.csv
- Source Data/Figure4a.csv
- Source Data/Figure4b.csv
- Source Data/Figure4c.csv
- Source Data/readme.txt
- Source Data/Supplementary Information/
- Source Data/Supplementary Information/FigureS10.csv
- Source Data/Supplementary Information/FigureS11a.csv
- Source Data/Supplementary Information/FigureS11b.csv
- Source Data/Supplementary Information/FigureS11c.csv
- Source Data/Supplementary Information/FigureS11d.csv
- Source Data/Supplementary Information/FigureS12a.csv
- Source Data/Supplementary Information/FigureS12b.csv
- Source Data/Supplementary Information/FigureS13a.csv
- Source Data/Supplementary Information/FigureS13b.csv
- Source Data/Supplementary Information/FigureS14a.csv
- Source Data/Supplementary Information/FigureS14b.csv
- Source Data/Supplementary Information/FigureS15.txt
- Source Data/Supplementary Information/FigureS16.csv
- Source Data/Supplementary Information/FigureS17.csv
- Source Data/Supplementary Information/FigureS3a.csv
- Source Data/Supplementary Information/FigureS3b.csv
- Source Data/Supplementary Information/FigureS3c.csv
- Source Data/Supplementary Information/FigureS4a.csv
- Source Data/Supplementary Information/FigureS4b.csv
- Source Data/Supplementary Information/FigureS4c.csv
- Source Data/Supplementary Information/FigureS4d.csv
- Source Data/Supplementary Information/FigureS5a.csv
- Source Data/Supplementary Information/FigureS5b.csv
- Source Data/Supplementary Information/FigureS6a.csv
- Source Data/Supplementary Information/FigureS6b.csv
- Source Data/Supplementary Information/FigureS7a.csv
- Source Data/Supplementary Information/FigureS7b.csv
- Source Data/Supplementary Information/FigureS7c.csv
- Source Data/Supplementary Information/FigureS7d.csv
- Source Data/Supplementary Information/FigureS7e.csv
- Source Data/Supplementary Information/FigureS7f.csv
- Source Data/Supplementary Information/FigureS8.csv
