# Supplementary material for: Providing normative information increases intentions to accept a COVID-19 vaccine
Source: Nat Commun. 2023 Jan 9;14:126. doi: 10.1038/s41467-022-35052-4 (PMC9828376; doi:10.1038/s41467-022-35052-4)
Supplement: Supplementary file 4 — Source Data [file 41467_2022_35052_MOESM4_ESM.zip › Source Data/Figure1.txt]

	fill	y	x	PANEL	group	flipped_aes	ymin	ymax	xmin	xmax	colour	size	linetype	alpha
1	#4C3F30	1	1	1	1	FALSE	0,727325897341967	1	1	1	NA	0,5	1	0,62
2	#4C3F30	1	2	1	1	FALSE	0,713712239673127	1	2	2	NA	0,5	1	0,62
3	#4C3F30	1	3	1	1	FALSE	0,706120458543748	1	3	3	NA	0,5	1	0,62
4	#4C3F30	1	4	1	1	FALSE	0,707751368384209	1	4	4	NA	0,5	1	0,62
5	#4C3F30	1	5	1	1	FALSE	0,715778917494572	1	5	5	NA	0,5	1	0,62
6	#4C3F30	1	6	1	1	FALSE	0,709616568597333	1	6	6	NA	0,5	1	0,62
7	#4C3F30	1	7	1	1	FALSE	0,713906997667197	1	7	7	NA	0,5	1	0,62
8	#4C3F30	1	8	1	1	FALSE	0,707482823067606	1	8	8	NA	0,5	1	0,62
9	#4C3F30	1	9	1	1	FALSE	0,708567105731448	1	9	9	NA	0,5	1	0,62
10	#4C3F30	1	10	1	1	FALSE	0,698178410896143	1	10	10	NA	0,5	1	0,62
11	#4C3F30	1	11	1	1	FALSE	0,705732676630951	1	11	11	NA	0,5	1	0,62
12	#4C3F30	1	12	1	1	FALSE	0,707722899134364	1	12	12	NA	0,5	1	0,62
13	#4C3F30	1	13	1	1	FALSE	0,73042366554586	1	13	13	NA	0,5	1	0,62
14	#4C3F30	1	14	1	1	FALSE	0,778366329119405	1	14	14	NA	0,5	1	0,62
15	#4C3F30	1	15	1	1	FALSE	0,775629214952153	1	15	15	NA	0,5	1	0,62
16	#4C3F30	1	16	1	1	FALSE	0,774876649073213	1	16	16	NA	0,5	1	0,62
17	#4C3F30	1	17	1	1	FALSE	0,782845258692772	1	17	17	NA	0,5	1	0,62
18	#4C3F30	1	18	1	1	FALSE	0,820299313373988	1	18	18	NA	0,5	1	0,62
19	#4C3F30	1	19	1	1	FALSE	0,821241739538499	1	19	19	NA	0,5	1	0,62
20	#EAEAEA	0,727325897341967	1	1	2	FALSE	0,507975666760156	0,727325897341967	1	1	NA	0,5	1	0,62
21	#EAEAEA	0,713712239673127	2	1	2	FALSE	0,481543537591594	0,713712239673127	2	2	NA	0,5	1	0,62
22	#EAEAEA	0,706120458543748	3	1	2	FALSE	0,456789109759647	0,706120458543748	3	3	NA	0,5	1	0,62
23	#EAEAEA	0,707751368384209	4	1	2	FALSE	0,422657019597971	0,707751368384209	4	4	NA	0,5	1	0,62
24	#EAEAEA	0,715778917494572	5	1	2	FALSE	0,391905112760547	0,715778917494572	5	5	NA	0,5	1	0,62
25	#EAEAEA	0,709616568597333	6	1	2	FALSE	0,367511099644451	0,709616568597333	6	6	NA	0,5	1	0,62
26	#EAEAEA	0,713906997667197	7	1	2	FALSE	0,379520127754557	0,713906997667197	7	7	NA	0,5	1	0,62
27	#EAEAEA	0,707482823067606	8	1	2	FALSE	0,415276464406773	0,707482823067606	8	8	NA	0,5	1	0,62
28	#EAEAEA	0,708567105731448	9	1	2	FALSE	0,418987656343499	0,708567105731448	9	9	NA	0,5	1	0,62
29	#EAEAEA	0,698178410896143	10	1	2	FALSE	0,376314207516953	0,698178410896143	10	10	NA	0,5	1	0,62
30	#EAEAEA	0,705732676630951	11	1	2	FALSE	0,349376085841194	0,705732676630951	11	11	NA	0,5	1	0,62
31	#EAEAEA	0,707722899134364	12	1	2	FALSE	0,328911258380261	0,707722899134364	12	12	NA	0,5	1	0,62
32	#EAEAEA	0,73042366554586	13	1	2	FALSE	0,409743002618035	0,73042366554586	13	13	NA	0,5	1	0,62
33	#EAEAEA	0,778366329119405	14	1	2	FALSE	0,534695363521196	0,778366329119405	14	14	NA	0,5	1	0,62
34	#EAEAEA	0,775629214952153	15	1	2	FALSE	0,53122347488139	0,775629214952153	15	15	NA	0,5	1	0,62
35	#EAEAEA	0,774876649073213	16	1	2	FALSE	0,548046757761384	0,774876649073213	16	16	NA	0,5	1	0,62
36	#EAEAEA	0,782845258692772	17	1	2	FALSE	0,560782868145475	0,782845258692772	17	17	NA	0,5	1	0,62
37	#EAEAEA	0,820299313373988	18	1	2	FALSE	0,607652428876559	0,820299313373988	18	18	NA	0,5	1	0,62
38	#EAEAEA	0,821241739538499	19	1	2	FALSE	0,612041941344106	0,821241739538499	19	19	NA	0,5	1	0,62
39	#6DB581	0,507975666760156	1	1	3	FALSE	0	0,507975666760156	1	1	NA	0,5	1	0,62
40	#6DB581	0,481543537591594	2	1	3	FALSE	0	0,481543537591594	2	2	NA	0,5	1	0,62
41	#6DB581	0,456789109759647	3	1	3	FALSE	0	0,456789109759647	3	3	NA	0,5	1	0,62
42	#6DB581	0,422657019597971	4	1	3	FALSE	0	0,422657019597971	4	4	NA	0,5	1	0,62
43	#6DB581	0,391905112760547	5	1	3	FALSE	0	0,391905112760547	5	5	NA	0,5	1	0,62
44	#6DB581	0,367511099644451	6	1	3	FALSE	0	0,367511099644451	6	6	NA	0,5	1	0,62
45	#6DB581	0,379520127754557	7	1	3	FALSE	0	0,379520127754557	7	7	NA	0,5	1	0,62
46	#6DB581	0,415276464406773	8	1	3	FALSE	0	0,415276464406773	8	8	NA	0,5	1	0,62
47	#6DB581	0,418987656343499	9	1	3	FALSE	0	0,418987656343499	9	9	NA	0,5	1	0,62
48	#6DB581	0,376314207516953	10	1	3	FALSE	0	0,376314207516953	10	10	NA	0,5	1	0,62
49	#6DB581	0,349376085841194	11	1	3	FALSE	0	0,349376085841194	11	11	NA	0,5	1	0,62
50	#6DB581	0,328911258380261	12	1	3	FALSE	0	0,328911258380261	12	12	NA	0,5	1	0,62
51	#6DB581	0,409743002618035	13	1	3	FALSE	0	0,409743002618035	13	13	NA	0,5	1	0,62
52	#6DB581	0,534695363521196	14	1	3	FALSE	0	0,534695363521196	14	14	NA	0,5	1	0,62
53	#6DB581	0,53122347488139	15	1	3	FALSE	0	0,53122347488139	15	15	NA	0,5	1	0,62
54	#6DB581	0,548046757761384	16	1	3	FALSE	0	0,548046757761384	16	16	NA	0,5	1	0,62
55	#6DB581	0,560782868145475	17	1	3	FALSE	0	0,560782868145475	17	17	NA	0,5	1	0,62
56	#6DB581	0,607652428876559	18	1	3	FALSE	0	0,607652428876559	18	18	NA	0,5	1	0,62
57	#6DB581	0,612041941344106	19	1	3	FALSE	0	0,612041941344106	19	19	NA	0,5	1	0,62
58	#4C3F30	1	1	2	1	FALSE	0,708064691020888	1	1	1	NA	0,5	1	0,62
59	#4C3F30	1	2	2	1	FALSE	0,724257010941978	1	2	2	NA	0,5	1	0,62
60	#4C3F30	1	3	2	1	FALSE	0,724306281047153	1	3	3	NA	0,5	1	0,62
61	#4C3F30	1	4	2	1	FALSE	0,723072231958676	1	4	4	NA	0,5	1	0,62
62	#4C3F30	1	5	2	1	FALSE	0,739118263715682	1	5	5	NA	0,5	1	0,62
63	#4C3F30	1	6	2	1	FALSE	0,732146541301198	1	6	6	NA	0,5	1	0,62
64	#4C3F30	1	7	2	1	FALSE	0,709061150200475	1	7	7	NA	0,5	1	0,62
65	#4C3F30	1	8	2	1	FALSE	0,724519215800347	1	8	8	NA	0,5	1	0,62
66	#4C3F30	1	9	2	1	FALSE	0,698287735793745	1	9	9	NA	0,5	1	0,62
67	#4C3F30	1	10	2	1	FALSE	0,68891205572716	1	10	10	NA	0,5	1	0,62
68	#4C3F30	1	11	2	1	FALSE	0,698876698909584	1	11	11	NA	0,5	1	0,62
69	#4C3F30	1	12	2	1	FALSE	0,733255326057394	1	12	12	NA	0,5	1	0,62
70	#4C3F30	1	13	2	1	FALSE	0,79963689590525	1	13	13	NA	0,5	1	0,62
71	#4C3F30	1	14	2	1	FALSE	0,828855131598066	1	14	14	NA	0,5	1	0,62
72	#4C3F30	1	15	2	1	FALSE	0,832520372319803	1	15	15	NA	0,5	1	0,62
73	#4C3F30	1	16	2	1	FALSE	0,840140551139754	1	16	16	NA	0,5	1	0,62
74	#4C3F30	1	17	2	1	FALSE	0,835719830539096	1	17	17	NA	0,5	1	0,62
75	#4C3F30	1	18	2	1	FALSE	0,82617169731385	1	18	18	NA	0,5	1	0,62
76	#4C3F30	1	19	2	1	FALSE	0,845854786420455	1	19	19	NA	0,5	1	0,62
77	#EAEAEA	0,708064691020888	1	2	2	FALSE	0,424191956328741	0,708064691020888	1	1	NA	0,5	1	0,62
78	#EAEAEA	0,724257010941978	2	2	2	FALSE	0,460577724265145	0,724257010941978	2	2	NA	0,5	1	0,62
79	#EAEAEA	0,724306281047153	3	2	2	FALSE	0,44578733970084	0,724306281047153	3	3	NA	0,5	1	0,62
80	#EAEAEA	0,723072231958676	4	2	2	FALSE	0,411618921474609	0,723072231958676	4	4	NA	0,5	1	0,62
81	#EAEAEA	0,739118263715682	5	2	2	FALSE	0,342155987683146	0,739118263715682	5	5	NA	0,5	1	0,62
82	#EAEAEA	0,732146541301198	6	2	2	FALSE	0,362861429550099	0,732146541301198	6	6	NA	0,5	1	0,62
83	#EAEAEA	0,709061150200475	7	2	2	FALSE	0,355520513109459	0,709061150200475	7	7	NA	0,5	1	0,62
84	#EAEAEA	0,724519215800347	8	2	2	FALSE	0,406743069773586	0,724519215800347	8	8	NA	0,5	1	0,62
85	#EAEAEA	0,698287735793745	9	2	2	FALSE	0,391550783687873	0,698287735793745	9	9	NA	0,5	1	0,62
86	#EAEAEA	0,68891205572716	10	2	2	FALSE	0,378285561232795	0,68891205572716	10	10	NA	0,5	1	0,62
87	#EAEAEA	0,698876698909584	11	2	2	FALSE	0,385702148575269	0,698876698909584	11	11	NA	0,5	1	0,62
88	#EAEAEA	0,733255326057394	12	2	2	FALSE	0,420773392000356	0,733255326057394	12	12	NA	0,5	1	0,62
89	#EAEAEA	0,79963689590525	13	2	2	FALSE	0,559533118916008	0,79963689590525	13	13	NA	0,5	1	0,62
90	#EAEAEA	0,828855131598066	14	2	2	FALSE	0,621916211122668	0,828855131598066	14	14	NA	0,5	1	0,62
91	#EAEAEA	0,832520372319803	15	2	2	FALSE	0,62464240027985	0,832520372319803	15	15	NA	0,5	1	0,62
92	#EAEAEA	0,840140551139754	16	2	2	FALSE	0,629024785648077	0,840140551139754	16	16	NA	0,5	1	0,62
93	#EAEAEA	0,835719830539096	17	2	2	FALSE	0,618969531169183	0,835719830539096	17	17	NA	0,5	1	0,62
94	#EAEAEA	0,82617169731385	18	2	2	FALSE	0,629803677256086	0,82617169731385	18	18	NA	0,5	1	0,62
95	#EAEAEA	0,845854786420455	19	2	2	FALSE	0,651825188521143	0,845854786420455	19	19	NA	0,5	1	0,62
96	#6DB581	0,424191956328741	1	2	3	FALSE	0	0,424191956328741	1	1	NA	0,5	1	0,62
97	#6DB581	0,460577724265145	2	2	3	FALSE	0	0,460577724265145	2	2	NA	0,5	1	0,62
98	#6DB581	0,44578733970084	3	2	3	FALSE	0	0,44578733970084	3	3	NA	0,5	1	0,62
99	#6DB581	0,411618921474609	4	2	3	FALSE	0	0,411618921474609	4	4	NA	0,5	1	0,62
100	#6DB581	0,342155987683146	5	2	3	FALSE	0	0,342155987683146	5	5	NA	0,5	1	0,62
101	#6DB581	0,362861429550099	6	2	3	FALSE	0	0,362861429550099	6	6	NA	0,5	1	0,62
102	#6DB581	0,355520513109459	7	2	3	FALSE	0	0,355520513109459	7	7	NA	0,5	1	0,62
103	#6DB581	0,406743069773586	8	2	3	FALSE	0	0,406743069773586	8	8	NA	0,5	1	0,62
104	#6DB581	0,391550783687873	9	2	3	FALSE	0	0,391550783687873	9	9	NA	0,5	1	0,62
105	#6DB581	0,378285561232795	10	2	3	FALSE	0	0,378285561232795	10	10	NA	0,5	1	0,62
106	#6DB581	0,385702148575269	11	2	3	FALSE	0	0,385702148575269	11	11	NA	0,5	1	0,62
107	#6DB581	0,420773392000356	12	2	3	FALSE	0	0,420773392000356	12	12	NA	0,5	1	0,62
108	#6DB581	0,559533118916008	13	2	3	FALSE	0	0,559533118916008	13	13	NA	0,5	1	0,62
109	#6DB581	0,621916211122668	14	2	3	FALSE	0	0,621916211122668	14	14	NA	0,5	1	0,62
110	#6DB581	0,62464240027985	15	2	3	FALSE	0	0,62464240027985	15	15	NA	0,5	1	0,62
111	#6DB581	0,629024785648077	16	2	3	FALSE	0	0,629024785648077	16	16	NA	0,5	1	0,62
112	#6DB581	0,618969531169183	17	2	3	FALSE	0	0,618969531169183	17	17	NA	0,5	1	0,62
113	#6DB581	0,629803677256086	18	2	3	FALSE	0	0,629803677256086	18	18	NA	0,5	1	0,62
114	#6DB581	0,651825188521143	19	2	3	FALSE	0	0,651825188521143	19	19	NA	0,5	1	0,62
115	#4C3F30	1	1	3	1	FALSE	0,797113795737527	1	1	1	NA	0,5	1	0,62
116	#4C3F30	1	2	3	1	FALSE	0,761676096246961	1	2	2	NA	0,5	1	0,62
117	#4C3F30	1	3	3	1	FALSE	0,772865315232692	1	3	3	NA	0,5	1	0,62
118	#4C3F30	1	4	3	1	FALSE	0,753042930117176	1	4	4	NA	0,5	1	0,62
119	#4C3F30	1	5	3	1	FALSE	0,733549354375648	1	5	5	NA	0,5	1	0,62
120	#4C3F30	1	6	3	1	FALSE	0,679293906336735	1	6	6	NA	0,5	1	0,62
121	#4C3F30	1	7	3	1	FALSE	0,715422982911222	1	7	7	NA	0,5	1	0,62
122	#4C3F30	1	8	3	1	FALSE	0,730115069585815	1	8	8	NA	0,5	1	0,62
123	#4C3F30	1	9	3	1	FALSE	0,719924189934875	1	9	9	NA	0,5	1	0,62
124	#4C3F30	1	10	3	1	FALSE	0,738663040915605	1	10	10	NA	0,5	1	0,62
125	#4C3F30	1	11	3	1	FALSE	0,770335128621632	1	11	11	NA	0,5	1	0,62
126	#4C3F30	1	12	3	1	FALSE	0,782246297398198	1	12	12	NA	0,5	1	0,62
127	#4C3F30	1	13	3	1	FALSE	0,831752548114603	1	13	13	NA	0,5	1	0,62
128	#4C3F30	1	14	3	1	FALSE	0,846450587223515	1	14	14	NA	0,5	1	0,62
129	#4C3F30	1	15	3	1	FALSE	0,851206793937756	1	15	15	NA	0,5	1	0,62
130	#4C3F30	1	16	3	1	FALSE	0,872141611346974	1	16	16	NA	0,5	1	0,62
131	#4C3F30	1	17	3	1	FALSE	0,885683518127585	1	17	17	NA	0,5	1	0,62
132	#4C3F30	1	18	3	1	FALSE	0,906155033811519	1	18	18	NA	0,5	1	0,62
133	#4C3F30	1	19	3	1	FALSE	0,916491124506717	1	19	19	NA	0,5	1	0,62
134	#EAEAEA	0,797113795737527	1	3	2	FALSE	0,601884349955856	0,797113795737527	1	1	NA	0,5	1	0,62
135	#EAEAEA	0,761676096246961	2	3	2	FALSE	0,571872940220289	0,761676096246961	2	2	NA	0,5	1	0,62
136	#EAEAEA	0,772865315232692	3	3	2	FALSE	0,547163811004726	0,772865315232692	3	3	NA	0,5	1	0,62
137	#EAEAEA	0,753042930117176	4	3	2	FALSE	0,524524155367491	0,753042930117176	4	4	NA	0,5	1	0,62
138	#EAEAEA	0,733549354375648	5	3	2	FALSE	0,448693309051528	0,733549354375648	5	5	NA	0,5	1	0,62
139	#EAEAEA	0,679293906336735	6	3	2	FALSE	0,393249264949569	0,679293906336735	6	6	NA	0,5	1	0,62
140	#EAEAEA	0,715422982911222	7	3	2	FALSE	0,444272296600636	0,715422982911222	7	7	NA	0,5	1	0,62
141	#EAEAEA	0,730115069585815	8	3	2	FALSE	0,463748951266746	0,730115069585815	8	8	NA	0,5	1	0,62
142	#EAEAEA	0,719924189934875	9	3	2	FALSE	0,454967873415338	0,719924189934875	9	9	NA	0,5	1	0,62
143	#EAEAEA	0,738663040915605	10	3	2	FALSE	0,523652495366157	0,738663040915605	10	10	NA	0,5	1	0,62
144	#EAEAEA	0,770335128621632	11	3	2	FALSE	0,561898612046621	0,770335128621632	11	11	NA	0,5	1	0,62
145	#EAEAEA	0,782246297398198	12	3	2	FALSE	0,574822584403794	0,782246297398198	12	12	NA	0,5	1	0,62
146	#EAEAEA	0,831752548114603	13	3	2	FALSE	0,626813819786631	0,831752548114603	13	13	NA	0,5	1	0,62
147	#EAEAEA	0,846450587223515	14	3	2	FALSE	0,68985504584363	0,846450587223515	14	14	NA	0,5	1	0,62
148	#EAEAEA	0,851206793937756	15	3	2	FALSE	0,68815995035842	0,851206793937756	15	15	NA	0,5	1	0,62
149	#EAEAEA	0,872141611346974	16	3	2	FALSE	0,715334315408472	0,872141611346974	16	16	NA	0,5	1	0,62
150	#EAEAEA	0,885683518127585	17	3	2	FALSE	0,714440728735198	0,885683518127585	17	17	NA	0,5	1	0,62
151	#EAEAEA	0,906155033811519	18	3	2	FALSE	0,736874397337073	0,906155033811519	18	18	NA	0,5	1	0,62
152	#EAEAEA	0,916491124506717	19	3	2	FALSE	0,774314489387429	0,916491124506717	19	19	NA	0,5	1	0,62
153	#6DB581	0,601884349955856	1	3	3	FALSE	0	0,601884349955856	1	1	NA	0,5	1	0,62
154	#6DB581	0,571872940220289	2	3	3	FALSE	0	0,571872940220289	2	2	NA	0,5	1	0,62
155	#6DB581	0,547163811004726	3	3	3	FALSE	0	0,547163811004726	3	3	NA	0,5	1	0,62
156	#6DB581	0,524524155367491	4	3	3	FALSE	0	0,524524155367491	4	4	NA	0,5	1	0,62
157	#6DB581	0,448693309051528	5	3	3	FALSE	0	0,448693309051528	5	5	NA	0,5	1	0,62
158	#6DB581	0,393249264949569	6	3	3	FALSE	0	0,393249264949569	6	6	NA	0,5	1	0,62
159	#6DB581	0,444272296600636	7	3	3	FALSE	0	0,444272296600636	7	7	NA	0,5	1	0,62
160	#6DB581	0,463748951266746	8	3	3	FALSE	0	0,463748951266746	8	8	NA	0,5	1	0,62
161	#6DB581	0,454967873415338	9	3	3	FALSE	0	0,454967873415338	9	9	NA	0,5	1	0,62
162	#6DB581	0,523652495366157	10	3	3	FALSE	0	0,523652495366157	10	10	NA	0,5	1	0,62
163	#6DB581	0,561898612046621	11	3	3	FALSE	0	0,561898612046621	11	11	NA	0,5	1	0,62
164	#6DB581	0,574822584403794	12	3	3	FALSE	0	0,574822584403794	12	12	NA	0,5	1	0,62
165	#6DB581	0,626813819786631	13	3	3	FALSE	0	0,626813819786631	13	13	NA	0,5	1	0,62
166	#6DB581	0,68985504584363	14	3	3	FALSE	0	0,68985504584363	14	14	NA	0,5	1	0,62
167	#6DB581	0,68815995035842	15	3	3	FALSE	0	0,68815995035842	15	15	NA	0,5	1	0,62
168	#6DB581	0,715334315408472	16	3	3	FALSE	0	0,715334315408472	16	16	NA	0,5	1	0,62
169	#6DB581	0,714440728735198	17	3	3	FALSE	0	0,714440728735198	17	17	NA	0,5	1	0,62
170	#6DB581	0,736874397337073	18	3	3	FALSE	0	0,736874397337073	18	18	NA	0,5	1	0,62
171	#6DB581	0,774314489387429	19	3	3	FALSE	0	0,774314489387429	19	19	NA	0,5	1	0,62
172	#4C3F30	1	1	4	1	FALSE	0,754029353711505	1	1	1	NA	0,5	1	0,62
173	#4C3F30	1	2	4	1	FALSE	0,740533314187888	1	2	2	NA	0,5	1	0,62
174	#4C3F30	1	3	4	1	FALSE	0,760928453916267	1	3	3	NA	0,5	1	0,62
175	#4C3F30	1	4	4	1	FALSE	0,733381765204773	1	4	4	NA	0,5	1	0,62
176	#4C3F30	1	5	4	1	FALSE	0,741591410609652	1	5	5	NA	0,5	1	0,62
177	#4C3F30	1	6	4	1	FALSE	0,707591456193317	1	6	6	NA	0,5	1	0,62
178	#4C3F30	1	7	4	1	FALSE	0,748601266348417	1	7	7	NA	0,5	1	0,62
179	#4C3F30	1	8	4	1	FALSE	0,737786891575013	1	8	8	NA	0,5	1	0,62
180	#4C3F30	1	9	4	1	FALSE	0,753714133949365	1	9	9	NA	0,5	1	0,62
181	#4C3F30	1	10	4	1	FALSE	0,735843319327533	1	10	10	NA	0,5	1	0,62
182	#4C3F30	1	11	4	1	FALSE	0,74359936693949	1	11	11	NA	0,5	1	0,62
183	#4C3F30	1	12	4	1	FALSE	0,758660794732409	1	12	12	NA	0,5	1	0,62
184	#4C3F30	1	13	4	1	FALSE	0,788634568011716	1	13	13	NA	0,5	1	0,62
185	#4C3F30	1	14	4	1	FALSE	0,837242047014112	1	14	14	NA	0,5	1	0,62
186	#4C3F30	1	15	4	1	FALSE	0,833076912836918	1	15	15	NA	0,5	1	0,62
187	#4C3F30	1	16	4	1	FALSE	0,851124234428635	1	16	16	NA	0,5	1	0,62
188	#4C3F30	1	17	4	1	FALSE	0,839985853745425	1	17	17	NA	0,5	1	0,62
189	#4C3F30	1	18	4	1	FALSE	0,857721336576742	1	18	18	NA	0,5	1	0,62
190	#4C3F30	1	19	4	1	FALSE	0,875873014306172	1	19	19	NA	0,5	1	0,62
191	#EAEAEA	0,754029353711505	1	4	2	FALSE	0,475547992899407	0,754029353711505	1	1	NA	0,5	1	0,62
192	#EAEAEA	0,740533314187888	2	4	2	FALSE	0,458597334349295	0,740533314187888	2	2	NA	0,5	1	0,62
193	#EAEAEA	0,760928453916267	3	4	2	FALSE	0,477696810599409	0,760928453916267	3	3	NA	0,5	1	0,62
194	#EAEAEA	0,733381765204773	4	4	2	FALSE	0,436493388495447	0,733381765204773	4	4	NA	0,5	1	0,62
195	#EAEAEA	0,741591410609652	5	4	2	FALSE	0,414402160157595	0,741591410609652	5	5	NA	0,5	1	0,62
196	#EAEAEA	0,707591456193317	6	4	2	FALSE	0,415369965924783	0,707591456193317	6	6	NA	0,5	1	0,62
197	#EAEAEA	0,748601266348417	7	4	2	FALSE	0,428423746804006	0,748601266348417	7	7	NA	0,5	1	0,62
198	#EAEAEA	0,737786891575013	8	4	2	FALSE	0,419777107667345	0,737786891575013	8	8	NA	0,5	1	0,62
199	#EAEAEA	0,753714133949365	9	4	2	FALSE	0,449743351070576	0,753714133949365	9	9	NA	0,5	1	0,62
200	#EAEAEA	0,735843319327533	10	4	2	FALSE	0,407476674359376	0,735843319327533	10	10	NA	0,5	1	0,62
201	#EAEAEA	0,74359936693949	11	4	2	FALSE	0,438686194574626	0,74359936693949	11	11	NA	0,5	1	0,62
202	#EAEAEA	0,758660794732409	12	4	2	FALSE	0,468765207073565	0,758660794732409	12	12	NA	0,5	1	0,62
203	#EAEAEA	0,788634568011716	13	4	2	FALSE	0,529821747576719	0,788634568011716	13	13	NA	0,5	1	0,62
204	#EAEAEA	0,837242047014112	14	4	2	FALSE	0,624368609010642	0,837242047014112	14	14	NA	0,5	1	0,62
205	#EAEAEA	0,833076912836918	15	4	2	FALSE	0,651571487865058	0,833076912836918	15	15	NA	0,5	1	0,62
206	#EAEAEA	0,851124234428635	16	4	2	FALSE	0,630722905197292	0,851124234428635	16	16	NA	0,5	1	0,62
207	#EAEAEA	0,839985853745425	17	4	2	FALSE	0,633594130920127	0,839985853745425	17	17	NA	0,5	1	0,62
208	#EAEAEA	0,857721336576742	18	4	2	FALSE	0,631487306577695	0,857721336576742	18	18	NA	0,5	1	0,62
209	#EAEAEA	0,875873014306172	19	4	2	FALSE	0,63048829350073	0,875873014306172	19	19	NA	0,5	1	0,62
210	#6DB581	0,475547992899407	1	4	3	FALSE	0	0,475547992899407	1	1	NA	0,5	1	0,62
211	#6DB581	0,458597334349295	2	4	3	FALSE	0	0,458597334349295	2	2	NA	0,5	1	0,62
212	#6DB581	0,477696810599409	3	4	3	FALSE	0	0,477696810599409	3	3	NA	0,5	1	0,62
213	#6DB581	0,436493388495447	4	4	3	FALSE	0	0,436493388495447	4	4	NA	0,5	1	0,62
214	#6DB581	0,414402160157595	5	4	3	FALSE	0	0,414402160157595	5	5	NA	0,5	1	0,62
215	#6DB581	0,415369965924783	6	4	3	FALSE	0	0,415369965924783	6	6	NA	0,5	1	0,62
216	#6DB581	0,428423746804006	7	4	3	FALSE	0	0,428423746804006	7	7	NA	0,5	1	0,62
217	#6DB581	0,419777107667345	8	4	3	FALSE	0	0,419777107667345	8	8	NA	0,5	1	0,62
218	#6DB581	0,449743351070576	9	4	3	FALSE	0	0,449743351070576	9	9	NA	0,5	1	0,62
219	#6DB581	0,407476674359376	10	4	3	FALSE	0	0,407476674359376	10	10	NA	0,5	1	0,62
220	#6DB581	0,438686194574626	11	4	3	FALSE	0	0,438686194574626	11	11	NA	0,5	1	0,62
221	#6DB581	0,468765207073565	12	4	3	FALSE	0	0,468765207073565	12	12	NA	0,5	1	0,62
222	#6DB581	0,529821747576719	13	4	3	FALSE	0	0,529821747576719	13	13	NA	0,5	1	0,62
223	#6DB581	0,624368609010642	14	4	3	FALSE	0	0,624368609010642	14	14	NA	0,5	1	0,62
224	#6DB581	0,651571487865058	15	4	3	FALSE	0	0,651571487865058	15	15	NA	0,5	1	0,62
225	#6DB581	0,630722905197292	16	4	3	FALSE	0	0,630722905197292	16	16	NA	0,5	1	0,62
226	#6DB581	0,633594130920127	17	4	3	FALSE	0	0,633594130920127	17	17	NA	0,5	1	0,62
227	#6DB581	0,631487306577695	18	4	3	FALSE	0	0,631487306577695	18	18	NA	0,5	1	0,62
228	#6DB581	0,63048829350073	19	4	3	FALSE	0	0,63048829350073	19	19	NA	0,5	1	0,62
229	#4C3F30	1	1	5	1	FALSE	0,769566565876685	1	1	1	NA	0,5	1	0,62
230	#4C3F30	1	2	5	1	FALSE	0,793498936256658	1	2	2	NA	0,5	1	0,62
231	#4C3F30	1	3	5	1	FALSE	0,749350536359197	1	3	3	NA	0,5	1	0,62
232	#4C3F30	1	4	5	1	FALSE	0,713601599313841	1	4	4	NA	0,5	1	0,62
233	#4C3F30	1	5	5	1	FALSE	0,711958556690245	1	5	5	NA	0,5	1	0,62
234	#4C3F30	1	6	5	1	FALSE	0,710919233776117	1	6	6	NA	0,5	1	0,62
235	#4C3F30	1	7	5	1	FALSE	0,707727249567076	1	7	7	NA	0,5	1	0,62
236	#4C3F30	1	8	5	1	FALSE	0,701449707587332	1	8	8	NA	0,5	1	0,62
237	#4C3F30	1	9	5	1	FALSE	0,723401524424358	1	9	9	NA	0,5	1	0,62
238	#4C3F30	1	10	5	1	FALSE	0,711161410792892	1	10	10	NA	0,5	1	0,62
239	#4C3F30	1	11	5	1	FALSE	0,71769172009835	1	11	11	NA	0,5	1	0,62
240	#4C3F30	1	12	5	1	FALSE	0,689066443203605	1	12	12	NA	0,5	1	0,62
241	#4C3F30	1	13	5	1	FALSE	0,702586366847959	1	13	13	NA	0,5	1	0,62
242	#4C3F30	1	14	5	1	FALSE	0,69691949378443	1	14	14	NA	0,5	1	0,62
243	#4C3F30	1	15	5	1	FALSE	0,671780682313144	1	15	15	NA	0,5	1	0,62
244	#4C3F30	1	16	5	1	FALSE	0,670080743757401	1	16	16	NA	0,5	1	0,62
245	#4C3F30	1	17	5	1	FALSE	0,669884395821809	1	17	17	NA	0,5	1	0,62
246	#4C3F30	1	18	5	1	FALSE	0,732353507047916	1	18	18	NA	0,5	1	0,62
247	#4C3F30	1	19	5	1	FALSE	0,73370404488283	1	19	19	NA	0,5	1	0,62
248	#EAEAEA	0,769566565876685	1	5	2	FALSE	0,611606588180437	0,769566565876685	1	1	NA	0,5	1	0,62
249	#EAEAEA	0,793498936256658	2	5	2	FALSE	0,648090225596459	0,793498936256658	2	2	NA	0,5	1	0,62
250	#EAEAEA	0,749350536359197	3	5	2	FALSE	0,570638820441701	0,749350536359197	3	3	NA	0,5	1	0,62
251	#EAEAEA	0,713601599313841	4	5	2	FALSE	0,506591558342876	0,713601599313841	4	4	NA	0,5	1	0,62
252	#EAEAEA	0,711958556690245	5	5	2	FALSE	0,487415232274767	0,711958556690245	5	5	NA	0,5	1	0,62
253	#EAEAEA	0,710919233776117	6	5	2	FALSE	0,484863659843269	0,710919233776117	6	6	NA	0,5	1	0,62
254	#EAEAEA	0,707727249567076	7	5	2	FALSE	0,49892777901989	0,707727249567076	7	7	NA	0,5	1	0,62
255	#EAEAEA	0,701449707587332	8	5	2	FALSE	0,474288438145325	0,701449707587332	8	8	NA	0,5	1	0,62
256	#EAEAEA	0,723401524424358	9	5	2	FALSE	0,471790497613446	0,723401524424358	9	9	NA	0,5	1	0,62
257	#EAEAEA	0,711161410792892	10	5	2	FALSE	0,482558856161887	0,711161410792892	10	10	NA	0,5	1	0,62
258	#EAEAEA	0,71769172009835	11	5	2	FALSE	0,480877954672033	0,71769172009835	11	11	NA	0,5	1	0,62
259	#EAEAEA	0,689066443203605	12	5	2	FALSE	0,469705542909609	0,689066443203605	12	12	NA	0,5	1	0,62
260	#EAEAEA	0,702586366847959	13	5	2	FALSE	0,468844437721923	0,702586366847959	13	13	NA	0,5	1	0,62
261	#EAEAEA	0,69691949378443	14	5	2	FALSE	0,456939639538743	0,69691949378443	14	14	NA	0,5	1	0,62
262	#EAEAEA	0,671780682313144	15	5	2	FALSE	0,431683023123128	0,671780682313144	15	15	NA	0,5	1	0,62
263	#EAEAEA	0,670080743757401	16	5	2	FALSE	0,438988212478291	0,670080743757401	16	16	NA	0,5	1	0,62
264	#EAEAEA	0,669884395821809	17	5	2	FALSE	0,424753545749234	0,669884395821809	17	17	NA	0,5	1	0,62
265	#EAEAEA	0,732353507047916	18	5	2	FALSE	0,528283775692893	0,732353507047916	18	18	NA	0,5	1	0,62
266	#EAEAEA	0,73370404488283	19	5	2	FALSE	0,53633023569597	0,73370404488283	19	19	NA	0,5	1	0,62
267	#6DB581	0,611606588180437	1	5	3	FALSE	0	0,611606588180437	1	1	NA	0,5	1	0,62
268	#6DB581	0,648090225596459	2	5	3	FALSE	0	0,648090225596459	2	2	NA	0,5	1	0,62
269	#6DB581	0,570638820441701	3	5	3	FALSE	0	0,570638820441701	3	3	NA	0,5	1	0,62
270	#6DB581	0,506591558342876	4	5	3	FALSE	0	0,506591558342876	4	4	NA	0,5	1	0,62
271	#6DB581	0,487415232274767	5	5	3	FALSE	0	0,487415232274767	5	5	NA	0,5	1	0,62
272	#6DB581	0,484863659843269	6	5	3	FALSE	0	0,484863659843269	6	6	NA	0,5	1	0,62
273	#6DB581	0,49892777901989	7	5	3	FALSE	0	0,49892777901989	7	7	NA	0,5	1	0,62
274	#6DB581	0,474288438145325	8	5	3	FALSE	0	0,474288438145325	8	8	NA	0,5	1	0,62
275	#6DB581	0,471790497613446	9	5	3	FALSE	0	0,471790497613446	9	9	NA	0,5	1	0,62
276	#6DB581	0,482558856161887	10	5	3	FALSE	0	0,482558856161887	10	10	NA	0,5	1	0,62
277	#6DB581	0,480877954672033	11	5	3	FALSE	0	0,480877954672033	11	11	NA	0,5	1	0,62
278	#6DB581	0,469705542909609	12	5	3	FALSE	0	0,469705542909609	12	12	NA	0,5	1	0,62
279	#6DB581	0,468844437721923	13	5	3	FALSE	0	0,468844437721923	13	13	NA	0,5	1	0,62
280	#6DB581	0,456939639538743	14	5	3	FALSE	0	0,456939639538743	14	14	NA	0,5	1	0,62
281	#6DB581	0,431683023123128	15	5	3	FALSE	0	0,431683023123128	15	15	NA	0,5	1	0,62
282	#6DB581	0,438988212478291	16	5	3	FALSE	0	0,438988212478291	16	16	NA	0,5	1	0,62
283	#6DB581	0,424753545749234	17	5	3	FALSE	0	0,424753545749234	17	17	NA	0,5	1	0,62
284	#6DB581	0,528283775692893	18	5	3	FALSE	0	0,528283775692893	18	18	NA	0,5	1	0,62
285	#6DB581	0,53633023569597	19	5	3	FALSE	0	0,53633023569597	19	19	NA	0,5	1	0,62
286	#4C3F30	1	1	6	1	FALSE	0,76788890817379	1	1	1	NA	0,5	1	0,62
287	#4C3F30	1	2	6	1	FALSE	0,758361337549721	1	2	2	NA	0,5	1	0,62
288	#4C3F30	1	3	6	1	FALSE	0,708115782339694	1	3	3	NA	0,5	1	0,62
289	#4C3F30	1	4	6	1	FALSE	0,703618813322861	1	4	4	NA	0,5	1	0,62
290	#4C3F30	1	5	6	1	FALSE	0,645122584188417	1	5	5	NA	0,5	1	0,62
291	#4C3F30	1	6	6	1	FALSE	0,639455416501453	1	6	6	NA	0,5	1	0,62
292	#4C3F30	1	7	6	1	FALSE	0,667684417195592	1	7	7	NA	0,5	1	0,62
293	#4C3F30	1	8	6	1	FALSE	0,675103502108621	1	8	8	NA	0,5	1	0,62
294	#4C3F30	1	9	6	1	FALSE	0,674462955986842	1	9	9	NA	0,5	1	0,62
295	#4C3F30	1	10	6	1	FALSE	0,681330878972068	1	10	10	NA	0,5	1	0,62
296	#4C3F30	1	11	6	1	FALSE	0,618546978603785	1	11	11	NA	0,5	1	0,62
297	#4C3F30	1	12	6	1	FALSE	0,581915840354144	1	12	12	NA	0,5	1	0,62
298	#4C3F30	1	13	6	1	FALSE	0,624455346758386	1	13	13	NA	0,5	1	0,62
299	#4C3F30	1	14	6	1	FALSE	0,606357026886643	1	14	14	NA	0,5	1	0,62
300	#4C3F30	1	15	6	1	FALSE	0,63428587922548	1	15	15	NA	0,5	1	0,62
301	#4C3F30	1	16	6	1	FALSE	0,696976295163292	1	16	16	NA	0,5	1	0,62
302	#4C3F30	1	17	6	1	FALSE	0,756621436642102	1	17	17	NA	0,5	1	0,62
303	#4C3F30	1	18	6	1	FALSE	0,750099876773823	1	18	18	NA	0,5	1	0,62
304	#4C3F30	1	19	6	1	FALSE	0,769870322934984	1	19	19	NA	0,5	1	0,62
305	#EAEAEA	0,76788890817379	1	6	2	FALSE	0,697118343071628	0,76788890817379	1	1	NA	0,5	1	0,62
306	#EAEAEA	0,758361337549721	2	6	2	FALSE	0,6994343193533	0,758361337549721	2	2	NA	0,5	1	0,62
307	#EAEAEA	0,708115782339694	3	6	2	FALSE	0,631924979102038	0,708115782339694	3	3	NA	0,5	1	0,62
308	#EAEAEA	0,703618813322861	4	6	2	FALSE	0,626783584638235	0,703618813322861	4	4	NA	0,5	1	0,62
309	#EAEAEA	0,645122584188417	5	6	2	FALSE	0,539717191114081	0,645122584188417	5	5	NA	0,5	1	0,62
310	#EAEAEA	0,639455416501453	6	6	2	FALSE	0,545943398540966	0,639455416501453	6	6	NA	0,5	1	0,62
311	#EAEAEA	0,667684417195592	7	6	2	FALSE	0,554109281307669	0,667684417195592	7	7	NA	0,5	1	0,62
312	#EAEAEA	0,675103502108621	8	6	2	FALSE	0,528598439029186	0,675103502108621	8	8	NA	0,5	1	0,62
313	#EAEAEA	0,674462955986842	9	6	2	FALSE	0,531021578433109	0,674462955986842	9	9	NA	0,5	1	0,62
314	#EAEAEA	0,681330878972068	10	6	2	FALSE	0,562150997852605	0,681330878972068	10	10	NA	0,5	1	0,62
315	#EAEAEA	0,618546978603785	11	6	2	FALSE	0,485500347985646	0,618546978603785	11	11	NA	0,5	1	0,62
316	#EAEAEA	0,581915840354144	12	6	2	FALSE	0,428576586160193	0,581915840354144	12	12	NA	0,5	1	0,62
317	#EAEAEA	0,624455346758386	13	6	2	FALSE	0,490511482830624	0,624455346758386	13	13	NA	0,5	1	0,62
318	#EAEAEA	0,606357026886643	14	6	2	FALSE	0,485229833845902	0,606357026886643	14	14	NA	0,5	1	0,62
319	#EAEAEA	0,63428587922548	15	6	2	FALSE	0,514753173469624	0,63428587922548	15	15	NA	0,5	1	0,62
320	#EAEAEA	0,696976295163292	16	6	2	FALSE	0,603800344912225	0,696976295163292	16	16	NA	0,5	1	0,62
321	#EAEAEA	0,756621436642102	17	6	2	FALSE	0,66799210622385	0,756621436642102	17	17	NA	0,5	1	0,62
322	#EAEAEA	0,750099876773823	18	6	2	FALSE	0,662367660554107	0,750099876773823	18	18	NA	0,5	1	0,62
323	#EAEAEA	0,769870322934984	19	6	2	FALSE	0,679660097596731	0,769870322934984	19	19	NA	0,5	1	0,62
324	#6DB581	0,697118343071628	1	6	3	FALSE	0	0,697118343071628	1	1	NA	0,5	1	0,62
325	#6DB581	0,6994343193533	2	6	3	FALSE	0	0,6994343193533	2	2	NA	0,5	1	0,62
326	#6DB581	0,631924979102038	3	6	3	FALSE	0	0,631924979102038	3	3	NA	0,5	1	0,62
327	#6DB581	0,626783584638235	4	6	3	FALSE	0	0,626783584638235	4	4	NA	0,5	1	0,62
328	#6DB581	0,539717191114081	5	6	3	FALSE	0	0,539717191114081	5	5	NA	0,5	1	0,62
329	#6DB581	0,545943398540966	6	6	3	FALSE	0	0,545943398540966	6	6	NA	0,5	1	0,62
330	#6DB581	0,554109281307669	7	6	3	FALSE	0	0,554109281307669	7	7	NA	0,5	1	0,62
331	#6DB581	0,528598439029186	8	6	3	FALSE	0	0,528598439029186	8	8	NA	0,5	1	0,62
332	#6DB581	0,531021578433109	9	6	3	FALSE	0	0,531021578433109	9	9	NA	0,5	1	0,62
333	#6DB581	0,562150997852605	10	6	3	FALSE	0	0,562150997852605	10	10	NA	0,5	1	0,62
334	#6DB581	0,485500347985646	11	6	3	FALSE	0	0,485500347985646	11	11	NA	0,5	1	0,62
335	#6DB581	0,428576586160193	12	6	3	FALSE	0	0,428576586160193	12	12	NA	0,5	1	0,62
336	#6DB581	0,490511482830624	13	6	3	FALSE	0	0,490511482830624	13	13	NA	0,5	1	0,62
337	#6DB581	0,485229833845902	14	6	3	FALSE	0	0,485229833845902	14	14	NA	0,5	1	0,62
338	#6DB581	0,514753173469624	15	6	3	FALSE	0	0,514753173469624	15	15	NA	0,5	1	0,62
339	#6DB581	0,603800344912225	16	6	3	FALSE	0	0,603800344912225	16	16	NA	0,5	1	0,62
340	#6DB581	0,66799210622385	17	6	3	FALSE	0	0,66799210622385	17	17	NA	0,5	1	0,62
341	#6DB581	0,662367660554107	18	6	3	FALSE	0	0,662367660554107	18	18	NA	0,5	1	0,62
342	#6DB581	0,679660097596731	19	6	3	FALSE	0	0,679660097596731	19	19	NA	0,5	1	0,62
343	#4C3F30	1	1	7	1	FALSE	0,747348047675818	1	1	1	NA	0,5	1	0,62
344	#4C3F30	1	2	7	1	FALSE	0,726830958991917	1	2	2	NA	0,5	1	0,62
345	#4C3F30	1	3	7	1	FALSE	0,735138845820895	1	3	3	NA	0,5	1	0,62
346	#4C3F30	1	4	7	1	FALSE	0,748190993188138	1	4	4	NA	0,5	1	0,62
347	#4C3F30	1	5	7	1	FALSE	0,72540845665483	1	5	5	NA	0,5	1	0,62
348	#4C3F30	1	6	7	1	FALSE	0,721905332015891	1	6	6	NA	0,5	1	0,62
349	#4C3F30	1	7	7	1	FALSE	0,745708380029369	1	7	7	NA	0,5	1	0,62
350	#4C3F30	1	8	7	1	FALSE	0,719736490926072	1	8	8	NA	0,5	1	0,62
351	#4C3F30	1	9	7	1	FALSE	0,71228855109776	1	9	9	NA	0,5	1	0,62
352	#4C3F30	1	10	7	1	FALSE	0,709897650374093	1	10	10	NA	0,5	1	0,62
353	#4C3F30	1	11	7	1	FALSE	0,730420370570474	1	11	11	NA	0,5	1	0,62
354	#4C3F30	1	12	7	1	FALSE	0,712562842210124	1	12	12	NA	0,5	1	0,62
355	#4C3F30	1	13	7	1	FALSE	0,686492428380292	1	13	13	NA	0,5	1	0,62
356	#4C3F30	1	14	7	1	FALSE	0,713484320072768	1	14	14	NA	0,5	1	0,62
357	#4C3F30	1	15	7	1	FALSE	0,723307793754656	1	15	15	NA	0,5	1	0,62
358	#4C3F30	1	16	7	1	FALSE	0,741733283357132	1	16	16	NA	0,5	1	0,62
359	#4C3F30	1	17	7	1	FALSE	0,793419879427971	1	17	17	NA	0,5	1	0,62
360	#4C3F30	1	18	7	1	FALSE	0,824909831124791	1	18	18	NA	0,5	1	0,62
361	#4C3F30	1	19	7	1	FALSE	0,839458522558971	1	19	19	NA	0,5	1	0,62
362	#EAEAEA	0,747348047675818	1	7	2	FALSE	0,565107529158361	0,747348047675818	1	1	NA	0,5	1	0,62
363	#EAEAEA	0,726830958991917	2	7	2	FALSE	0,517103826737414	0,726830958991917	2	2	NA	0,5	1	0,62
364	#EAEAEA	0,735138845820895	3	7	2	FALSE	0,51686927774765	0,735138845820895	3	3	NA	0,5	1	0,62
365	#EAEAEA	0,748190993188138	4	7	2	FALSE	0,525183044533589	0,748190993188138	4	4	NA	0,5	1	0,62
366	#EAEAEA	0,72540845665483	5	7	2	FALSE	0,539431819113586	0,72540845665483	5	5	NA	0,5	1	0,62
367	#EAEAEA	0,721905332015891	6	7	2	FALSE	0,545776989264539	0,721905332015891	6	6	NA	0,5	1	0,62
368	#EAEAEA	0,745708380029369	7	7	2	FALSE	0,524398719226717	0,745708380029369	7	7	NA	0,5	1	0,62
369	#EAEAEA	0,719736490926072	8	7	2	FALSE	0,500085027383555	0,719736490926072	8	8	NA	0,5	1	0,62
370	#EAEAEA	0,71228855109776	9	7	2	FALSE	0,448861495785495	0,71228855109776	9	9	NA	0,5	1	0,62
371	#EAEAEA	0,709897650374093	10	7	2	FALSE	0,456631715506668	0,709897650374093	10	10	NA	0,5	1	0,62
372	#EAEAEA	0,730420370570474	11	7	2	FALSE	0,517023302608178	0,730420370570474	11	11	NA	0,5	1	0,62
373	#EAEAEA	0,712562842210124	12	7	2	FALSE	0,495870624894285	0,712562842210124	12	12	NA	0,5	1	0,62
374	#EAEAEA	0,686492428380292	13	7	2	FALSE	0,468117622765861	0,686492428380292	13	13	NA	0,5	1	0,62
375	#EAEAEA	0,713484320072768	14	7	2	FALSE	0,506204565816066	0,713484320072768	14	14	NA	0,5	1	0,62
376	#EAEAEA	0,723307793754656	15	7	2	FALSE	0,532756047583627	0,723307793754656	15	15	NA	0,5	1	0,62
377	#EAEAEA	0,741733283357132	16	7	2	FALSE	0,565397234909786	0,741733283357132	16	16	NA	0,5	1	0,62
378	#EAEAEA	0,793419879427971	17	7	2	FALSE	0,655551489985855	0,793419879427971	17	17	NA	0,5	1	0,62
379	#EAEAEA	0,824909831124791	18	7	2	FALSE	0,692616538359499	0,824909831124791	18	18	NA	0,5	1	0,62
380	#EAEAEA	0,839458522558971	19	7	2	FALSE	0,738278741312123	0,839458522558971	19	19	NA	0,5	1	0,62
381	#6DB581	0,565107529158361	1	7	3	FALSE	0	0,565107529158361	1	1	NA	0,5	1	0,62
382	#6DB581	0,517103826737414	2	7	3	FALSE	0	0,517103826737414	2	2	NA	0,5	1	0,62
383	#6DB581	0,51686927774765	3	7	3	FALSE	0	0,51686927774765	3	3	NA	0,5	1	0,62
384	#6DB581	0,525183044533589	4	7	3	FALSE	0	0,525183044533589	4	4	NA	0,5	1	0,62
385	#6DB581	0,539431819113586	5	7	3	FALSE	0	0,539431819113586	5	5	NA	0,5	1	0,62
386	#6DB581	0,545776989264539	6	7	3	FALSE	0	0,545776989264539	6	6	NA	0,5	1	0,62
387	#6DB581	0,524398719226717	7	7	3	FALSE	0	0,524398719226717	7	7	NA	0,5	1	0,62
388	#6DB581	0,500085027383555	8	7	3	FALSE	0	0,500085027383555	8	8	NA	0,5	1	0,62
389	#6DB581	0,448861495785495	9	7	3	FALSE	0	0,448861495785495	9	9	NA	0,5	1	0,62
390	#6DB581	0,456631715506668	10	7	3	FALSE	0	0,456631715506668	10	10	NA	0,5	1	0,62
391	#6DB581	0,517023302608178	11	7	3	FALSE	0	0,517023302608178	11	11	NA	0,5	1	0,62
392	#6DB581	0,495870624894285	12	7	3	FALSE	0	0,495870624894285	12	12	NA	0,5	1	0,62
393	#6DB581	0,468117622765861	13	7	3	FALSE	0	0,468117622765861	13	13	NA	0,5	1	0,62
394	#6DB581	0,506204565816066	14	7	3	FALSE	0	0,506204565816066	14	14	NA	0,5	1	0,62
395	#6DB581	0,532756047583627	15	7	3	FALSE	0	0,532756047583627	15	15	NA	0,5	1	0,62
396	#6DB581	0,565397234909786	16	7	3	FALSE	0	0,565397234909786	16	16	NA	0,5	1	0,62
397	#6DB581	0,655551489985855	17	7	3	FALSE	0	0,655551489985855	17	17	NA	0,5	1	0,62
398	#6DB581	0,692616538359499	18	7	3	FALSE	0	0,692616538359499	18	18	NA	0,5	1	0,62
399	#6DB581	0,738278741312123	19	7	3	FALSE	0	0,738278741312123	19	19	NA	0,5	1	0,62
400	#4C3F30	1	1	8	1	FALSE	0,800970431362262	1	1	1	NA	0,5	1	0,62
401	#4C3F30	1	2	8	1	FALSE	0,819488181760843	1	2	2	NA	0,5	1	0,62
402	#4C3F30	1	3	8	1	FALSE	0,800169669821457	1	3	3	NA	0,5	1	0,62
403	#4C3F30	1	4	8	1	FALSE	0,803194563677825	1	4	4	NA	0,5	1	0,62
404	#4C3F30	1	5	8	1	FALSE	0,805652771199442	1	5	5	NA	0,5	1	0,62
405	#4C3F30	1	6	8	1	FALSE	0,826518328162618	1	6	6	NA	0,5	1	0,62
406	#4C3F30	1	7	8	1	FALSE	0,783741145410972	1	7	7	NA	0,5	1	0,62
407	#4C3F30	1	8	8	1	FALSE	0,791176870123015	1	8	8	NA	0,5	1	0,62
408	#4C3F30	1	9	8	1	FALSE	0,765370687144198	1	9	9	NA	0,5	1	0,62
409	#4C3F30	1	10	8	1	FALSE	0,787387983214247	1	10	10	NA	0,5	1	0,62
410	#4C3F30	1	11	8	1	FALSE	0,790975957673331	1	11	11	NA	0,5	1	0,62
411	#4C3F30	1	12	8	1	FALSE	0,777459651269051	1	12	12	NA	0,5	1	0,62
412	#4C3F30	1	13	8	1	FALSE	0,723210527944306	1	13	13	NA	0,5	1	0,62
413	#4C3F30	1	14	8	1	FALSE	0,709223531731909	1	14	14	NA	0,5	1	0,62
414	#4C3F30	1	15	8	1	FALSE	0,73495570767951	1	15	15	NA	0,5	1	0,62
415	#4C3F30	1	16	8	1	FALSE	0,742859062141561	1	16	16	NA	0,5	1	0,62
416	#4C3F30	1	17	8	1	FALSE	0,729728577632261	1	17	17	NA	0,5	1	0,62
417	#4C3F30	1	18	8	1	FALSE	0,75953104512273	1	18	18	NA	0,5	1	0,62
418	#4C3F30	1	19	8	1	FALSE	0,736371407764106	1	19	19	NA	0,5	1	0,62
419	#EAEAEA	0,800970431362262	1	8	2	FALSE	0,68947395086926	0,800970431362262	1	1	NA	0,5	1	0,62
420	#EAEAEA	0,819488181760843	2	8	2	FALSE	0,69579068814735	0,819488181760843	2	2	NA	0,5	1	0,62
421	#EAEAEA	0,800169669821457	3	8	2	FALSE	0,6705126362985	0,800169669821457	3	3	NA	0,5	1	0,62
422	#EAEAEA	0,803194563677825	4	8	2	FALSE	0,662440360403956	0,803194563677825	4	4	NA	0,5	1	0,62
423	#EAEAEA	0,805652771199442	5	8	2	FALSE	0,659793093454755	0,805652771199442	5	5	NA	0,5	1	0,62
424	#EAEAEA	0,826518328162618	6	8	2	FALSE	0,668010927194097	0,826518328162618	6	6	NA	0,5	1	0,62
425	#EAEAEA	0,783741145410972	7	8	2	FALSE	0,628841229219464	0,783741145410972	7	7	NA	0,5	1	0,62
426	#EAEAEA	0,791176870123015	8	8	2	FALSE	0,614902322572824	0,791176870123015	8	8	NA	0,5	1	0,62
427	#EAEAEA	0,765370687144198	9	8	2	FALSE	0,608773660104972	0,765370687144198	9	9	NA	0,5	1	0,62
428	#EAEAEA	0,787387983214247	10	8	2	FALSE	0,62578356255541	0,787387983214247	10	10	NA	0,5	1	0,62
429	#EAEAEA	0,790975957673331	11	8	2	FALSE	0,6338999900902	0,790975957673331	11	11	NA	0,5	1	0,62
430	#EAEAEA	0,777459651269051	12	8	2	FALSE	0,554996438366304	0,777459651269051	12	12	NA	0,5	1	0,62
431	#EAEAEA	0,723210527944306	13	8	2	FALSE	0,449889476729157	0,723210527944306	13	13	NA	0,5	1	0,62
432	#EAEAEA	0,709223531731909	14	8	2	FALSE	0,468275718004688	0,709223531731909	14	14	NA	0,5	1	0,62
433	#EAEAEA	0,73495570767951	15	8	2	FALSE	0,449328932169928	0,73495570767951	15	15	NA	0,5	1	0,62
434	#EAEAEA	0,742859062141561	16	8	2	FALSE	0,454769285932949	0,742859062141561	16	16	NA	0,5	1	0,62
435	#EAEAEA	0,729728577632261	17	8	2	FALSE	0,449004206251626	0,729728577632261	17	17	NA	0,5	1	0,62
436	#EAEAEA	0,75953104512273	18	8	2	FALSE	0,467018147631846	0,75953104512273	18	18	NA	0,5	1	0,62
437	#EAEAEA	0,736371407764106	19	8	2	FALSE	0,474323675389299	0,736371407764106	19	19	NA	0,5	1	0,62
438	#6DB581	0,68947395086926	1	8	3	FALSE	0	0,68947395086926	1	1	NA	0,5	1	0,62
439	#6DB581	0,69579068814735	2	8	3	FALSE	0	0,69579068814735	2	2	NA	0,5	1	0,62
440	#6DB581	0,6705126362985	3	8	3	FALSE	0	0,6705126362985	3	3	NA	0,5	1	0,62
441	#6DB581	0,662440360403956	4	8	3	FALSE	0	0,662440360403956	4	4	NA	0,5	1	0,62
442	#6DB581	0,659793093454755	5	8	3	FALSE	0	0,659793093454755	5	5	NA	0,5	1	0,62
443	#6DB581	0,668010927194097	6	8	3	FALSE	0	0,668010927194097	6	6	NA	0,5	1	0,62
444	#6DB581	0,628841229219464	7	8	3	FALSE	0	0,628841229219464	7	7	NA	0,5	1	0,62
445	#6DB581	0,614902322572824	8	8	3	FALSE	0	0,614902322572824	8	8	NA	0,5	1	0,62
446	#6DB581	0,608773660104972	9	8	3	FALSE	0	0,608773660104972	9	9	NA	0,5	1	0,62
447	#6DB581	0,62578356255541	10	8	3	FALSE	0	0,62578356255541	10	10	NA	0,5	1	0,62
448	#6DB581	0,6338999900902	11	8	3	FALSE	0	0,6338999900902	11	11	NA	0,5	1	0,62
449	#6DB581	0,554996438366304	12	8	3	FALSE	0	0,554996438366304	12	12	NA	0,5	1	0,62
450	#6DB581	0,449889476729157	13	8	3	FALSE	0	0,449889476729157	13	13	NA	0,5	1	0,62
451	#6DB581	0,468275718004688	14	8	3	FALSE	0	0,468275718004688	14	14	NA	0,5	1	0,62
452	#6DB581	0,449328932169928	15	8	3	FALSE	0	0,449328932169928	15	15	NA	0,5	1	0,62
453	#6DB581	0,454769285932949	16	8	3	FALSE	0	0,454769285932949	16	16	NA	0,5	1	0,62
454	#6DB581	0,449004206251626	17	8	3	FALSE	0	0,449004206251626	17	17	NA	0,5	1	0,62
455	#6DB581	0,467018147631846	18	8	3	FALSE	0	0,467018147631846	18	18	NA	0,5	1	0,62
456	#6DB581	0,474323675389299	19	8	3	FALSE	0	0,474323675389299	19	19	NA	0,5	1	0,62
457	#4C3F30	1	1	9	1	FALSE	0,745486137935943	1	1	1	NA	0,5	1	0,62
458	#4C3F30	1	2	9	1	FALSE	0,741016187015099	1	2	2	NA	0,5	1	0,62
459	#4C3F30	1	3	9	1	FALSE	0,724157438673528	1	3	3	NA	0,5	1	0,62
460	#4C3F30	1	4	9	1	FALSE	0,72929116547084	1	4	4	NA	0,5	1	0,62
461	#4C3F30	1	5	9	1	FALSE	0,725629609931744	1	5	5	NA	0,5	1	0,62
462	#4C3F30	1	6	9	1	FALSE	0,699615300333034	1	6	6	NA	0,5	1	0,62
463	#4C3F30	1	7	9	1	FALSE	0,72755827024336	1	7	7	NA	0,5	1	0,62
464	#4C3F30	1	8	9	1	FALSE	0,720215208614599	1	8	8	NA	0,5	1	0,62
465	#4C3F30	1	9	9	1	FALSE	0,719890900811869	1	9	9	NA	0,5	1	0,62
466	#4C3F30	1	10	9	1	FALSE	0,699449529402162	1	10	10	NA	0,5	1	0,62
467	#4C3F30	1	11	9	1	FALSE	0,688166208213731	1	11	11	NA	0,5	1	0,62
468	#4C3F30	1	12	9	1	FALSE	0,719307200647656	1	12	12	NA	0,5	1	0,62
469	#4C3F30	1	13	9	1	FALSE	0,720165897492157	1	13	13	NA	0,5	1	0,62
470	#4C3F30	1	14	9	1	FALSE	0,743750170742065	1	14	14	NA	0,5	1	0,62
471	#4C3F30	1	15	9	1	FALSE	0,761457296242761	1	15	15	NA	0,5	1	0,62
472	#4C3F30	1	16	9	1	FALSE	0,803881053903589	1	16	16	NA	0,5	1	0,62
473	#4C3F30	1	17	9	1	FALSE	0,807642247611147	1	17	17	NA	0,5	1	0,62
474	#4C3F30	1	18	9	1	FALSE	0,817681418763798	1	18	18	NA	0,5	1	0,62
475	#4C3F30	1	19	9	1	FALSE	0,816361939413525	1	19	19	NA	0,5	1	0,62
476	#EAEAEA	0,745486137935943	1	9	2	FALSE	0,552120728540893	0,745486137935943	1	1	NA	0,5	1	0,62
477	#EAEAEA	0,741016187015099	2	9	2	FALSE	0,565860393154631	0,741016187015099	2	2	NA	0,5	1	0,62
478	#EAEAEA	0,724157438673528	3	9	2	FALSE	0,561213569275187	0,724157438673528	3	3	NA	0,5	1	0,62
479	#EAEAEA	0,72929116547084	4	9	2	FALSE	0,551224077385248	0,72929116547084	4	4	NA	0,5	1	0,62
480	#EAEAEA	0,725629609931744	5	9	2	FALSE	0,534518016994185	0,725629609931744	5	5	NA	0,5	1	0,62
481	#EAEAEA	0,699615300333034	6	9	2	FALSE	0,510103793828878	0,699615300333034	6	6	NA	0,5	1	0,62
482	#EAEAEA	0,72755827024336	7	9	2	FALSE	0,50593279851236	0,72755827024336	7	7	NA	0,5	1	0,62
483	#EAEAEA	0,720215208614599	8	9	2	FALSE	0,509936802580074	0,720215208614599	8	8	NA	0,5	1	0,62
484	#EAEAEA	0,719890900811869	9	9	2	FALSE	0,477907666833339	0,719890900811869	9	9	NA	0,5	1	0,62
485	#EAEAEA	0,699449529402162	10	9	2	FALSE	0,503112465305911	0,699449529402162	10	10	NA	0,5	1	0,62
486	#EAEAEA	0,688166208213731	11	9	2	FALSE	0,458010231109078	0,688166208213731	11	11	NA	0,5	1	0,62
487	#EAEAEA	0,719307200647656	12	9	2	FALSE	0,460127486086803	0,719307200647656	12	12	NA	0,5	1	0,62
488	#EAEAEA	0,720165897492157	13	9	2	FALSE	0,477202787630478	0,720165897492157	13	13	NA	0,5	1	0,62
489	#EAEAEA	0,743750170742065	14	9	2	FALSE	0,521620613564684	0,743750170742065	14	14	NA	0,5	1	0,62
490	#EAEAEA	0,761457296242761	15	9	2	FALSE	0,577153413869356	0,761457296242761	15	15	NA	0,5	1	0,62
491	#EAEAEA	0,803881053903589	16	9	2	FALSE	0,602262127220856	0,803881053903589	16	16	NA	0,5	1	0,62
492	#EAEAEA	0,807642247611147	17	9	2	FALSE	0,624901464819072	0,807642247611147	17	17	NA	0,5	1	0,62
493	#EAEAEA	0,817681418763798	18	9	2	FALSE	0,648443327870571	0,817681418763798	18	18	NA	0,5	1	0,62
494	#EAEAEA	0,816361939413525	19	9	2	FALSE	0,635930742009867	0,816361939413525	19	19	NA	0,5	1	0,62
495	#6DB581	0,552120728540893	1	9	3	FALSE	0	0,552120728540893	1	1	NA	0,5	1	0,62
496	#6DB581	0,565860393154631	2	9	3	FALSE	0	0,565860393154631	2	2	NA	0,5	1	0,62
497	#6DB581	0,561213569275187	3	9	3	FALSE	0	0,561213569275187	3	3	NA	0,5	1	0,62
498	#6DB581	0,551224077385248	4	9	3	FALSE	0	0,551224077385248	4	4	NA	0,5	1	0,62
499	#6DB581	0,534518016994185	5	9	3	FALSE	0	0,534518016994185	5	5	NA	0,5	1	0,62
500	#6DB581	0,510103793828878	6	9	3	FALSE	0	0,510103793828878	6	6	NA	0,5	1	0,62
501	#6DB581	0,50593279851236	7	9	3	FALSE	0	0,50593279851236	7	7	NA	0,5	1	0,62
502	#6DB581	0,509936802580074	8	9	3	FALSE	0	0,509936802580074	8	8	NA	0,5	1	0,62
503	#6DB581	0,477907666833339	9	9	3	FALSE	0	0,477907666833339	9	9	NA	0,5	1	0,62
504	#6DB581	0,503112465305911	10	9	3	FALSE	0	0,503112465305911	10	10	NA	0,5	1	0,62
505	#6DB581	0,458010231109078	11	9	3	FALSE	0	0,458010231109078	11	11	NA	0,5	1	0,62
506	#6DB581	0,460127486086803	12	9	3	FALSE	0	0,460127486086803	12	12	NA	0,5	1	0,62
507	#6DB581	0,477202787630478	13	9	3	FALSE	0	0,477202787630478	13	13	NA	0,5	1	0,62
508	#6DB581	0,521620613564684	14	9	3	FALSE	0	0,521620613564684	14	14	NA	0,5	1	0,62
509	#6DB581	0,577153413869356	15	9	3	FALSE	0	0,577153413869356	15	15	NA	0,5	1	0,62
510	#6DB581	0,602262127220856	16	9	3	FALSE	0	0,602262127220856	16	16	NA	0,5	1	0,62
511	#6DB581	0,624901464819072	17	9	3	FALSE	0	0,624901464819072	17	17	NA	0,5	1	0,62
512	#6DB581	0,648443327870571	18	9	3	FALSE	0	0,648443327870571	18	18	NA	0,5	1	0,62
513	#6DB581	0,635930742009867	19	9	3	FALSE	0	0,635930742009867	19	19	NA	0,5	1	0,62
514	#4C3F30	1	1	10	1	FALSE	0,808536649764118	1	1	1	NA	0,5	1	0,62
515	#4C3F30	1	2	10	1	FALSE	0,792409475144103	1	2	2	NA	0,5	1	0,62
516	#4C3F30	1	3	10	1	FALSE	0,775643923733343	1	3	3	NA	0,5	1	0,62
517	#4C3F30	1	4	10	1	FALSE	0,78011448630723	1	4	4	NA	0,5	1	0,62
518	#4C3F30	1	5	10	1	FALSE	0,788534184494372	1	5	5	NA	0,5	1	0,62
519	#4C3F30	1	6	10	1	FALSE	0,751128133085813	1	6	6	NA	0,5	1	0,62
520	#4C3F30	1	7	10	1	FALSE	0,774216033197369	1	7	7	NA	0,5	1	0,62
521	#4C3F30	1	8	10	1	FALSE	0,766302453893694	1	8	8	NA	0,5	1	0,62
522	#4C3F30	1	9	10	1	FALSE	0,756296460995169	1	9	9	NA	0,5	1	0,62
523	#4C3F30	1	10	10	1	FALSE	0,782858211755949	1	10	10	NA	0,5	1	0,62
524	#4C3F30	1	11	10	1	FALSE	0,758721915875244	1	11	11	NA	0,5	1	0,62
525	#4C3F30	1	12	10	1	FALSE	0,767547334895463	1	12	12	NA	0,5	1	0,62
526	#4C3F30	1	13	10	1	FALSE	0,799373683371386	1	13	13	NA	0,5	1	0,62
527	#4C3F30	1	14	10	1	FALSE	0,82645817074941	1	14	14	NA	0,5	1	0,62
528	#4C3F30	1	15	10	1	FALSE	0,819477483257271	1	15	15	NA	0,5	1	0,62
529	#4C3F30	1	16	10	1	FALSE	0,847544151516154	1	16	16	NA	0,5	1	0,62
530	#4C3F30	1	17	10	1	FALSE	0,860698719757203	1	17	17	NA	0,5	1	0,62
531	#4C3F30	1	18	10	1	FALSE	0,872327018566717	1	18	18	NA	0,5	1	0,62
532	#4C3F30	1	19	10	1	FALSE	0,884406556448576	1	19	19	NA	0,5	1	0,62
533	#EAEAEA	0,808536649764118	1	10	2	FALSE	0,603646508258162	0,808536649764118	1	1	NA	0,5	1	0,62
534	#EAEAEA	0,792409475144103	2	10	2	FALSE	0,590277337708695	0,792409475144103	2	2	NA	0,5	1	0,62
535	#EAEAEA	0,775643923733343	3	10	2	FALSE	0,585100108273225	0,775643923733343	3	3	NA	0,5	1	0,62
536	#EAEAEA	0,78011448630723	4	10	2	FALSE	0,562850370359173	0,78011448630723	4	4	NA	0,5	1	0,62
537	#EAEAEA	0,788534184494372	5	10	2	FALSE	0,551077030683745	0,788534184494372	5	5	NA	0,5	1	0,62
538	#EAEAEA	0,751128133085813	6	10	2	FALSE	0,523651136284483	0,751128133085813	6	6	NA	0,5	1	0,62
539	#EAEAEA	0,774216033197369	7	10	2	FALSE	0,559170412898341	0,774216033197369	7	7	NA	0,5	1	0,62
540	#EAEAEA	0,766302453893694	8	10	2	FALSE	0,549022297821892	0,766302453893694	8	8	NA	0,5	1	0,62
541	#EAEAEA	0,756296460995169	9	10	2	FALSE	0,5244257863809	0,756296460995169	9	9	NA	0,5	1	0,62
542	#EAEAEA	0,782858211755949	10	10	2	FALSE	0,558690761490203	0,782858211755949	10	10	NA	0,5	1	0,62
543	#EAEAEA	0,758721915875244	11	10	2	FALSE	0,528636757747496	0,758721915875244	11	11	NA	0,5	1	0,62
544	#EAEAEA	0,767547334895463	12	10	2	FALSE	0,545290208854403	0,767547334895463	12	12	NA	0,5	1	0,62
545	#EAEAEA	0,799373683371386	13	10	2	FALSE	0,623155702611356	0,799373683371386	13	13	NA	0,5	1	0,62
546	#EAEAEA	0,82645817074941	14	10	2	FALSE	0,660082712505743	0,82645817074941	14	14	NA	0,5	1	0,62
547	#EAEAEA	0,819477483257271	15	10	2	FALSE	0,670750846179092	0,819477483257271	15	15	NA	0,5	1	0,62
548	#EAEAEA	0,847544151516154	16	10	2	FALSE	0,688273223191084	0,847544151516154	16	16	NA	0,5	1	0,62
549	#EAEAEA	0,860698719757203	17	10	2	FALSE	0,718674921511643	0,860698719757203	17	17	NA	0,5	1	0,62
550	#EAEAEA	0,872327018566717	18	10	2	FALSE	0,738357292064679	0,872327018566717	18	18	NA	0,5	1	0,62
551	#EAEAEA	0,884406556448576	19	10	2	FALSE	0,742740764845224	0,884406556448576	19	19	NA	0,5	1	0,62
552	#6DB581	0,603646508258162	1	10	3	FALSE	0	0,603646508258162	1	1	NA	0,5	1	0,62
553	#6DB581	0,590277337708695	2	10	3	FALSE	0	0,590277337708695	2	2	NA	0,5	1	0,62
554	#6DB581	0,585100108273225	3	10	3	FALSE	0	0,585100108273225	3	3	NA	0,5	1	0,62
555	#6DB581	0,562850370359173	4	10	3	FALSE	0	0,562850370359173	4	4	NA	0,5	1	0,62
556	#6DB581	0,551077030683745	5	10	3	FALSE	0	0,551077030683745	5	5	NA	0,5	1	0,62
557	#6DB581	0,523651136284483	6	10	3	FALSE	0	0,523651136284483	6	6	NA	0,5	1	0,62
558	#6DB581	0,559170412898341	7	10	3	FALSE	0	0,559170412898341	7	7	NA	0,5	1	0,62
559	#6DB581	0,549022297821892	8	10	3	FALSE	0	0,549022297821892	8	8	NA	0,5	1	0,62
560	#6DB581	0,5244257863809	9	10	3	FALSE	0	0,5244257863809	9	9	NA	0,5	1	0,62
561	#6DB581	0,558690761490203	10	10	3	FALSE	0	0,558690761490203	10	10	NA	0,5	1	0,62
562	#6DB581	0,528636757747496	11	10	3	FALSE	0	0,528636757747496	11	11	NA	0,5	1	0,62
563	#6DB581	0,545290208854403	12	10	3	FALSE	0	0,545290208854403	12	12	NA	0,5	1	0,62
564	#6DB581	0,623155702611356	13	10	3	FALSE	0	0,623155702611356	13	13	NA	0,5	1	0,62
565	#6DB581	0,660082712505743	14	10	3	FALSE	0	0,660082712505743	14	14	NA	0,5	1	0,62
566	#6DB581	0,670750846179092	15	10	3	FALSE	0	0,670750846179092	15	15	NA	0,5	1	0,62
567	#6DB581	0,688273223191084	16	10	3	FALSE	0	0,688273223191084	16	16	NA	0,5	1	0,62
568	#6DB581	0,718674921511643	17	10	3	FALSE	0	0,718674921511643	17	17	NA	0,5	1	0,62
569	#6DB581	0,738357292064679	18	10	3	FALSE	0	0,738357292064679	18	18	NA	0,5	1	0,62
570	#6DB581	0,742740764845224	19	10	3	FALSE	0	0,742740764845224	19	19	NA	0,5	1	0,62
571	#4C3F30	1	1	11	1	FALSE	0,808568103385241	1	1	1	NA	0,5	1	0,62
572	#4C3F30	1	2	11	1	FALSE	0,807610924165625	1	2	2	NA	0,5	1	0,62
573	#4C3F30	1	3	11	1	FALSE	0,810881846738646	1	3	3	NA	0,5	1	0,62
574	#4C3F30	1	4	11	1	FALSE	0,82291303008482	1	4	4	NA	0,5	1	0,62
575	#4C3F30	1	5	11	1	FALSE	0,835290851524117	1	5	5	NA	0,5	1	0,62
576	#4C3F30	1	6	11	1	FALSE	0,808525979022196	1	6	6	NA	0,5	1	0,62
577	#4C3F30	1	7	11	1	FALSE	0,838493852115715	1	7	7	NA	0,5	1	0,62
578	#4C3F30	1	8	11	1	FALSE	0,832124070455701	1	8	8	NA	0,5	1	0,62
579	#4C3F30	1	9	11	1	FALSE	0,818542802139092	1	9	9	NA	0,5	1	0,62
580	#4C3F30	1	10	11	1	FALSE	0,844510469794854	1	10	10	NA	0,5	1	0,62
581	#4C3F30	1	11	11	1	FALSE	0,832035516116882	1	11	11	NA	0,5	1	0,62
582	#4C3F30	1	12	11	1	FALSE	0,827748868540838	1	12	12	NA	0,5	1	0,62
583	#4C3F30	1	13	11	1	FALSE	0,815648822889405	1	13	13	NA	0,5	1	0,62
584	#4C3F30	1	14	11	1	FALSE	0,791565481438672	1	14	14	NA	0,5	1	0,62
585	#4C3F30	1	15	11	1	FALSE	0,810780388412224	1	15	15	NA	0,5	1	0,62
586	#4C3F30	1	16	11	1	FALSE	0,802032054644737	1	16	16	NA	0,5	1	0,62
587	#4C3F30	1	17	11	1	FALSE	0,809616135512484	1	17	17	NA	0,5	1	0,62
588	#4C3F30	1	18	11	1	FALSE	0,82142950119166	1	18	18	NA	0,5	1	0,62
589	#4C3F30	1	19	11	1	FALSE	0,830688613224428	1	19	19	NA	0,5	1	0,62
590	#EAEAEA	0,808568103385241	1	11	2	FALSE	0,546711420322977	0,808568103385241	1	1	NA	0,5	1	0,62
591	#EAEAEA	0,807610924165625	2	11	2	FALSE	0,550361530374342	0,807610924165625	2	2	NA	0,5	1	0,62
592	#EAEAEA	0,810881846738646	3	11	2	FALSE	0,548379554931408	0,810881846738646	3	3	NA	0,5	1	0,62
593	#EAEAEA	0,82291303008482	4	11	2	FALSE	0,589956575521386	0,82291303008482	4	4	NA	0,5	1	0,62
594	#EAEAEA	0,835290851524117	5	11	2	FALSE	0,573891027861081	0,835290851524117	5	5	NA	0,5	1	0,62
595	#EAEAEA	0,808525979022196	6	11	2	FALSE	0,560741920415944	0,808525979022196	6	6	NA	0,5	1	0,62
596	#EAEAEA	0,838493852115715	7	11	2	FALSE	0,57686686095315	0,838493852115715	7	7	NA	0,5	1	0,62
597	#EAEAEA	0,832124070455701	8	11	2	FALSE	0,59766861493704	0,832124070455701	8	8	NA	0,5	1	0,62
598	#EAEAEA	0,818542802139092	9	11	2	FALSE	0,588899901085179	0,818542802139092	9	9	NA	0,5	1	0,62
599	#EAEAEA	0,844510469794854	10	11	2	FALSE	0,626218595152884	0,844510469794854	10	10	NA	0,5	1	0,62
600	#EAEAEA	0,832035516116882	11	11	2	FALSE	0,632150939732309	0,832035516116882	11	11	NA	0,5	1	0,62
601	#EAEAEA	0,827748868540838	12	11	2	FALSE	0,636716068358094	0,827748868540838	12	12	NA	0,5	1	0,62
602	#EAEAEA	0,815648822889405	13	11	2	FALSE	0,549703498844469	0,815648822889405	13	13	NA	0,5	1	0,62
603	#EAEAEA	0,791565481438672	14	11	2	FALSE	0,53248731663219	0,791565481438672	14	14	NA	0,5	1	0,62
604	#EAEAEA	0,810780388412224	15	11	2	FALSE	0,546170318241695	0,810780388412224	15	15	NA	0,5	1	0,62
605	#EAEAEA	0,802032054644737	16	11	2	FALSE	0,576637698325947	0,802032054644737	16	16	NA	0,5	1	0,62
606	#EAEAEA	0,809616135512484	17	11	2	FALSE	0,592723929326293	0,809616135512484	17	17	NA	0,5	1	0,62
607	#EAEAEA	0,82142950119166	18	11	2	FALSE	0,622168177411441	0,82142950119166	18	18	NA	0,5	1	0,62
608	#EAEAEA	0,830688613224428	19	11	2	FALSE	0,613332343670768	0,830688613224428	19	19	NA	0,5	1	0,62
609	#6DB581	0,546711420322977	1	11	3	FALSE	0	0,546711420322977	1	1	NA	0,5	1	0,62
610	#6DB581	0,550361530374342	2	11	3	FALSE	0	0,550361530374342	2	2	NA	0,5	1	0,62
611	#6DB581	0,548379554931408	3	11	3	FALSE	0	0,548379554931408	3	3	NA	0,5	1	0,62
612	#6DB581	0,589956575521386	4	11	3	FALSE	0	0,589956575521386	4	4	NA	0,5	1	0,62
613	#6DB581	0,573891027861081	5	11	3	FALSE	0	0,573891027861081	5	5	NA	0,5	1	0,62
614	#6DB581	0,560741920415944	6	11	3	FALSE	0	0,560741920415944	6	6	NA	0,5	1	0,62
615	#6DB581	0,57686686095315	7	11	3	FALSE	0	0,57686686095315	7	7	NA	0,5	1	0,62
616	#6DB581	0,59766861493704	8	11	3	FALSE	0	0,59766861493704	8	8	NA	0,5	1	0,62
617	#6DB581	0,588899901085179	9	11	3	FALSE	0	0,588899901085179	9	9	NA	0,5	1	0,62
618	#6DB581	0,626218595152884	10	11	3	FALSE	0	0,626218595152884	10	10	NA	0,5	1	0,62
619	#6DB581	0,632150939732309	11	11	3	FALSE	0	0,632150939732309	11	11	NA	0,5	1	0,62
620	#6DB581	0,636716068358094	12	11	3	FALSE	0	0,636716068358094	12	12	NA	0,5	1	0,62
621	#6DB581	0,549703498844469	13	11	3	FALSE	0	0,549703498844469	13	13	NA	0,5	1	0,62
622	#6DB581	0,53248731663219	14	11	3	FALSE	0	0,53248731663219	14	14	NA	0,5	1	0,62
623	#6DB581	0,546170318241695	15	11	3	FALSE	0	0,546170318241695	15	15	NA	0,5	1	0,62
624	#6DB581	0,576637698325947	16	11	3	FALSE	0	0,576637698325947	16	16	NA	0,5	1	0,62
625	#6DB581	0,592723929326293	17	11	3	FALSE	0	0,592723929326293	17	17	NA	0,5	1	0,62
626	#6DB581	0,622168177411441	18	11	3	FALSE	0	0,622168177411441	18	18	NA	0,5	1	0,62
627	#6DB581	0,613332343670768	19	11	3	FALSE	0	0,613332343670768	19	19	NA	0,5	1	0,62
628	#4C3F30	1	1	12	1	FALSE	0,828339623189617	1	1	1	NA	0,5	1	0,62
629	#4C3F30	1	2	12	1	FALSE	0,831459800406984	1	2	2	NA	0,5	1	0,62
630	#4C3F30	1	3	12	1	FALSE	0,834303649332671	1	3	3	NA	0,5	1	0,62
631	#4C3F30	1	4	12	1	FALSE	0,815080844284817	1	4	4	NA	0,5	1	0,62
632	#4C3F30	1	5	12	1	FALSE	0,810632036300692	1	5	5	NA	0,5	1	0,62
633	#4C3F30	1	6	12	1	FALSE	0,792951337989714	1	6	6	NA	0,5	1	0,62
634	#4C3F30	1	7	12	1	FALSE	0,80223727671345	1	7	7	NA	0,5	1	0,62
635	#4C3F30	1	8	12	1	FALSE	0,794267572203042	1	8	8	NA	0,5	1	0,62
636	#4C3F30	1	9	12	1	FALSE	0,748913745381537	1	9	9	NA	0,5	1	0,62
637	#4C3F30	1	10	12	1	FALSE	0,73854200593548	1	10	10	NA	0,5	1	0,62
638	#4C3F30	1	11	12	1	FALSE	0,745546231184253	1	11	11	NA	0,5	1	0,62
639	#4C3F30	1	12	12	1	FALSE	0,749552422393995	1	12	12	NA	0,5	1	0,62
640	#4C3F30	1	13	12	1	FALSE	0,759276399199421	1	13	13	NA	0,5	1	0,62
641	#4C3F30	1	14	12	1	FALSE	0,749070652503332	1	14	14	NA	0,5	1	0,62
642	#4C3F30	1	15	12	1	FALSE	0,751399744964224	1	15	15	NA	0,5	1	0,62
643	#4C3F30	1	16	12	1	FALSE	0,783135630229207	1	16	16	NA	0,5	1	0,62
644	#4C3F30	1	17	12	1	FALSE	0,837718354779872	1	17	17	NA	0,5	1	0,62
645	#4C3F30	1	18	12	1	FALSE	0,845608674075394	1	18	18	NA	0,5	1	0,62
646	#4C3F30	1	19	12	1	FALSE	0,867247229913672	1	19	19	NA	0,5	1	0,62
647	#EAEAEA	0,828339623189617	1	12	2	FALSE	0,71828853083413	0,828339623189617	1	1	NA	0,5	1	0,62
648	#EAEAEA	0,831459800406984	2	12	2	FALSE	0,735055392754485	0,831459800406984	2	2	NA	0,5	1	0,62
649	#EAEAEA	0,834303649332671	3	12	2	FALSE	0,730987320271161	0,834303649332671	3	3	NA	0,5	1	0,62
650	#EAEAEA	0,815080844284817	4	12	2	FALSE	0,704249864179476	0,815080844284817	4	4	NA	0,5	1	0,62
651	#EAEAEA	0,810632036300692	5	12	2	FALSE	0,691004895056526	0,810632036300692	5	5	NA	0,5	1	0,62
652	#EAEAEA	0,792951337989714	6	12	2	FALSE	0,67123919978119	0,792951337989714	6	6	NA	0,5	1	0,62
653	#EAEAEA	0,80223727671345	7	12	2	FALSE	0,679901122350198	0,80223727671345	7	7	NA	0,5	1	0,62
654	#EAEAEA	0,794267572203042	8	12	2	FALSE	0,650356766782406	0,794267572203042	8	8	NA	0,5	1	0,62
655	#EAEAEA	0,748913745381537	9	12	2	FALSE	0,60355703421689	0,748913745381537	9	9	NA	0,5	1	0,62
656	#EAEAEA	0,73854200593548	10	12	2	FALSE	0,570119620665213	0,73854200593548	10	10	NA	0,5	1	0,62
657	#EAEAEA	0,745546231184253	11	12	2	FALSE	0,574122532395197	0,745546231184253	11	11	NA	0,5	1	0,62
658	#EAEAEA	0,749552422393995	12	12	2	FALSE	0,566987604674978	0,749552422393995	12	12	NA	0,5	1	0,62
659	#EAEAEA	0,759276399199421	13	12	2	FALSE	0,581550399389405	0,759276399199421	13	13	NA	0,5	1	0,62
660	#EAEAEA	0,749070652503332	14	12	2	FALSE	0,539095770629058	0,749070652503332	14	14	NA	0,5	1	0,62
661	#EAEAEA	0,751399744964224	15	12	2	FALSE	0,588883164480203	0,751399744964224	15	15	NA	0,5	1	0,62
662	#EAEAEA	0,783135630229207	16	12	2	FALSE	0,636473441521392	0,783135630229207	16	16	NA	0,5	1	0,62
663	#EAEAEA	0,837718354779872	17	12	2	FALSE	0,706252381998974	0,837718354779872	17	17	NA	0,5	1	0,62
664	#EAEAEA	0,845608674075394	18	12	2	FALSE	0,72953430043804	0,845608674075394	18	18	NA	0,5	1	0,62
665	#EAEAEA	0,867247229913672	19	12	2	FALSE	0,754597587614807	0,867247229913672	19	19	NA	0,5	1	0,62
666	#6DB581	0,71828853083413	1	12	3	FALSE	0	0,71828853083413	1	1	NA	0,5	1	0,62
667	#6DB581	0,735055392754485	2	12	3	FALSE	0	0,735055392754485	2	2	NA	0,5	1	0,62
668	#6DB581	0,730987320271161	3	12	3	FALSE	0	0,730987320271161	3	3	NA	0,5	1	0,62
669	#6DB581	0,704249864179476	4	12	3	FALSE	0	0,704249864179476	4	4	NA	0,5	1	0,62
670	#6DB581	0,691004895056526	5	12	3	FALSE	0	0,691004895056526	5	5	NA	0,5	1	0,62
671	#6DB581	0,67123919978119	6	12	3	FALSE	0	0,67123919978119	6	6	NA	0,5	1	0,62
672	#6DB581	0,679901122350198	7	12	3	FALSE	0	0,679901122350198	7	7	NA	0,5	1	0,62
673	#6DB581	0,650356766782406	8	12	3	FALSE	0	0,650356766782406	8	8	NA	0,5	1	0,62
674	#6DB581	0,60355703421689	9	12	3	FALSE	0	0,60355703421689	9	9	NA	0,5	1	0,62
675	#6DB581	0,570119620665213	10	12	3	FALSE	0	0,570119620665213	10	10	NA	0,5	1	0,62
676	#6DB581	0,574122532395197	11	12	3	FALSE	0	0,574122532395197	11	11	NA	0,5	1	0,62
677	#6DB581	0,566987604674978	12	12	3	FALSE	0	0,566987604674978	12	12	NA	0,5	1	0,62
678	#6DB581	0,581550399389405	13	12	3	FALSE	0	0,581550399389405	13	13	NA	0,5	1	0,62
679	#6DB581	0,539095770629058	14	12	3	FALSE	0	0,539095770629058	14	14	NA	0,5	1	0,62
680	#6DB581	0,588883164480203	15	12	3	FALSE	0	0,588883164480203	15	15	NA	0,5	1	0,62
681	#6DB581	0,636473441521392	16	12	3	FALSE	0	0,636473441521392	16	16	NA	0,5	1	0,62
682	#6DB581	0,706252381998974	17	12	3	FALSE	0	0,706252381998974	17	17	NA	0,5	1	0,62
683	#6DB581	0,72953430043804	18	12	3	FALSE	0	0,72953430043804	18	18	NA	0,5	1	0,62
684	#6DB581	0,754597587614807	19	12	3	FALSE	0	0,754597587614807	19	19	NA	0,5	1	0,62
685	#4C3F30	1	1	13	1	FALSE	0,821315129175781	1	1	1	NA	0,5	1	0,62
686	#4C3F30	1	2	13	1	FALSE	0,81800355830895	1	2	2	NA	0,5	1	0,62
687	#4C3F30	1	3	13	1	FALSE	0,839210771884668	1	3	3	NA	0,5	1	0,62
688	#4C3F30	1	4	13	1	FALSE	0,814944848438918	1	4	4	NA	0,5	1	0,62
689	#4C3F30	1	5	13	1	FALSE	0,812498974187312	1	5	5	NA	0,5	1	0,62
690	#4C3F30	1	6	13	1	FALSE	0,80009285929848	1	6	6	NA	0,5	1	0,62
691	#4C3F30	1	7	13	1	FALSE	0,819819539157043	1	7	7	NA	0,5	1	0,62
692	#4C3F30	1	8	13	1	FALSE	0,797619976434966	1	8	8	NA	0,5	1	0,62
693	#4C3F30	1	9	13	1	FALSE	0,782201709065755	1	9	9	NA	0,5	1	0,62
694	#4C3F30	1	10	13	1	FALSE	0,79179320487329	1	10	10	NA	0,5	1	0,62
695	#4C3F30	1	11	13	1	FALSE	0,774804297845208	1	11	11	NA	0,5	1	0,62
696	#4C3F30	1	12	13	1	FALSE	0,762567904668262	1	12	12	NA	0,5	1	0,62
697	#4C3F30	1	13	13	1	FALSE	0,728598426040987	1	13	13	NA	0,5	1	0,62
698	#4C3F30	1	14	13	1	FALSE	0,712156546076186	1	14	14	NA	0,5	1	0,62
699	#4C3F30	1	15	13	1	FALSE	0,715036670971664	1	15	15	NA	0,5	1	0,62
700	#4C3F30	1	16	13	1	FALSE	0,759160752235295	1	16	16	NA	0,5	1	0,62
701	#4C3F30	1	17	13	1	FALSE	0,792995591966694	1	17	17	NA	0,5	1	0,62
702	#4C3F30	1	18	13	1	FALSE	0,870186573196095	1	18	18	NA	0,5	1	0,62
703	#4C3F30	1	19	13	1	FALSE	0,871552060991791	1	19	19	NA	0,5	1	0,62
704	#EAEAEA	0,821315129175781	1	13	2	FALSE	0,728988036718924	0,821315129175781	1	1	NA	0,5	1	0,62
705	#EAEAEA	0,81800355830895	2	13	2	FALSE	0,740938853387336	0,81800355830895	2	2	NA	0,5	1	0,62
706	#EAEAEA	0,839210771884668	3	13	2	FALSE	0,754701785313376	0,839210771884668	3	3	NA	0,5	1	0,62
707	#EAEAEA	0,814944848438918	4	13	2	FALSE	0,72575552459098	0,814944848438918	4	4	NA	0,5	1	0,62
708	#EAEAEA	0,812498974187312	5	13	2	FALSE	0,71287122421286	0,812498974187312	5	5	NA	0,5	1	0,62
709	#EAEAEA	0,80009285929848	6	13	2	FALSE	0,723912232745842	0,80009285929848	6	6	NA	0,5	1	0,62
710	#EAEAEA	0,819819539157043	7	13	2	FALSE	0,737417962866175	0,819819539157043	7	7	NA	0,5	1	0,62
711	#EAEAEA	0,797619976434966	8	13	2	FALSE	0,705260105114952	0,797619976434966	8	8	NA	0,5	1	0,62
712	#EAEAEA	0,782201709065755	9	13	2	FALSE	0,68992116721433	0,782201709065755	9	9	NA	0,5	1	0,62
713	#EAEAEA	0,79179320487329	10	13	2	FALSE	0,69344203047234	0,79179320487329	10	10	NA	0,5	1	0,62
714	#EAEAEA	0,774804297845208	11	13	2	FALSE	0,662628910362278	0,774804297845208	11	11	NA	0,5	1	0,62
715	#EAEAEA	0,762567904668262	12	13	2	FALSE	0,623673444134317	0,762567904668262	12	12	NA	0,5	1	0,62
716	#EAEAEA	0,728598426040987	13	13	2	FALSE	0,586168346438902	0,728598426040987	13	13	NA	0,5	1	0,62
717	#EAEAEA	0,712156546076186	14	13	2	FALSE	0,562736288960353	0,712156546076186	14	14	NA	0,5	1	0,62
718	#EAEAEA	0,715036670971664	15	13	2	FALSE	0,587248113145902	0,715036670971664	15	15	NA	0,5	1	0,62
719	#EAEAEA	0,759160752235295	16	13	2	FALSE	0,632486593668114	0,759160752235295	16	16	NA	0,5	1	0,62
720	#EAEAEA	0,792995591966694	17	13	2	FALSE	0,705038360312717	0,792995591966694	17	17	NA	0,5	1	0,62
721	#EAEAEA	0,870186573196095	18	13	2	FALSE	0,824802608553105	0,870186573196095	18	18	NA	0,5	1	0,62
722	#EAEAEA	0,871552060991791	19	13	2	FALSE	0,822184183468017	0,871552060991791	19	19	NA	0,5	1	0,62
723	#6DB581	0,728988036718924	1	13	3	FALSE	0	0,728988036718924	1	1	NA	0,5	1	0,62
724	#6DB581	0,740938853387336	2	13	3	FALSE	0	0,740938853387336	2	2	NA	0,5	1	0,62
725	#6DB581	0,754701785313376	3	13	3	FALSE	0	0,754701785313376	3	3	NA	0,5	1	0,62
726	#6DB581	0,72575552459098	4	13	3	FALSE	0	0,72575552459098	4	4	NA	0,5	1	0,62
727	#6DB581	0,71287122421286	5	13	3	FALSE	0	0,71287122421286	5	5	NA	0,5	1	0,62
728	#6DB581	0,723912232745842	6	13	3	FALSE	0	0,723912232745842	6	6	NA	0,5	1	0,62
729	#6DB581	0,737417962866175	7	13	3	FALSE	0	0,737417962866175	7	7	NA	0,5	1	0,62
730	#6DB581	0,705260105114952	8	13	3	FALSE	0	0,705260105114952	8	8	NA	0,5	1	0,62
731	#6DB581	0,68992116721433	9	13	3	FALSE	0	0,68992116721433	9	9	NA	0,5	1	0,62
732	#6DB581	0,69344203047234	10	13	3	FALSE	0	0,69344203047234	10	10	NA	0,5	1	0,62
733	#6DB581	0,662628910362278	11	13	3	FALSE	0	0,662628910362278	11	11	NA	0,5	1	0,62
734	#6DB581	0,623673444134317	12	13	3	FALSE	0	0,623673444134317	12	12	NA	0,5	1	0,62
735	#6DB581	0,586168346438902	13	13	3	FALSE	0	0,586168346438902	13	13	NA	0,5	1	0,62
736	#6DB581	0,562736288960353	14	13	3	FALSE	0	0,562736288960353	14	14	NA	0,5	1	0,62
737	#6DB581	0,587248113145902	15	13	3	FALSE	0	0,587248113145902	15	15	NA	0,5	1	0,62
738	#6DB581	0,632486593668114	16	13	3	FALSE	0	0,632486593668114	16	16	NA	0,5	1	0,62
739	#6DB581	0,705038360312717	17	13	3	FALSE	0	0,705038360312717	17	17	NA	0,5	1	0,62
740	#6DB581	0,824802608553105	18	13	3	FALSE	0	0,824802608553105	18	18	NA	0,5	1	0,62
741	#6DB581	0,822184183468017	19	13	3	FALSE	0	0,822184183468017	19	19	NA	0,5	1	0,62
742	#4C3F30	1	1	14	1	FALSE	0,816572940507425	1	1	1	NA	0,5	1	0,62
743	#4C3F30	1	2	14	1	FALSE	0,831900335962147	1	2	2	NA	0,5	1	0,62
744	#4C3F30	1	3	14	1	FALSE	0,832615393576466	1	3	3	NA	0,5	1	0,62
745	#4C3F30	1	4	14	1	FALSE	0,808955319085892	1	4	4	NA	0,5	1	0,62
746	#4C3F30	1	5	14	1	FALSE	0,798101667633513	1	5	5	NA	0,5	1	0,62
747	#4C3F30	1	6	14	1	FALSE	0,82011432235395	1	6	6	NA	0,5	1	0,62
748	#4C3F30	1	7	14	1	FALSE	0,816519013460956	1	7	7	NA	0,5	1	0,62
749	#4C3F30	1	8	14	1	FALSE	0,781057063054852	1	8	8	NA	0,5	1	0,62
750	#4C3F30	1	9	14	1	FALSE	0,772438802436565	1	9	9	NA	0,5	1	0,62
751	#4C3F30	1	10	14	1	FALSE	0,794535760154383	1	10	10	NA	0,5	1	0,62
752	#4C3F30	1	11	14	1	FALSE	0,763290321741806	1	11	11	NA	0,5	1	0,62
753	#4C3F30	1	12	14	1	FALSE	0,769092148842181	1	12	12	NA	0,5	1	0,62
754	#4C3F30	1	13	14	1	FALSE	0,786133839432391	1	13	13	NA	0,5	1	0,62
755	#4C3F30	1	14	14	1	FALSE	0,772099784537352	1	14	14	NA	0,5	1	0,62
756	#4C3F30	1	15	14	1	FALSE	0,791601515093323	1	15	15	NA	0,5	1	0,62
757	#4C3F30	1	16	14	1	FALSE	0,767487600323673	1	16	16	NA	0,5	1	0,62
758	#4C3F30	1	17	14	1	FALSE	0,812055082380583	1	17	17	NA	0,5	1	0,62
759	#4C3F30	1	18	14	1	FALSE	0,816707298442638	1	18	18	NA	0,5	1	0,62
760	#4C3F30	1	19	14	1	FALSE	0,838812694668468	1	19	19	NA	0,5	1	0,62
761	#EAEAEA	0,816572940507425	1	14	2	FALSE	0,696187094729947	0,816572940507425	1	1	NA	0,5	1	0,62
762	#EAEAEA	0,831900335962147	2	14	2	FALSE	0,726888460002738	0,831900335962147	2	2	NA	0,5	1	0,62
763	#EAEAEA	0,832615393576466	3	14	2	FALSE	0,729060773201085	0,832615393576466	3	3	NA	0,5	1	0,62
764	#EAEAEA	0,808955319085892	4	14	2	FALSE	0,694596173878535	0,808955319085892	4	4	NA	0,5	1	0,62
765	#EAEAEA	0,798101667633513	5	14	2	FALSE	0,675166893452111	0,798101667633513	5	5	NA	0,5	1	0,62
766	#EAEAEA	0,82011432235395	6	14	2	FALSE	0,678194732373402	0,82011432235395	6	6	NA	0,5	1	0,62
767	#EAEAEA	0,816519013460956	7	14	2	FALSE	0,653761750616855	0,816519013460956	7	7	NA	0,5	1	0,62
768	#EAEAEA	0,781057063054852	8	14	2	FALSE	0,627439863378373	0,781057063054852	8	8	NA	0,5	1	0,62
769	#EAEAEA	0,772438802436565	9	14	2	FALSE	0,59881947203377	0,772438802436565	9	9	NA	0,5	1	0,62
770	#EAEAEA	0,794535760154383	10	14	2	FALSE	0,643031829244102	0,794535760154383	10	10	NA	0,5	1	0,62
771	#EAEAEA	0,763290321741806	11	14	2	FALSE	0,584750904196165	0,763290321741806	11	11	NA	0,5	1	0,62
772	#EAEAEA	0,769092148842181	12	14	2	FALSE	0,582377882370563	0,769092148842181	12	12	NA	0,5	1	0,62
773	#EAEAEA	0,786133839432391	13	14	2	FALSE	0,587941421441511	0,786133839432391	13	13	NA	0,5	1	0,62
774	#EAEAEA	0,772099784537352	14	14	2	FALSE	0,590905324414464	0,772099784537352	14	14	NA	0,5	1	0,62
775	#EAEAEA	0,791601515093323	15	14	2	FALSE	0,642203732840684	0,791601515093323	15	15	NA	0,5	1	0,62
776	#EAEAEA	0,767487600323673	16	14	2	FALSE	0,623322255219113	0,767487600323673	16	16	NA	0,5	1	0,62
777	#EAEAEA	0,812055082380583	17	14	2	FALSE	0,677533326630616	0,812055082380583	17	17	NA	0,5	1	0,62
778	#EAEAEA	0,816707298442638	18	14	2	FALSE	0,692713607780595	0,816707298442638	18	18	NA	0,5	1	0,62
779	#EAEAEA	0,838812694668468	19	14	2	FALSE	0,697259316003787	0,838812694668468	19	19	NA	0,5	1	0,62
780	#6DB581	0,696187094729947	1	14	3	FALSE	0	0,696187094729947	1	1	NA	0,5	1	0,62
781	#6DB581	0,726888460002738	2	14	3	FALSE	0	0,726888460002738	2	2	NA	0,5	1	0,62
782	#6DB581	0,729060773201085	3	14	3	FALSE	0	0,729060773201085	3	3	NA	0,5	1	0,62
783	#6DB581	0,694596173878535	4	14	3	FALSE	0	0,694596173878535	4	4	NA	0,5	1	0,62
784	#6DB581	0,675166893452111	5	14	3	FALSE	0	0,675166893452111	5	5	NA	0,5	1	0,62
785	#6DB581	0,678194732373402	6	14	3	FALSE	0	0,678194732373402	6	6	NA	0,5	1	0,62
786	#6DB581	0,653761750616855	7	14	3	FALSE	0	0,653761750616855	7	7	NA	0,5	1	0,62
787	#6DB581	0,627439863378373	8	14	3	FALSE	0	0,627439863378373	8	8	NA	0,5	1	0,62
788	#6DB581	0,59881947203377	9	14	3	FALSE	0	0,59881947203377	9	9	NA	0,5	1	0,62
789	#6DB581	0,643031829244102	10	14	3	FALSE	0	0,643031829244102	10	10	NA	0,5	1	0,62
790	#6DB581	0,584750904196165	11	14	3	FALSE	0	0,584750904196165	11	11	NA	0,5	1	0,62
791	#6DB581	0,582377882370563	12	14	3	FALSE	0	0,582377882370563	12	12	NA	0,5	1	0,62
792	#6DB581	0,587941421441511	13	14	3	FALSE	0	0,587941421441511	13	13	NA	0,5	1	0,62
793	#6DB581	0,590905324414464	14	14	3	FALSE	0	0,590905324414464	14	14	NA	0,5	1	0,62
794	#6DB581	0,642203732840684	15	14	3	FALSE	0	0,642203732840684	15	15	NA	0,5	1	0,62
795	#6DB581	0,623322255219113	16	14	3	FALSE	0	0,623322255219113	16	16	NA	0,5	1	0,62
796	#6DB581	0,677533326630616	17	14	3	FALSE	0	0,677533326630616	17	17	NA	0,5	1	0,62
797	#6DB581	0,692713607780595	18	14	3	FALSE	0	0,692713607780595	18	18	NA	0,5	1	0,62
798	#6DB581	0,697259316003787	19	14	3	FALSE	0	0,697259316003787	19	19	NA	0,5	1	0,62
799	#4C3F30	1	1	15	1	FALSE	0,834731793022646	1	1	1	NA	0,5	1	0,62
800	#4C3F30	1	2	15	1	FALSE	0,83586751585279	1	2	2	NA	0,5	1	0,62
801	#4C3F30	1	3	15	1	FALSE	0,82099464018196	1	3	3	NA	0,5	1	0,62
802	#4C3F30	1	4	15	1	FALSE	0,810100916616404	1	4	4	NA	0,5	1	0,62
803	#4C3F30	1	5	15	1	FALSE	0,822739166857705	1	5	5	NA	0,5	1	0,62
804	#4C3F30	1	6	15	1	FALSE	0,820295216888948	1	6	6	NA	0,5	1	0,62
805	#4C3F30	1	7	15	1	FALSE	0,834335059200388	1	7	7	NA	0,5	1	0,62
806	#4C3F30	1	8	15	1	FALSE	0,829534088528138	1	8	8	NA	0,5	1	0,62
807	#4C3F30	1	9	15	1	FALSE	0,849502153355774	1	9	9	NA	0,5	1	0,62
808	#4C3F30	1	10	15	1	FALSE	0,824762613801984	1	10	10	NA	0,5	1	0,62
809	#4C3F30	1	11	15	1	FALSE	0,832763342328672	1	11	11	NA	0,5	1	0,62
810	#4C3F30	1	12	15	1	FALSE	0,813094970311485	1	12	12	NA	0,5	1	0,62
811	#4C3F30	1	13	15	1	FALSE	0,813942967479538	1	13	13	NA	0,5	1	0,62
812	#4C3F30	1	14	15	1	FALSE	0,805005220301622	1	14	14	NA	0,5	1	0,62
813	#4C3F30	1	15	15	1	FALSE	0,810635073746448	1	15	15	NA	0,5	1	0,62
814	#4C3F30	1	16	15	1	FALSE	0,820739206272566	1	16	16	NA	0,5	1	0,62
815	#4C3F30	1	17	15	1	FALSE	0,842536174305929	1	17	17	NA	0,5	1	0,62
816	#4C3F30	1	18	15	1	FALSE	0,823494347876368	1	18	18	NA	0,5	1	0,62
817	#4C3F30	1	19	15	1	FALSE	0,848975506330207	1	19	19	NA	0,5	1	0,62
818	#EAEAEA	0,834731793022646	1	15	2	FALSE	0,674919675975962	0,834731793022646	1	1	NA	0,5	1	0,62
819	#EAEAEA	0,83586751585279	2	15	2	FALSE	0,666898014263538	0,83586751585279	2	2	NA	0,5	1	0,62
820	#EAEAEA	0,82099464018196	3	15	2	FALSE	0,638739415666583	0,82099464018196	3	3	NA	0,5	1	0,62
821	#EAEAEA	0,810100916616404	4	15	2	FALSE	0,636438216838565	0,810100916616404	4	4	NA	0,5	1	0,62
822	#EAEAEA	0,822739166857705	5	15	2	FALSE	0,637282653567862	0,822739166857705	5	5	NA	0,5	1	0,62
823	#EAEAEA	0,820295216888948	6	15	2	FALSE	0,59398169890679	0,820295216888948	6	6	NA	0,5	1	0,62
824	#EAEAEA	0,834335059200388	7	15	2	FALSE	0,657688703131659	0,834335059200388	7	7	NA	0,5	1	0,62
825	#EAEAEA	0,829534088528138	8	15	2	FALSE	0,63508401054187	0,829534088528138	8	8	NA	0,5	1	0,62
826	#EAEAEA	0,849502153355774	9	15	2	FALSE	0,704173952453824	0,849502153355774	9	9	NA	0,5	1	0,62
827	#EAEAEA	0,824762613801984	10	15	2	FALSE	0,680081802135692	0,824762613801984	10	10	NA	0,5	1	0,62
828	#EAEAEA	0,832763342328672	11	15	2	FALSE	0,689184024921717	0,832763342328672	11	11	NA	0,5	1	0,62
829	#EAEAEA	0,813094970311485	12	15	2	FALSE	0,675672270192846	0,813094970311485	12	12	NA	0,5	1	0,62
830	#EAEAEA	0,813942967479538	13	15	2	FALSE	0,630187897888212	0,813942967479538	13	13	NA	0,5	1	0,62
831	#EAEAEA	0,805005220301622	14	15	2	FALSE	0,635281379757521	0,805005220301622	14	14	NA	0,5	1	0,62
832	#EAEAEA	0,810635073746448	15	15	2	FALSE	0,642878667583307	0,810635073746448	15	15	NA	0,5	1	0,62
833	#EAEAEA	0,820739206272566	16	15	2	FALSE	0,640751923217668	0,820739206272566	16	16	NA	0,5	1	0,62
834	#EAEAEA	0,842536174305929	17	15	2	FALSE	0,636487441082356	0,842536174305929	17	17	NA	0,5	1	0,62
835	#EAEAEA	0,823494347876368	18	15	2	FALSE	0,6368094229529	0,823494347876368	18	18	NA	0,5	1	0,62
836	#EAEAEA	0,848975506330207	19	15	2	FALSE	0,701555343325548	0,848975506330207	19	19	NA	0,5	1	0,62
837	#6DB581	0,674919675975962	1	15	3	FALSE	0	0,674919675975962	1	1	NA	0,5	1	0,62
838	#6DB581	0,666898014263538	2	15	3	FALSE	0	0,666898014263538	2	2	NA	0,5	1	0,62
839	#6DB581	0,638739415666583	3	15	3	FALSE	0	0,638739415666583	3	3	NA	0,5	1	0,62
840	#6DB581	0,636438216838565	4	15	3	FALSE	0	0,636438216838565	4	4	NA	0,5	1	0,62
841	#6DB581	0,637282653567862	5	15	3	FALSE	0	0,637282653567862	5	5	NA	0,5	1	0,62
842	#6DB581	0,59398169890679	6	15	3	FALSE	0	0,59398169890679	6	6	NA	0,5	1	0,62
843	#6DB581	0,657688703131659	7	15	3	FALSE	0	0,657688703131659	7	7	NA	0,5	1	0,62
844	#6DB581	0,63508401054187	8	15	3	FALSE	0	0,63508401054187	8	8	NA	0,5	1	0,62
845	#6DB581	0,704173952453824	9	15	3	FALSE	0	0,704173952453824	9	9	NA	0,5	1	0,62
846	#6DB581	0,680081802135692	10	15	3	FALSE	0	0,680081802135692	10	10	NA	0,5	1	0,62
847	#6DB581	0,689184024921717	11	15	3	FALSE	0	0,689184024921717	11	11	NA	0,5	1	0,62
848	#6DB581	0,675672270192846	12	15	3	FALSE	0	0,675672270192846	12	12	NA	0,5	1	0,62
849	#6DB581	0,630187897888212	13	15	3	FALSE	0	0,630187897888212	13	13	NA	0,5	1	0,62
850	#6DB581	0,635281379757521	14	15	3	FALSE	0	0,635281379757521	14	14	NA	0,5	1	0,62
851	#6DB581	0,642878667583307	15	15	3	FALSE	0	0,642878667583307	15	15	NA	0,5	1	0,62
852	#6DB581	0,640751923217668	16	15	3	FALSE	0	0,640751923217668	16	16	NA	0,5	1	0,62
853	#6DB581	0,636487441082356	17	15	3	FALSE	0	0,636487441082356	17	17	NA	0,5	1	0,62
854	#6DB581	0,6368094229529	18	15	3	FALSE	0	0,6368094229529	18	18	NA	0,5	1	0,62
855	#6DB581	0,701555343325548	19	15	3	FALSE	0	0,701555343325548	19	19	NA	0,5	1	0,62
856	#4C3F30	1	1	16	1	FALSE	0,769575707174063	1	1	1	NA	0,5	1	0,62
857	#4C3F30	1	2	16	1	FALSE	0,795197522644773	1	2	2	NA	0,5	1	0,62
858	#4C3F30	1	3	16	1	FALSE	0,789409935508499	1	3	3	NA	0,5	1	0,62
859	#4C3F30	1	4	16	1	FALSE	0,756033845796718	1	4	4	NA	0,5	1	0,62
860	#4C3F30	1	5	16	1	FALSE	0,744409193291761	1	5	5	NA	0,5	1	0,62
861	#4C3F30	1	6	16	1	FALSE	0,758083850566567	1	6	6	NA	0,5	1	0,62
862	#4C3F30	1	7	16	1	FALSE	0,776821327329829	1	7	7	NA	0,5	1	0,62
863	#4C3F30	1	8	16	1	FALSE	0,77281997280348	1	8	8	NA	0,5	1	0,62
864	#4C3F30	1	9	16	1	FALSE	0,773402565469719	1	9	9	NA	0,5	1	0,62
865	#4C3F30	1	10	16	1	FALSE	0,756342592498852	1	10	10	NA	0,5	1	0,62
866	#4C3F30	1	11	16	1	FALSE	0,769861743590863	1	11	11	NA	0,5	1	0,62
867	#4C3F30	1	12	16	1	FALSE	0,777934068847477	1	12	12	NA	0,5	1	0,62
868	#4C3F30	1	13	16	1	FALSE	0,826430374786134	1	13	13	NA	0,5	1	0,62
869	#4C3F30	1	14	16	1	FALSE	0,868222586855451	1	14	14	NA	0,5	1	0,62
870	#4C3F30	1	15	16	1	FALSE	0,881692162240203	1	15	15	NA	0,5	1	0,62
871	#4C3F30	1	16	16	1	FALSE	0,869019744238541	1	16	16	NA	0,5	1	0,62
872	#4C3F30	1	17	16	1	FALSE	0,884456415398012	1	17	17	NA	0,5	1	0,62
873	#4C3F30	1	18	16	1	FALSE	0,895849217122398	1	18	18	NA	0,5	1	0,62
874	#4C3F30	1	19	16	1	FALSE	0,888941759807414	1	19	19	NA	0,5	1	0,62
875	#EAEAEA	0,769575707174063	1	16	2	FALSE	0,621091842930343	0,769575707174063	1	1	NA	0,5	1	0,62
876	#EAEAEA	0,795197522644773	2	16	2	FALSE	0,627417965918507	0,795197522644773	2	2	NA	0,5	1	0,62
877	#EAEAEA	0,789409935508499	3	16	2	FALSE	0,655075078685559	0,789409935508499	3	3	NA	0,5	1	0,62
878	#EAEAEA	0,756033845796718	4	16	2	FALSE	0,602697857489236	0,756033845796718	4	4	NA	0,5	1	0,62
879	#EAEAEA	0,744409193291761	5	16	2	FALSE	0,601904335047075	0,744409193291761	5	5	NA	0,5	1	0,62
880	#EAEAEA	0,758083850566567	6	16	2	FALSE	0,611062417359095	0,758083850566567	6	6	NA	0,5	1	0,62
881	#EAEAEA	0,776821327329829	7	16	2	FALSE	0,608486953295727	0,776821327329829	7	7	NA	0,5	1	0,62
882	#EAEAEA	0,77281997280348	8	16	2	FALSE	0,613083276938358	0,77281997280348	8	8	NA	0,5	1	0,62
883	#EAEAEA	0,773402565469719	9	16	2	FALSE	0,618081565825122	0,773402565469719	9	9	NA	0,5	1	0,62
884	#EAEAEA	0,756342592498852	10	16	2	FALSE	0,608555525676721	0,756342592498852	10	10	NA	0,5	1	0,62
885	#EAEAEA	0,769861743590863	11	16	2	FALSE	0,611579096541841	0,769861743590863	11	11	NA	0,5	1	0,62
886	#EAEAEA	0,777934068847477	12	16	2	FALSE	0,638119812469327	0,777934068847477	12	12	NA	0,5	1	0,62
887	#EAEAEA	0,826430374786134	13	16	2	FALSE	0,724490766288318	0,826430374786134	13	13	NA	0,5	1	0,62
888	#EAEAEA	0,868222586855451	14	16	2	FALSE	0,795390375786767	0,868222586855451	14	14	NA	0,5	1	0,62
889	#EAEAEA	0,881692162240203	15	16	2	FALSE	0,807986027446627	0,881692162240203	15	15	NA	0,5	1	0,62
890	#EAEAEA	0,869019744238541	16	16	2	FALSE	0,800031092828874	0,869019744238541	16	16	NA	0,5	1	0,62
891	#EAEAEA	0,884456415398012	17	16	2	FALSE	0,805162831181569	0,884456415398012	17	17	NA	0,5	1	0,62
892	#EAEAEA	0,895849217122398	18	16	2	FALSE	0,834412787565692	0,895849217122398	18	18	NA	0,5	1	0,62
893	#EAEAEA	0,888941759807414	19	16	2	FALSE	0,813997503043667	0,888941759807414	19	19	NA	0,5	1	0,62
894	#6DB581	0,621091842930343	1	16	3	FALSE	0	0,621091842930343	1	1	NA	0,5	1	0,62
895	#6DB581	0,627417965918507	2	16	3	FALSE	0	0,627417965918507	2	2	NA	0,5	1	0,62
896	#6DB581	0,655075078685559	3	16	3	FALSE	0	0,655075078685559	3	3	NA	0,5	1	0,62
897	#6DB581	0,602697857489236	4	16	3	FALSE	0	0,602697857489236	4	4	NA	0,5	1	0,62
898	#6DB581	0,601904335047075	5	16	3	FALSE	0	0,601904335047075	5	5	NA	0,5	1	0,62
899	#6DB581	0,611062417359095	6	16	3	FALSE	0	0,611062417359095	6	6	NA	0,5	1	0,62
900	#6DB581	0,608486953295727	7	16	3	FALSE	0	0,608486953295727	7	7	NA	0,5	1	0,62
901	#6DB581	0,613083276938358	8	16	3	FALSE	0	0,613083276938358	8	8	NA	0,5	1	0,62
902	#6DB581	0,618081565825122	9	16	3	FALSE	0	0,618081565825122	9	9	NA	0,5	1	0,62
903	#6DB581	0,608555525676721	10	16	3	FALSE	0	0,608555525676721	10	10	NA	0,5	1	0,62
904	#6DB581	0,611579096541841	11	16	3	FALSE	0	0,611579096541841	11	11	NA	0,5	1	0,62
905	#6DB581	0,638119812469327	12	16	3	FALSE	0	0,638119812469327	12	12	NA	0,5	1	0,62
906	#6DB581	0,724490766288318	13	16	3	FALSE	0	0,724490766288318	13	13	NA	0,5	1	0,62
907	#6DB581	0,795390375786767	14	16	3	FALSE	0	0,795390375786767	14	14	NA	0,5	1	0,62
908	#6DB581	0,807986027446627	15	16	3	FALSE	0	0,807986027446627	15	15	NA	0,5	1	0,62
909	#6DB581	0,800031092828874	16	16	3	FALSE	0	0,800031092828874	16	16	NA	0,5	1	0,62
910	#6DB581	0,805162831181569	17	16	3	FALSE	0	0,805162831181569	17	17	NA	0,5	1	0,62
911	#6DB581	0,834412787565692	18	16	3	FALSE	0	0,834412787565692	18	18	NA	0,5	1	0,62
912	#6DB581	0,813997503043667	19	16	3	FALSE	0	0,813997503043667	19	19	NA	0,5	1	0,62
913	#4C3F30	1	1	17	1	FALSE	0,895837539450989	1	1	1	NA	0,5	1	0,62
914	#4C3F30	1	2	17	1	FALSE	0,891990888295392	1	2	2	NA	0,5	1	0,62
915	#4C3F30	1	3	17	1	FALSE	0,884386306165376	1	3	3	NA	0,5	1	0,62
916	#4C3F30	1	4	17	1	FALSE	0,905244988787099	1	4	4	NA	0,5	1	0,62
917	#4C3F30	1	5	17	1	FALSE	0,873103929463916	1	5	5	NA	0,5	1	0,62
918	#4C3F30	1	6	17	1	FALSE	0,885030924579875	1	6	6	NA	0,5	1	0,62
919	#4C3F30	1	7	17	1	FALSE	0,893302615356854	1	7	7	NA	0,5	1	0,62
920	#4C3F30	1	8	17	1	FALSE	0,886897306611786	1	8	8	NA	0,5	1	0,62
921	#4C3F30	1	9	17	1	FALSE	0,889003072571664	1	9	9	NA	0,5	1	0,62
922	#4C3F30	1	10	17	1	FALSE	0,885806095803971	1	10	10	NA	0,5	1	0,62
923	#4C3F30	1	11	17	1	FALSE	0,901181551274812	1	11	11	NA	0,5	1	0,62
924	#4C3F30	1	12	17	1	FALSE	0,883421409109345	1	12	12	NA	0,5	1	0,62
925	#4C3F30	1	13	17	1	FALSE	0,887384339798556	1	13	13	NA	0,5	1	0,62
926	#4C3F30	1	14	17	1	FALSE	0,876832950362853	1	14	14	NA	0,5	1	0,62
927	#4C3F30	1	15	17	1	FALSE	0,830141843189281	1	15	15	NA	0,5	1	0,62
928	#4C3F30	1	16	17	1	FALSE	0,865637750007617	1	16	16	NA	0,5	1	0,62
929	#4C3F30	1	17	17	1	FALSE	0,921114257813758	1	17	17	NA	0,5	1	0,62
930	#4C3F30	1	18	17	1	FALSE	0,923557149363687	1	18	18	NA	0,5	1	0,62
931	#4C3F30	1	19	17	1	FALSE	0,914261035951046	1	19	19	NA	0,5	1	0,62
932	#EAEAEA	0,895837539450989	1	17	2	FALSE	0,833641383760135	0,895837539450989	1	1	NA	0,5	1	0,62
933	#EAEAEA	0,891990888295392	2	17	2	FALSE	0,84057782529492	0,891990888295392	2	2	NA	0,5	1	0,62
934	#EAEAEA	0,884386306165376	3	17	2	FALSE	0,823343083988085	0,884386306165376	3	3	NA	0,5	1	0,62
935	#EAEAEA	0,905244988787099	4	17	2	FALSE	0,831195947898932	0,905244988787099	4	4	NA	0,5	1	0,62
936	#EAEAEA	0,873103929463916	5	17	2	FALSE	0,805334244431448	0,873103929463916	5	5	NA	0,5	1	0,62
937	#EAEAEA	0,885030924579875	6	17	2	FALSE	0,801922851335981	0,885030924579875	6	6	NA	0,5	1	0,62
938	#EAEAEA	0,893302615356854	7	17	2	FALSE	0,821969797869452	0,893302615356854	7	7	NA	0,5	1	0,62
939	#EAEAEA	0,886897306611786	8	17	2	FALSE	0,832161490369807	0,886897306611786	8	8	NA	0,5	1	0,62
940	#EAEAEA	0,889003072571664	9	17	2	FALSE	0,808229788764108	0,889003072571664	9	9	NA	0,5	1	0,62
941	#EAEAEA	0,885806095803971	10	17	2	FALSE	0,818175108028013	0,885806095803971	10	10	NA	0,5	1	0,62
942	#EAEAEA	0,901181551274812	11	17	2	FALSE	0,827712192008161	0,901181551274812	11	11	NA	0,5	1	0,62
943	#EAEAEA	0,883421409109345	12	17	2	FALSE	0,804438484633682	0,883421409109345	12	12	NA	0,5	1	0,62
944	#EAEAEA	0,887384339798556	13	17	2	FALSE	0,792561139507106	0,887384339798556	13	13	NA	0,5	1	0,62
945	#EAEAEA	0,876832950362853	14	17	2	FALSE	0,77553019856857	0,876832950362853	14	14	NA	0,5	1	0,62
946	#EAEAEA	0,830141843189281	15	17	2	FALSE	0,645419320405008	0,830141843189281	15	15	NA	0,5	1	0,62
947	#EAEAEA	0,865637750007617	16	17	2	FALSE	0,737983268378142	0,865637750007617	16	16	NA	0,5	1	0,62
948	#EAEAEA	0,921114257813758	17	17	2	FALSE	0,848028408162536	0,921114257813758	17	17	NA	0,5	1	0,62
949	#EAEAEA	0,923557149363687	18	17	2	FALSE	0,84138304325821	0,923557149363687	18	18	NA	0,5	1	0,62
950	#EAEAEA	0,914261035951046	19	17	2	FALSE	0,819731950349063	0,914261035951046	19	19	NA	0,5	1	0,62
951	#6DB581	0,833641383760135	1	17	3	FALSE	0	0,833641383760135	1	1	NA	0,5	1	0,62
952	#6DB581	0,84057782529492	2	17	3	FALSE	0	0,84057782529492	2	2	NA	0,5	1	0,62
953	#6DB581	0,823343083988085	3	17	3	FALSE	0	0,823343083988085	3	3	NA	0,5	1	0,62
954	#6DB581	0,831195947898932	4	17	3	FALSE	0	0,831195947898932	4	4	NA	0,5	1	0,62
955	#6DB581	0,805334244431448	5	17	3	FALSE	0	0,805334244431448	5	5	NA	0,5	1	0,62
956	#6DB581	0,801922851335981	6	17	3	FALSE	0	0,801922851335981	6	6	NA	0,5	1	0,62
957	#6DB581	0,821969797869452	7	17	3	FALSE	0	0,821969797869452	7	7	NA	0,5	1	0,62
958	#6DB581	0,832161490369807	8	17	3	FALSE	0	0,832161490369807	8	8	NA	0,5	1	0,62
959	#6DB581	0,808229788764108	9	17	3	FALSE	0	0,808229788764108	9	9	NA	0,5	1	0,62
960	#6DB581	0,818175108028013	10	17	3	FALSE	0	0,818175108028013	10	10	NA	0,5	1	0,62
961	#6DB581	0,827712192008161	11	17	3	FALSE	0	0,827712192008161	11	11	NA	0,5	1	0,62
962	#6DB581	0,804438484633682	12	17	3	FALSE	0	0,804438484633682	12	12	NA	0,5	1	0,62
963	#6DB581	0,792561139507106	13	17	3	FALSE	0	0,792561139507106	13	13	NA	0,5	1	0,62
964	#6DB581	0,77553019856857	14	17	3	FALSE	0	0,77553019856857	14	14	NA	0,5	1	0,62
965	#6DB581	0,645419320405008	15	17	3	FALSE	0	0,645419320405008	15	15	NA	0,5	1	0,62
966	#6DB581	0,737983268378142	16	17	3	FALSE	0	0,737983268378142	16	16	NA	0,5	1	0,62
967	#6DB581	0,848028408162536	17	17	3	FALSE	0	0,848028408162536	17	17	NA	0,5	1	0,62
968	#6DB581	0,84138304325821	18	17	3	FALSE	0	0,84138304325821	18	18	NA	0,5	1	0,62
969	#6DB581	0,819731950349063	19	17	3	FALSE	0	0,819731950349063	19	19	NA	0,5	1	0,62
970	#4C3F30	1	1	18	1	FALSE	0,847210813668433	1	1	1	NA	0,5	1	0,62
971	#4C3F30	1	2	18	1	FALSE	0,84242193657106	1	2	2	NA	0,5	1	0,62
972	#4C3F30	1	3	18	1	FALSE	0,835506261926762	1	3	3	NA	0,5	1	0,62
973	#4C3F30	1	4	18	1	FALSE	0,81610040195367	1	4	4	NA	0,5	1	0,62
974	#4C3F30	1	5	18	1	FALSE	0,826953035258532	1	5	5	NA	0,5	1	0,62
975	#4C3F30	1	6	18	1	FALSE	0,819722011746133	1	6	6	NA	0,5	1	0,62
976	#4C3F30	1	7	18	1	FALSE	0,813768250066092	1	7	7	NA	0,5	1	0,62
977	#4C3F30	1	8	18	1	FALSE	0,806813552215917	1	8	8	NA	0,5	1	0,62
978	#4C3F30	1	9	18	1	FALSE	0,791660550636937	1	9	9	NA	0,5	1	0,62
979	#4C3F30	1	10	18	1	FALSE	0,81751533781417	1	10	10	NA	0,5	1	0,62
980	#4C3F30	1	11	18	1	FALSE	0,844291481668605	1	11	11	NA	0,5	1	0,62
981	#4C3F30	1	12	18	1	FALSE	0,856405062383487	1	12	12	NA	0,5	1	0,62
982	#4C3F30	1	13	18	1	FALSE	0,866669601491098	1	13	13	NA	0,5	1	0,62
983	#4C3F30	1	14	18	1	FALSE	0,905168527808393	1	14	14	NA	0,5	1	0,62
984	#4C3F30	1	15	18	1	FALSE	0,931161066601547	1	15	15	NA	0,5	1	0,62
985	#4C3F30	1	16	18	1	FALSE	0,930024565473497	1	16	16	NA	0,5	1	0,62
986	#4C3F30	1	17	18	1	FALSE	0,954439423435606	1	17	17	NA	0,5	1	0,62
987	#4C3F30	1	18	18	1	FALSE	0,943025017996933	1	18	18	NA	0,5	1	0,62
988	#4C3F30	1	19	18	1	FALSE	0,959468896989763	1	19	19	NA	0,5	1	0,62
989	#EAEAEA	0,847210813668433	1	18	2	FALSE	0,737914971604598	0,847210813668433	1	1	NA	0,5	1	0,62
990	#EAEAEA	0,84242193657106	2	18	2	FALSE	0,742337651590963	0,84242193657106	2	2	NA	0,5	1	0,62
991	#EAEAEA	0,835506261926762	3	18	2	FALSE	0,736489874225909	0,835506261926762	3	3	NA	0,5	1	0,62
992	#EAEAEA	0,81610040195367	4	18	2	FALSE	0,696987001505287	0,81610040195367	4	4	NA	0,5	1	0,62
993	#EAEAEA	0,826953035258532	5	18	2	FALSE	0,692627466880575	0,826953035258532	5	5	NA	0,5	1	0,62
994	#EAEAEA	0,819722011746133	6	18	2	FALSE	0,684762579502003	0,819722011746133	6	6	NA	0,5	1	0,62
995	#EAEAEA	0,813768250066092	7	18	2	FALSE	0,687125548792639	0,813768250066092	7	7	NA	0,5	1	0,62
996	#EAEAEA	0,806813552215917	8	18	2	FALSE	0,674419878782784	0,806813552215917	8	8	NA	0,5	1	0,62
997	#EAEAEA	0,791660550636937	9	18	2	FALSE	0,648993031193259	0,791660550636937	9	9	NA	0,5	1	0,62
998	#EAEAEA	0,81751533781417	10	18	2	FALSE	0,693838434768961	0,81751533781417	10	10	NA	0,5	1	0,62
999	#EAEAEA	0,844291481668605	11	18	2	FALSE	0,716482604505338	0,844291481668605	11	11	NA	0,5	1	0,62
1000	#EAEAEA	0,856405062383487	12	18	2	FALSE	0,73337860100663	0,856405062383487	12	12	NA	0,5	1	0,62
1001	#EAEAEA	0,866669601491098	13	18	2	FALSE	0,766650361281869	0,866669601491098	13	13	NA	0,5	1	0,62
1002	#EAEAEA	0,905168527808393	14	18	2	FALSE	0,825522969913016	0,905168527808393	14	14	NA	0,5	1	0,62
1003	#EAEAEA	0,931161066601547	15	18	2	FALSE	0,863161006873823	0,931161066601547	15	15	NA	0,5	1	0,62
1004	#EAEAEA	0,930024565473497	16	18	2	FALSE	0,873003710156141	0,930024565473497	16	16	NA	0,5	1	0,62
1005	#EAEAEA	0,954439423435606	17	18	2	FALSE	0,905610858468722	0,954439423435606	17	17	NA	0,5	1	0,62
1006	#EAEAEA	0,943025017996933	18	18	2	FALSE	0,89591063721272	0,943025017996933	18	18	NA	0,5	1	0,62
1007	#EAEAEA	0,959468896989763	19	18	2	FALSE	0,907671273125398	0,959468896989763	19	19	NA	0,5	1	0,62
1008	#6DB581	0,737914971604598	1	18	3	FALSE	0	0,737914971604598	1	1	NA	0,5	1	0,62
1009	#6DB581	0,742337651590963	2	18	3	FALSE	0	0,742337651590963	2	2	NA	0,5	1	0,62
1010	#6DB581	0,736489874225909	3	18	3	FALSE	0	0,736489874225909	3	3	NA	0,5	1	0,62
1011	#6DB581	0,696987001505287	4	18	3	FALSE	0	0,696987001505287	4	4	NA	0,5	1	0,62
1012	#6DB581	0,692627466880575	5	18	3	FALSE	0	0,692627466880575	5	5	NA	0,5	1	0,62
1013	#6DB581	0,684762579502003	6	18	3	FALSE	0	0,684762579502003	6	6	NA	0,5	1	0,62
1014	#6DB581	0,687125548792639	7	18	3	FALSE	0	0,687125548792639	7	7	NA	0,5	1	0,62
1015	#6DB581	0,674419878782784	8	18	3	FALSE	0	0,674419878782784	8	8	NA	0,5	1	0,62
1016	#6DB581	0,648993031193259	9	18	3	FALSE	0	0,648993031193259	9	9	NA	0,5	1	0,62
1017	#6DB581	0,693838434768961	10	18	3	FALSE	0	0,693838434768961	10	10	NA	0,5	1	0,62
1018	#6DB581	0,716482604505338	11	18	3	FALSE	0	0,716482604505338	11	11	NA	0,5	1	0,62
1019	#6DB581	0,73337860100663	12	18	3	FALSE	0	0,73337860100663	12	12	NA	0,5	1	0,62
1020	#6DB581	0,766650361281869	13	18	3	FALSE	0	0,766650361281869	13	13	NA	0,5	1	0,62
1021	#6DB581	0,825522969913016	14	18	3	FALSE	0	0,825522969913016	14	14	NA	0,5	1	0,62
1022	#6DB581	0,863161006873823	15	18	3	FALSE	0	0,863161006873823	15	15	NA	0,5	1	0,62
1023	#6DB581	0,873003710156141	16	18	3	FALSE	0	0,873003710156141	16	16	NA	0,5	1	0,62
1024	#6DB581	0,905610858468722	17	18	3	FALSE	0	0,905610858468722	17	17	NA	0,5	1	0,62
1025	#6DB581	0,89591063721272	18	18	3	FALSE	0	0,89591063721272	18	18	NA	0,5	1	0,62
1026	#6DB581	0,907671273125398	19	18	3	FALSE	0	0,907671273125398	19	19	NA	0,5	1	0,62
1027	#4C3F30	1	1	19	1	FALSE	0,900626811637779	1	1	1	NA	0,5	1	0,62
1028	#4C3F30	1	2	19	1	FALSE	0,90345317930663	1	2	2	NA	0,5	1	0,62
1029	#4C3F30	1	3	19	1	FALSE	0,896288428355775	1	3	3	NA	0,5	1	0,62
1030	#4C3F30	1	4	19	1	FALSE	0,869219345635107	1	4	4	NA	0,5	1	0,62
1031	#4C3F30	1	5	19	1	FALSE	0,883091691860896	1	5	5	NA	0,5	1	0,62
1032	#4C3F30	1	6	19	1	FALSE	0,868955907667945	1	6	6	NA	0,5	1	0,62
1033	#4C3F30	1	7	19	1	FALSE	0,866209317266507	1	7	7	NA	0,5	1	0,62
1034	#4C3F30	1	8	19	1	FALSE	0,83718134773906	1	8	8	NA	0,5	1	0,62
1035	#4C3F30	1	9	19	1	FALSE	0,813527313650392	1	9	9	NA	0,5	1	0,62
1036	#4C3F30	1	10	19	1	FALSE	0,801598007250547	1	10	10	NA	0,5	1	0,62
1037	#4C3F30	1	11	19	1	FALSE	0,816569351863138	1	11	11	NA	0,5	1	0,62
1038	#4C3F30	1	12	19	1	FALSE	0,8281713793616	1	12	12	NA	0,5	1	0,62
1039	#4C3F30	1	13	19	1	FALSE	0,803353447255102	1	13	13	NA	0,5	1	0,62
1040	#4C3F30	1	14	19	1	FALSE	0,831453420232328	1	14	14	NA	0,5	1	0,62
1041	#4C3F30	1	15	19	1	FALSE	0,870122264777805	1	15	15	NA	0,5	1	0,62
1042	#4C3F30	1	16	19	1	FALSE	0,881391703935678	1	16	16	NA	0,5	1	0,62
1043	#4C3F30	1	17	19	1	FALSE	0,89757914776482	1	17	17	NA	0,5	1	0,62
1044	#4C3F30	1	18	19	1	FALSE	0,912951576185596	1	18	18	NA	0,5	1	0,62
1045	#4C3F30	1	19	19	1	FALSE	0,911514126618921	1	19	19	NA	0,5	1	0,62
1046	#EAEAEA	0,900626811637779	1	19	2	FALSE	0,852063635117077	0,900626811637779	1	1	NA	0,5	1	0,62
1047	#EAEAEA	0,90345317930663	2	19	2	FALSE	0,849605487805109	0,90345317930663	2	2	NA	0,5	1	0,62
1048	#EAEAEA	0,896288428355775	3	19	2	FALSE	0,841228527075309	0,896288428355775	3	3	NA	0,5	1	0,62
1049	#EAEAEA	0,869219345635107	4	19	2	FALSE	0,816344279895571	0,869219345635107	4	4	NA	0,5	1	0,62
1050	#EAEAEA	0,883091691860896	5	19	2	FALSE	0,813629523928247	0,883091691860896	5	5	NA	0,5	1	0,62
1051	#EAEAEA	0,868955907667945	6	19	2	FALSE	0,786589059156703	0,868955907667945	6	6	NA	0,5	1	0,62
1052	#EAEAEA	0,866209317266507	7	19	2	FALSE	0,780696944969869	0,866209317266507	7	7	NA	0,5	1	0,62
1053	#EAEAEA	0,83718134773906	8	19	2	FALSE	0,71992449111375	0,83718134773906	8	8	NA	0,5	1	0,62
1054	#EAEAEA	0,813527313650392	9	19	2	FALSE	0,675476585711786	0,813527313650392	9	9	NA	0,5	1	0,62
1055	#EAEAEA	0,801598007250547	10	19	2	FALSE	0,650563041257958	0,801598007250547	10	10	NA	0,5	1	0,62
1056	#EAEAEA	0,816569351863138	11	19	2	FALSE	0,681242990796615	0,816569351863138	11	11	NA	0,5	1	0,62
1057	#EAEAEA	0,8281713793616	12	19	2	FALSE	0,690373859308577	0,8281713793616	12	12	NA	0,5	1	0,62
1058	#EAEAEA	0,803353447255102	13	19	2	FALSE	0,668319957593925	0,803353447255102	13	13	NA	0,5	1	0,62
1059	#EAEAEA	0,831453420232328	14	19	2	FALSE	0,699307384269295	0,831453420232328	14	14	NA	0,5	1	0,62
1060	#EAEAEA	0,870122264777805	15	19	2	FALSE	0,761556209326602	0,870122264777805	15	15	NA	0,5	1	0,62
1061	#EAEAEA	0,881391703935678	16	19	2	FALSE	0,794083693419426	0,881391703935678	16	16	NA	0,5	1	0,62
1062	#EAEAEA	0,89757914776482	17	19	2	FALSE	0,819699311864281	0,89757914776482	17	17	NA	0,5	1	0,62
1063	#EAEAEA	0,912951576185596	18	19	2	FALSE	0,839387712897646	0,912951576185596	18	18	NA	0,5	1	0,62
1064	#EAEAEA	0,911514126618921	19	19	2	FALSE	0,8672189919836	0,911514126618921	19	19	NA	0,5	1	0,62
1065	#6DB581	0,852063635117077	1	19	3	FALSE	0	0,852063635117077	1	1	NA	0,5	1	0,62
1066	#6DB581	0,849605487805109	2	19	3	FALSE	0	0,849605487805109	2	2	NA	0,5	1	0,62
1067	#6DB581	0,841228527075309	3	19	3	FALSE	0	0,841228527075309	3	3	NA	0,5	1	0,62
1068	#6DB581	0,816344279895571	4	19	3	FALSE	0	0,816344279895571	4	4	NA	0,5	1	0,62
1069	#6DB581	0,813629523928247	5	19	3	FALSE	0	0,813629523928247	5	5	NA	0,5	1	0,62
1070	#6DB581	0,786589059156703	6	19	3	FALSE	0	0,786589059156703	6	6	NA	0,5	1	0,62
1071	#6DB581	0,780696944969869	7	19	3	FALSE	0	0,780696944969869	7	7	NA	0,5	1	0,62
1072	#6DB581	0,71992449111375	8	19	3	FALSE	0	0,71992449111375	8	8	NA	0,5	1	0,62
1073	#6DB581	0,675476585711786	9	19	3	FALSE	0	0,675476585711786	9	9	NA	0,5	1	0,62
1074	#6DB581	0,650563041257958	10	19	3	FALSE	0	0,650563041257958	10	10	NA	0,5	1	0,62
1075	#6DB581	0,681242990796615	11	19	3	FALSE	0	0,681242990796615	11	11	NA	0,5	1	0,62
1076	#6DB581	0,690373859308577	12	19	3	FALSE	0	0,690373859308577	12	12	NA	0,5	1	0,62
1077	#6DB581	0,668319957593925	13	19	3	FALSE	0	0,668319957593925	13	13	NA	0,5	1	0,62
1078	#6DB581	0,699307384269295	14	19	3	FALSE	0	0,699307384269295	14	14	NA	0,5	1	0,62
1079	#6DB581	0,761556209326602	15	19	3	FALSE	0	0,761556209326602	15	15	NA	0,5	1	0,62
1080	#6DB581	0,794083693419426	16	19	3	FALSE	0	0,794083693419426	16	16	NA	0,5	1	0,62
1081	#6DB581	0,819699311864281	17	19	3	FALSE	0	0,819699311864281	17	17	NA	0,5	1	0,62
1082	#6DB581	0,839387712897646	18	19	3	FALSE	0	0,839387712897646	18	18	NA	0,5	1	0,62
1083	#6DB581	0,8672189919836	19	19	3	FALSE	0	0,8672189919836	19	19	NA	0,5	1	0,62
1084	#4C3F30	1	1	20	1	FALSE	0,806990955769336	1	1	1	NA	0,5	1	0,62
1085	#4C3F30	1	2	20	1	FALSE	0,807161447073127	1	2	2	NA	0,5	1	0,62
1086	#4C3F30	1	3	20	1	FALSE	0,830612595297944	1	3	3	NA	0,5	1	0,62
1087	#4C3F30	1	4	20	1	FALSE	0,805562758870529	1	4	4	NA	0,5	1	0,62
1088	#4C3F30	1	5	20	1	FALSE	0,791953892923234	1	5	5	NA	0,5	1	0,62
1089	#4C3F30	1	6	20	1	FALSE	0,827114067737079	1	6	6	NA	0,5	1	0,62
1090	#4C3F30	1	7	20	1	FALSE	0,815881027364103	1	7	7	NA	0,5	1	0,62
1091	#4C3F30	1	8	20	1	FALSE	0,803720533241121	1	8	8	NA	0,5	1	0,62
1092	#4C3F30	1	9	20	1	FALSE	0,798865834001402	1	9	9	NA	0,5	1	0,62
1093	#4C3F30	1	10	20	1	FALSE	0,82236700799032	1	10	10	NA	0,5	1	0,62
1094	#4C3F30	1	11	20	1	FALSE	0,788664410687559	1	11	11	NA	0,5	1	0,62
1095	#4C3F30	1	12	20	1	FALSE	0,811059723220306	1	12	12	NA	0,5	1	0,62
1096	#4C3F30	1	13	20	1	FALSE	0,814440486340918	1	13	13	NA	0,5	1	0,62
1097	#4C3F30	1	14	20	1	FALSE	0,823476562626686	1	14	14	NA	0,5	1	0,62
1098	#4C3F30	1	15	20	1	FALSE	0,842154182074003	1	15	15	NA	0,5	1	0,62
1099	#4C3F30	1	16	20	1	FALSE	0,854909315355782	1	16	16	NA	0,5	1	0,62
1100	#4C3F30	1	17	20	1	FALSE	0,848258821633038	1	17	17	NA	0,5	1	0,62
1101	#4C3F30	1	18	20	1	FALSE	0,876427226891785	1	18	18	NA	0,5	1	0,62
1102	#4C3F30	1	19	20	1	FALSE	0,884833138200838	1	19	19	NA	0,5	1	0,62
1103	#EAEAEA	0,806990955769336	1	20	2	FALSE	0,694789500454912	0,806990955769336	1	1	NA	0,5	1	0,62
1104	#EAEAEA	0,807161447073127	2	20	2	FALSE	0,700013086997257	0,807161447073127	2	2	NA	0,5	1	0,62
1105	#EAEAEA	0,830612595297944	3	20	2	FALSE	0,729411224228202	0,830612595297944	3	3	NA	0,5	1	0,62
1106	#EAEAEA	0,805562758870529	4	20	2	FALSE	0,699186516193669	0,805562758870529	4	4	NA	0,5	1	0,62
1107	#EAEAEA	0,791953892923234	5	20	2	FALSE	0,677870168354672	0,791953892923234	5	5	NA	0,5	1	0,62
1108	#EAEAEA	0,827114067737079	6	20	2	FALSE	0,713940670210541	0,827114067737079	6	6	NA	0,5	1	0,62
1109	#EAEAEA	0,815881027364103	7	20	2	FALSE	0,690644586695715	0,815881027364103	7	7	NA	0,5	1	0,62
1110	#EAEAEA	0,803720533241121	8	20	2	FALSE	0,699601118931226	0,803720533241121	8	8	NA	0,5	1	0,62
1111	#EAEAEA	0,798865834001402	9	20	2	FALSE	0,685823255967508	0,798865834001402	9	9	NA	0,5	1	0,62
1112	#EAEAEA	0,82236700799032	10	20	2	FALSE	0,709159537459377	0,82236700799032	10	10	NA	0,5	1	0,62
1113	#EAEAEA	0,788664410687559	11	20	2	FALSE	0,667562202819913	0,788664410687559	11	11	NA	0,5	1	0,62
1114	#EAEAEA	0,811059723220306	12	20	2	FALSE	0,718630439701369	0,811059723220306	12	12	NA	0,5	1	0,62
1115	#EAEAEA	0,814440486340918	13	20	2	FALSE	0,728037147855943	0,814440486340918	13	13	NA	0,5	1	0,62
1116	#EAEAEA	0,823476562626686	14	20	2	FALSE	0,72155534220865	0,823476562626686	14	14	NA	0,5	1	0,62
1117	#EAEAEA	0,842154182074003	15	20	2	FALSE	0,761042200043737	0,842154182074003	15	15	NA	0,5	1	0,62
1118	#EAEAEA	0,854909315355782	16	20	2	FALSE	0,774324617819666	0,854909315355782	16	16	NA	0,5	1	0,62
1119	#EAEAEA	0,848258821633038	17	20	2	FALSE	0,769608043221787	0,848258821633038	17	17	NA	0,5	1	0,62
1120	#EAEAEA	0,876427226891785	18	20	2	FALSE	0,811029235144008	0,876427226891785	18	18	NA	0,5	1	0,62
1121	#EAEAEA	0,884833138200838	19	20	2	FALSE	0,813152437113849	0,884833138200838	19	19	NA	0,5	1	0,62
1122	#6DB581	0,694789500454912	1	20	3	FALSE	0	0,694789500454912	1	1	NA	0,5	1	0,62
1123	#6DB581	0,700013086997257	2	20	3	FALSE	0	0,700013086997257	2	2	NA	0,5	1	0,62
1124	#6DB581	0,729411224228202	3	20	3	FALSE	0	0,729411224228202	3	3	NA	0,5	1	0,62
1125	#6DB581	0,699186516193669	4	20	3	FALSE	0	0,699186516193669	4	4	NA	0,5	1	0,62
1126	#6DB581	0,677870168354672	5	20	3	FALSE	0	0,677870168354672	5	5	NA	0,5	1	0,62
1127	#6DB581	0,713940670210541	6	20	3	FALSE	0	0,713940670210541	6	6	NA	0,5	1	0,62
1128	#6DB581	0,690644586695715	7	20	3	FALSE	0	0,690644586695715	7	7	NA	0,5	1	0,62
1129	#6DB581	0,699601118931226	8	20	3	FALSE	0	0,699601118931226	8	8	NA	0,5	1	0,62
1130	#6DB581	0,685823255967508	9	20	3	FALSE	0	0,685823255967508	9	9	NA	0,5	1	0,62
1131	#6DB581	0,709159537459377	10	20	3	FALSE	0	0,709159537459377	10	10	NA	0,5	1	0,62
1132	#6DB581	0,667562202819913	11	20	3	FALSE	0	0,667562202819913	11	11	NA	0,5	1	0,62
1133	#6DB581	0,718630439701369	12	20	3	FALSE	0	0,718630439701369	12	12	NA	0,5	1	0,62
1134	#6DB581	0,728037147855943	13	20	3	FALSE	0	0,728037147855943	13	13	NA	0,5	1	0,62
1135	#6DB581	0,72155534220865	14	20	3	FALSE	0	0,72155534220865	14	14	NA	0,5	1	0,62
1136	#6DB581	0,761042200043737	15	20	3	FALSE	0	0,761042200043737	15	15	NA	0,5	1	0,62
1137	#6DB581	0,774324617819666	16	20	3	FALSE	0	0,774324617819666	16	16	NA	0,5	1	0,62
1138	#6DB581	0,769608043221787	17	20	3	FALSE	0	0,769608043221787	17	17	NA	0,5	1	0,62
1139	#6DB581	0,811029235144008	18	20	3	FALSE	0	0,811029235144008	18	18	NA	0,5	1	0,62
1140	#6DB581	0,813152437113849	19	20	3	FALSE	0	0,813152437113849	19	19	NA	0,5	1	0,62
1141	#4C3F30	1	1	21	1	FALSE	0,86348161772445	1	1	1	NA	0,5	1	0,62
1142	#4C3F30	1	2	21	1	FALSE	0,878141725718663	1	2	2	NA	0,5	1	0,62
1143	#4C3F30	1	3	21	1	FALSE	0,865911979034681	1	3	3	NA	0,5	1	0,62
1144	#4C3F30	1	4	21	1	FALSE	0,841009043074181	1	4	4	NA	0,5	1	0,62
1145	#4C3F30	1	5	21	1	FALSE	0,853977045089586	1	5	5	NA	0,5	1	0,62
1146	#4C3F30	1	6	21	1	FALSE	0,881669509754315	1	6	6	NA	0,5	1	0,62
1147	#4C3F30	1	7	21	1	FALSE	0,877075745435947	1	7	7	NA	0,5	1	0,62
1148	#4C3F30	1	8	21	1	FALSE	0,856007752423596	1	8	8	NA	0,5	1	0,62
1149	#4C3F30	1	9	21	1	FALSE	0,878430813021274	1	9	9	NA	0,5	1	0,62
1150	#4C3F30	1	10	21	1	FALSE	0,865431930396584	1	10	10	NA	0,5	1	0,62
1151	#4C3F30	1	11	21	1	FALSE	0,870154682978403	1	11	11	NA	0,5	1	0,62
1152	#4C3F30	1	12	21	1	FALSE	0,881051461665004	1	12	12	NA	0,5	1	0,62
1153	#4C3F30	1	13	21	1	FALSE	0,882785206202405	1	13	13	NA	0,5	1	0,62
1154	#4C3F30	1	14	21	1	FALSE	0,885222595406317	1	14	14	NA	0,5	1	0,62
1155	#4C3F30	1	15	21	1	FALSE	0,825622566677455	1	15	15	NA	0,5	1	0,62
1156	#4C3F30	1	16	21	1	FALSE	0,844401198351138	1	16	16	NA	0,5	1	0,62
1157	#4C3F30	1	17	21	1	FALSE	0,855728407647629	1	17	17	NA	0,5	1	0,62
1158	#4C3F30	1	18	21	1	FALSE	0,848074115288886	1	18	18	NA	0,5	1	0,62
1159	#4C3F30	1	19	21	1	FALSE	0,858373455644737	1	19	19	NA	0,5	1	0,62
1160	#EAEAEA	0,86348161772445	1	21	2	FALSE	0,775211565346225	0,86348161772445	1	1	NA	0,5	1	0,62
1161	#EAEAEA	0,878141725718663	2	21	2	FALSE	0,777333128570109	0,878141725718663	2	2	NA	0,5	1	0,62
1162	#EAEAEA	0,865911979034681	3	21	2	FALSE	0,768926950733391	0,865911979034681	3	3	NA	0,5	1	0,62
1163	#EAEAEA	0,841009043074181	4	21	2	FALSE	0,724761222091267	0,841009043074181	4	4	NA	0,5	1	0,62
1164	#EAEAEA	0,853977045089586	5	21	2	FALSE	0,751415076283808	0,853977045089586	5	5	NA	0,5	1	0,62
1165	#EAEAEA	0,881669509754315	6	21	2	FALSE	0,780493019584739	0,881669509754315	6	6	NA	0,5	1	0,62
1166	#EAEAEA	0,877075745435947	7	21	2	FALSE	0,772769705193377	0,877075745435947	7	7	NA	0,5	1	0,62
1167	#EAEAEA	0,856007752423596	8	21	2	FALSE	0,751037429421545	0,856007752423596	8	8	NA	0,5	1	0,62
1168	#EAEAEA	0,878430813021274	9	21	2	FALSE	0,779552779001904	0,878430813021274	9	9	NA	0,5	1	0,62
1169	#EAEAEA	0,865431930396584	10	21	2	FALSE	0,766212635124515	0,865431930396584	10	10	NA	0,5	1	0,62
1170	#EAEAEA	0,870154682978403	11	21	2	FALSE	0,784735393468878	0,870154682978403	11	11	NA	0,5	1	0,62
1171	#EAEAEA	0,881051461665004	12	21	2	FALSE	0,797717553686616	0,881051461665004	12	12	NA	0,5	1	0,62
1172	#EAEAEA	0,882785206202405	13	21	2	FALSE	0,811374353851424	0,882785206202405	13	13	NA	0,5	1	0,62
1173	#EAEAEA	0,885222595406317	14	21	2	FALSE	0,806300911247483	0,885222595406317	14	14	NA	0,5	1	0,62
1174	#EAEAEA	0,825622566677455	15	21	2	FALSE	0,684702717867414	0,825622566677455	15	15	NA	0,5	1	0,62
1175	#EAEAEA	0,844401198351138	16	21	2	FALSE	0,690221653916881	0,844401198351138	16	16	NA	0,5	1	0,62
1176	#EAEAEA	0,855728407647629	17	21	2	FALSE	0,697769618154744	0,855728407647629	17	17	NA	0,5	1	0,62
1177	#EAEAEA	0,848074115288886	18	21	2	FALSE	0,68027826650421	0,848074115288886	18	18	NA	0,5	1	0,62
1178	#EAEAEA	0,858373455644737	19	21	2	FALSE	0,683260634995032	0,858373455644737	19	19	NA	0,5	1	0,62
1179	#6DB581	0,775211565346225	1	21	3	FALSE	0	0,775211565346225	1	1	NA	0,5	1	0,62
1180	#6DB581	0,777333128570109	2	21	3	FALSE	0	0,777333128570109	2	2	NA	0,5	1	0,62
1181	#6DB581	0,768926950733391	3	21	3	FALSE	0	0,768926950733391	3	3	NA	0,5	1	0,62
1182	#6DB581	0,724761222091267	4	21	3	FALSE	0	0,724761222091267	4	4	NA	0,5	1	0,62
1183	#6DB581	0,751415076283808	5	21	3	FALSE	0	0,751415076283808	5	5	NA	0,5	1	0,62
1184	#6DB581	0,780493019584739	6	21	3	FALSE	0	0,780493019584739	6	6	NA	0,5	1	0,62
1185	#6DB581	0,772769705193377	7	21	3	FALSE	0	0,772769705193377	7	7	NA	0,5	1	0,62
1186	#6DB581	0,751037429421545	8	21	3	FALSE	0	0,751037429421545	8	8	NA	0,5	1	0,62
1187	#6DB581	0,779552779001904	9	21	3	FALSE	0	0,779552779001904	9	9	NA	0,5	1	0,62
1188	#6DB581	0,766212635124515	10	21	3	FALSE	0	0,766212635124515	10	10	NA	0,5	1	0,62
1189	#6DB581	0,784735393468878	11	21	3	FALSE	0	0,784735393468878	11	11	NA	0,5	1	0,62
1190	#6DB581	0,797717553686616	12	21	3	FALSE	0	0,797717553686616	12	12	NA	0,5	1	0,62
1191	#6DB581	0,811374353851424	13	21	3	FALSE	0	0,811374353851424	13	13	NA	0,5	1	0,62
1192	#6DB581	0,806300911247483	14	21	3	FALSE	0	0,806300911247483	14	14	NA	0,5	1	0,62
1193	#6DB581	0,684702717867414	15	21	3	FALSE	0	0,684702717867414	15	15	NA	0,5	1	0,62
1194	#6DB581	0,690221653916881	16	21	3	FALSE	0	0,690221653916881	16	16	NA	0,5	1	0,62
1195	#6DB581	0,697769618154744	17	21	3	FALSE	0	0,697769618154744	17	17	NA	0,5	1	0,62
1196	#6DB581	0,68027826650421	18	21	3	FALSE	0	0,68027826650421	18	18	NA	0,5	1	0,62
1197	#6DB581	0,683260634995032	19	21	3	FALSE	0	0,683260634995032	19	19	NA	0,5	1	0,62
1198	#4C3F30	1	1	22	1	FALSE	0,857227091305675	1	1	1	NA	0,5	1	0,62
1199	#4C3F30	1	2	22	1	FALSE	0,843648284363903	1	2	2	NA	0,5	1	0,62
1200	#4C3F30	1	3	22	1	FALSE	0,842334699504575	1	3	3	NA	0,5	1	0,62
1201	#4C3F30	1	4	22	1	FALSE	0,836815798595978	1	4	4	NA	0,5	1	0,62
1202	#4C3F30	1	5	22	1	FALSE	0,856751604618023	1	5	5	NA	0,5	1	0,62
1203	#4C3F30	1	6	22	1	FALSE	0,85622298803105	1	6	6	NA	0,5	1	0,62
1204	#4C3F30	1	7	22	1	FALSE	0,839565594641467	1	7	7	NA	0,5	1	0,62
1205	#4C3F30	1	8	22	1	FALSE	0,857857905069955	1	8	8	NA	0,5	1	0,62
1206	#4C3F30	1	9	22	1	FALSE	0,84974819923447	1	9	9	NA	0,5	1	0,62
1207	#4C3F30	1	10	22	1	FALSE	0,867143894228365	1	10	10	NA	0,5	1	0,62
1208	#4C3F30	1	11	22	1	FALSE	0,843764361063373	1	11	11	NA	0,5	1	0,62
1209	#4C3F30	1	12	22	1	FALSE	0,845195312331395	1	12	12	NA	0,5	1	0,62
1210	#4C3F30	1	13	22	1	FALSE	0,809110527862617	1	13	13	NA	0,5	1	0,62
1211	#4C3F30	1	14	22	1	FALSE	0,839526356018868	1	14	14	NA	0,5	1	0,62
1212	#4C3F30	1	15	22	1	FALSE	0,83818042910269	1	15	15	NA	0,5	1	0,62
1213	#4C3F30	1	16	22	1	FALSE	0,858104365020817	1	16	16	NA	0,5	1	0,62
1214	#4C3F30	1	17	22	1	FALSE	0,867244660049635	1	17	17	NA	0,5	1	0,62
1215	#4C3F30	1	18	22	1	FALSE	0,896009602621592	1	18	18	NA	0,5	1	0,62
1216	#4C3F30	1	19	22	1	FALSE	0,916820254668546	1	19	19	NA	0,5	1	0,62
1217	#EAEAEA	0,857227091305675	1	22	2	FALSE	0,766689885977902	0,857227091305675	1	1	NA	0,5	1	0,62
1218	#EAEAEA	0,843648284363903	2	22	2	FALSE	0,750102697598025	0,843648284363903	2	2	NA	0,5	1	0,62
1219	#EAEAEA	0,842334699504575	3	22	2	FALSE	0,735015993937418	0,842334699504575	3	3	NA	0,5	1	0,62
1220	#EAEAEA	0,836815798595978	4	22	2	FALSE	0,711543120527986	0,836815798595978	4	4	NA	0,5	1	0,62
1221	#EAEAEA	0,856751604618023	5	22	2	FALSE	0,748348886360041	0,856751604618023	5	5	NA	0,5	1	0,62
1222	#EAEAEA	0,85622298803105	6	22	2	FALSE	0,777706034096506	0,85622298803105	6	6	NA	0,5	1	0,62
1223	#EAEAEA	0,839565594641467	7	22	2	FALSE	0,73430483559297	0,839565594641467	7	7	NA	0,5	1	0,62
1224	#EAEAEA	0,857857905069955	8	22	2	FALSE	0,756320929075954	0,857857905069955	8	8	NA	0,5	1	0,62
1225	#EAEAEA	0,84974819923447	9	22	2	FALSE	0,750157147206779	0,84974819923447	9	9	NA	0,5	1	0,62
1226	#EAEAEA	0,867143894228365	10	22	2	FALSE	0,757248974058337	0,867143894228365	10	10	NA	0,5	1	0,62
1227	#EAEAEA	0,843764361063373	11	22	2	FALSE	0,737696186891683	0,843764361063373	11	11	NA	0,5	1	0,62
1228	#EAEAEA	0,845195312331395	12	22	2	FALSE	0,72476939275438	0,845195312331395	12	12	NA	0,5	1	0,62
1229	#EAEAEA	0,809110527862617	13	22	2	FALSE	0,683343920938107	0,809110527862617	13	13	NA	0,5	1	0,62
1230	#EAEAEA	0,839526356018868	14	22	2	FALSE	0,703099027935046	0,839526356018868	14	14	NA	0,5	1	0,62
1231	#EAEAEA	0,83818042910269	15	22	2	FALSE	0,702151919431772	0,83818042910269	15	15	NA	0,5	1	0,62
1232	#EAEAEA	0,858104365020817	16	22	2	FALSE	0,749385981088366	0,858104365020817	16	16	NA	0,5	1	0,62
1233	#EAEAEA	0,867244660049635	17	22	2	FALSE	0,743082889537159	0,867244660049635	17	17	NA	0,5	1	0,62
1234	#EAEAEA	0,896009602621592	18	22	2	FALSE	0,785464997835483	0,896009602621592	18	18	NA	0,5	1	0,62
1235	#EAEAEA	0,916820254668546	19	22	2	FALSE	0,819755631021383	0,916820254668546	19	19	NA	0,5	1	0,62
1236	#6DB581	0,766689885977902	1	22	3	FALSE	0	0,766689885977902	1	1	NA	0,5	1	0,62
1237	#6DB581	0,750102697598025	2	22	3	FALSE	0	0,750102697598025	2	2	NA	0,5	1	0,62
1238	#6DB581	0,735015993937418	3	22	3	FALSE	0	0,735015993937418	3	3	NA	0,5	1	0,62
1239	#6DB581	0,711543120527986	4	22	3	FALSE	0	0,711543120527986	4	4	NA	0,5	1	0,62
1240	#6DB581	0,748348886360041	5	22	3	FALSE	0	0,748348886360041	5	5	NA	0,5	1	0,62
1241	#6DB581	0,777706034096506	6	22	3	FALSE	0	0,777706034096506	6	6	NA	0,5	1	0,62
1242	#6DB581	0,73430483559297	7	22	3	FALSE	0	0,73430483559297	7	7	NA	0,5	1	0,62
1243	#6DB581	0,756320929075954	8	22	3	FALSE	0	0,756320929075954	8	8	NA	0,5	1	0,62
1244	#6DB581	0,750157147206779	9	22	3	FALSE	0	0,750157147206779	9	9	NA	0,5	1	0,62
1245	#6DB581	0,757248974058337	10	22	3	FALSE	0	0,757248974058337	10	10	NA	0,5	1	0,62
1246	#6DB581	0,737696186891683	11	22	3	FALSE	0	0,737696186891683	11	11	NA	0,5	1	0,62
1247	#6DB581	0,72476939275438	12	22	3	FALSE	0	0,72476939275438	12	12	NA	0,5	1	0,62
1248	#6DB581	0,683343920938107	13	22	3	FALSE	0	0,683343920938107	13	13	NA	0,5	1	0,62
1249	#6DB581	0,703099027935046	14	22	3	FALSE	0	0,703099027935046	14	14	NA	0,5	1	0,62
1250	#6DB581	0,702151919431772	15	22	3	FALSE	0	0,702151919431772	15	15	NA	0,5	1	0,62
1251	#6DB581	0,749385981088366	16	22	3	FALSE	0	0,749385981088366	16	16	NA	0,5	1	0,62
1252	#6DB581	0,743082889537159	17	22	3	FALSE	0	0,743082889537159	17	17	NA	0,5	1	0,62
1253	#6DB581	0,785464997835483	18	22	3	FALSE	0	0,785464997835483	18	18	NA	0,5	1	0,62
1254	#6DB581	0,819755631021383	19	22	3	FALSE	0	0,819755631021383	19	19	NA	0,5	1	0,62
1255	#4C3F30	1	1	23	1	FALSE	0,90225551727735	1	1	1	NA	0,5	1	0,62
1256	#4C3F30	1	2	23	1	FALSE	0,915268806970757	1	2	2	NA	0,5	1	0,62
1257	#4C3F30	1	3	23	1	FALSE	0,902837028108921	1	3	3	NA	0,5	1	0,62
1258	#4C3F30	1	4	23	1	FALSE	0,890719290497311	1	4	4	NA	0,5	1	0,62
1259	#4C3F30	1	5	23	1	FALSE	0,898890570205479	1	5	5	NA	0,5	1	0,62
1260	#4C3F30	1	6	23	1	FALSE	0,88366673924868	1	6	6	NA	0,5	1	0,62
1261	#4C3F30	1	7	23	1	FALSE	0,885491606191281	1	7	7	NA	0,5	1	0,62
1262	#4C3F30	1	8	23	1	FALSE	0,886662247194268	1	8	8	NA	0,5	1	0,62
1263	#4C3F30	1	9	23	1	FALSE	0,863516335757812	1	9	9	NA	0,5	1	0,62
1264	#4C3F30	1	10	23	1	FALSE	0,864795495386897	1	10	10	NA	0,5	1	0,62
1265	#4C3F30	1	11	23	1	FALSE	0,882387412392405	1	11	11	NA	0,5	1	0,62
1266	#4C3F30	1	12	23	1	FALSE	0,86599957383312	1	12	12	NA	0,5	1	0,62
1267	#4C3F30	1	13	23	1	FALSE	0,902979608489048	1	13	13	NA	0,5	1	0,62
1268	#4C3F30	1	14	23	1	FALSE	0,867370787309026	1	14	14	NA	0,5	1	0,62
1269	#4C3F30	1	15	23	1	FALSE	0,873364525017607	1	15	15	NA	0,5	1	0,62
1270	#4C3F30	1	16	23	1	FALSE	0,890789192290045	1	16	16	NA	0,5	1	0,62
1271	#4C3F30	1	17	23	1	FALSE	0,892357440996521	1	17	17	NA	0,5	1	0,62
1272	#4C3F30	1	18	23	1	FALSE	0,908475728677722	1	18	18	NA	0,5	1	0,62
1273	#4C3F30	1	19	23	1	FALSE	0,86879728675163	1	19	19	NA	0,5	1	0,62
1274	#EAEAEA	0,90225551727735	1	23	2	FALSE	0,83861850687362	0,90225551727735	1	1	NA	0,5	1	0,62
1275	#EAEAEA	0,915268806970757	2	23	2	FALSE	0,863546060214734	0,915268806970757	2	2	NA	0,5	1	0,62
1276	#EAEAEA	0,902837028108921	3	23	2	FALSE	0,865961080256875	0,902837028108921	3	3	NA	0,5	1	0,62
1277	#EAEAEA	0,890719290497311	4	23	2	FALSE	0,841094662644549	0,890719290497311	4	4	NA	0,5	1	0,62
1278	#EAEAEA	0,898890570205479	5	23	2	FALSE	0,827160423994297	0,898890570205479	5	5	NA	0,5	1	0,62
1279	#EAEAEA	0,88366673924868	6	23	2	FALSE	0,799320046064339	0,88366673924868	6	6	NA	0,5	1	0,62
1280	#EAEAEA	0,885491606191281	7	23	2	FALSE	0,817013201225508	0,885491606191281	7	7	NA	0,5	1	0,62
1281	#EAEAEA	0,886662247194268	8	23	2	FALSE	0,804380122003932	0,886662247194268	8	8	NA	0,5	1	0,62
1282	#EAEAEA	0,863516335757812	9	23	2	FALSE	0,787422853042938	0,863516335757812	9	9	NA	0,5	1	0,62
1283	#EAEAEA	0,864795495386897	10	23	2	FALSE	0,776415567649643	0,864795495386897	10	10	NA	0,5	1	0,62
1284	#EAEAEA	0,882387412392405	11	23	2	FALSE	0,820637469691241	0,882387412392405	11	11	NA	0,5	1	0,62
1285	#EAEAEA	0,86599957383312	12	23	2	FALSE	0,797720130931461	0,86599957383312	12	12	NA	0,5	1	0,62
1286	#EAEAEA	0,902979608489048	13	23	2	FALSE	0,831004219622064	0,902979608489048	13	13	NA	0,5	1	0,62
1287	#EAEAEA	0,867370787309026	14	23	2	FALSE	0,795391296509394	0,867370787309026	14	14	NA	0,5	1	0,62
1288	#EAEAEA	0,873364525017607	15	23	2	FALSE	0,801483120787203	0,873364525017607	15	15	NA	0,5	1	0,62
1289	#EAEAEA	0,890789192290045	16	23	2	FALSE	0,850250986163864	0,890789192290045	16	16	NA	0,5	1	0,62
1290	#EAEAEA	0,892357440996521	17	23	2	FALSE	0,845909476822888	0,892357440996521	17	17	NA	0,5	1	0,62
1291	#EAEAEA	0,908475728677722	18	23	2	FALSE	0,859072513605882	0,908475728677722	18	18	NA	0,5	1	0,62
1292	#EAEAEA	0,86879728675163	19	23	2	FALSE	0,81457430834618	0,86879728675163	19	19	NA	0,5	1	0,62
1293	#6DB581	0,83861850687362	1	23	3	FALSE	0	0,83861850687362	1	1	NA	0,5	1	0,62
1294	#6DB581	0,863546060214734	2	23	3	FALSE	0	0,863546060214734	2	2	NA	0,5	1	0,62
1295	#6DB581	0,865961080256875	3	23	3	FALSE	0	0,865961080256875	3	3	NA	0,5	1	0,62
1296	#6DB581	0,841094662644549	4	23	3	FALSE	0	0,841094662644549	4	4	NA	0,5	1	0,62
1297	#6DB581	0,827160423994297	5	23	3	FALSE	0	0,827160423994297	5	5	NA	0,5	1	0,62
1298	#6DB581	0,799320046064339	6	23	3	FALSE	0	0,799320046064339	6	6	NA	0,5	1	0,62
1299	#6DB581	0,817013201225508	7	23	3	FALSE	0	0,817013201225508	7	7	NA	0,5	1	0,62
1300	#6DB581	0,804380122003932	8	23	3	FALSE	0	0,804380122003932	8	8	NA	0,5	1	0,62
1301	#6DB581	0,787422853042938	9	23	3	FALSE	0	0,787422853042938	9	9	NA	0,5	1	0,62
1302	#6DB581	0,776415567649643	10	23	3	FALSE	0	0,776415567649643	10	10	NA	0,5	1	0,62
1303	#6DB581	0,820637469691241	11	23	3	FALSE	0	0,820637469691241	11	11	NA	0,5	1	0,62
1304	#6DB581	0,797720130931461	12	23	3	FALSE	0	0,797720130931461	12	12	NA	0,5	1	0,62
1305	#6DB581	0,831004219622064	13	23	3	FALSE	0	0,831004219622064	13	13	NA	0,5	1	0,62
1306	#6DB581	0,795391296509394	14	23	3	FALSE	0	0,795391296509394	14	14	NA	0,5	1	0,62
1307	#6DB581	0,801483120787203	15	23	3	FALSE	0	0,801483120787203	15	15	NA	0,5	1	0,62
1308	#6DB581	0,850250986163864	16	23	3	FALSE	0	0,850250986163864	16	16	NA	0,5	1	0,62
1309	#6DB581	0,845909476822888	17	23	3	FALSE	0	0,845909476822888	17	17	NA	0,5	1	0,62
1310	#6DB581	0,859072513605882	18	23	3	FALSE	0	0,859072513605882	18	18	NA	0,5	1	0,62
1311	#6DB581	0,81457430834618	19	23	3	FALSE	0	0,81457430834618	19	19	NA	0,5	1	0,62
