# Supplementary material for: Providing normative information increases intentions to accept a COVID-19 vaccine
Source: Nat Commun. 2023 Jan 9;14:126. doi: 10.1038/s41467-022-35052-4 (PMC9828376; doi:10.1038/s41467-022-35052-4)
Supplement: Supplementary file 4 — Source Data [file 41467_2022_35052_MOESM4_ESM.zip › Source Data/Figure1_Inset.txt]

	fill	y	count	x	xmin	xmax	density	ncount	ndensity	flipped_aes	PANEL	group	ymin	ymax	colour	size	linetype	alpha
1	#4C3F30	1	6791,21074627122	5	0	10	0,020798074005116	1	1	FALSE	1	1	0,565353833222228	1	NA	0,5	1	0,62
2	#4C3F30	1	3251,32404807599	15	10	20	0,00995717563375955	0,478754697733561	0,478754697733561	FALSE	1	1	0,64123971856487	1	NA	0,5	1	0,62
3	#4C3F30	1	3388,79054927273	25	20	30	0,0103781666134142	0,498996522988684	0,498996522988684	FALSE	1	1	0,708238940459637	1	NA	0,5	1	0,62
4	#4C3F30	1	3038,21038469049	35	30	40	0,00930451531909819	0,447373892256053	0,447373892256053	FALSE	1	1	0,748080908184101	1	NA	0,5	1	0,62
5	#4C3F30	1	5975,36503940072	45	40	50	0,0182995475976466	0,879867414316593	0,879867414316593	FALSE	1	1	0,808336765344352	1	NA	0,5	1	0,62
6	#4C3F30	1	3270,41194380963	55	50	60	0,0100156322894138	0,481565374127917	0,481565374127917	FALSE	1	1	0,852588938642243	1	NA	0,5	1	0,62
7	#4C3F30	1	1983,23343897686	65	60	70	0,00607364980624533	0,292029435261712	0,292029435261712	FALSE	1	1	0,905667639253221	1	NA	0,5	1	0,62
8	#4C3F30	1	2004,9313418896	75	70	80	0,00614009960546307	0,295224432990896	0,295224432990896	FALSE	1	1	0,924233980895608	1	NA	0,5	1	0,62
9	#4C3F30	1	1429,79893016338	85	80	90	0,00437875734872476	0,210536675061722	0,210536675061722	FALSE	1	1	0,94315207456583	1	NA	0,5	1	0,62
10	#4C3F30	1	1519,79878335876	95	90	100	0,00465438178111847	0,223789076814207	0,223789076814207	FALSE	1	1	0,960768979935229	1	NA	0,5	1	0,62
11	#EAEAEA	0,565353833222228	3545,68987157749	5	0	10	0,00849686908634551	0,385626041912739	0,385626041912739	FALSE	1	2	0,338425150128408	0,565353833222228	NA	0,5	1	0,62
12	#EAEAEA	0,64123971856487	2384,82501042305	15	10	20	0,0057149797758234	0,259371423540433	0,259371423540433	FALSE	1	2	0,37809138906532	0,64123971856487	NA	0,5	1	0,62
13	#EAEAEA	0,708238940459637	3292,35851157483	25	20	30	0,00788978739579406	0,358073951011249	0,358073951011249	FALSE	1	2	0,424780286477626	0,708238940459637	NA	0,5	1	0,62
14	#EAEAEA	0,748080908184101	3385,58851797843	35	30	40	0,00811320320146859	0,368213562669085	0,368213562669085	FALSE	1	2	0,467358286403467	0,748080908184101	NA	0,5	1	0,62
15	#EAEAEA	0,808336765344352	9194,6328468652	45	40	50	0,0220339607880222	1	1	FALSE	1	2	0,513413683443736	0,808336765344352	NA	0,5	1	0,62
16	#EAEAEA	0,852588938642243	5585,81297103939	55	50	60	0,0133858073533702	0,607507995595909	0,607507995595909	FALSE	1	2	0,600813127902125	0,852588938642243	NA	0,5	1	0,62
17	#EAEAEA	0,905667639253221	4052,7954558398	65	60	70	0,00971209374459082	0,440778389234058	0,440778389234058	FALSE	1	2	0,712896704949885	0,905667639253221	NA	0,5	1	0,62
18	#EAEAEA	0,924233980895608	4160,35714929883	75	70	80	0,00996985391570821	0,452476702288037	0,452476702288037	FALSE	1	2	0,76701478207866	0,924233980895608	NA	0,5	1	0,62
19	#EAEAEA	0,94315207456583	3059,06568935946	85	80	90	0,00733072593217366	0,332701233459519	0,332701233459519	FALSE	1	2	0,821525505585907	0,94315207456583	NA	0,5	1	0,62
20	#EAEAEA	0,960768979935229	3068,24317716987	95	90	100	0,00735271880670329	0,333699368780772	0,333699368780772	FALSE	1	2	0,881567502104639	0,960768979935229	NA	0,5	1	0,62
21	#6DB581	0,338425150128408	5287,78738208817	5	0	10	0,00381186374239382	0,154832426557228	0,154832426557228	FALSE	1	3	0	0,338425150128408	NA	0,5	1	0,62
22	#6DB581	0,37809138906532	3426,51538994515	15	10	20	0,00247010873053076	0,100332266433032	0,100332266433032	FALSE	1	3	0	0,37809138906532	NA	0,5	1	0,62
23	#6DB581	0,424780286477626	4933,80241558109	25	20	30	0,00355668282045441	0,144467344270689	0,144467344270689	FALSE	1	3	0	0,424780286477626	NA	0,5	1	0,62
24	#6DB581	0,467358286403467	5636,46363158472	35	30	40	0,00406321771282614	0,165042063573894	0,165042063573894	FALSE	1	3	0	0,467358286403467	NA	0,5	1	0,62
25	#6DB581	0,513413683443736	16006,3779592965	45	40	50	0,0115386885631546	0,468684945280709	0,468684945280709	FALSE	1	3	0	0,513413683443736	NA	0,5	1	0,62
26	#6DB581	0,600813127902125	13329,4368237404	55	50	60	0,00960893342781872	0,390301065253116	0,390301065253116	FALSE	1	3	0	0,600813127902125	NA	0,5	1	0,62
27	#6DB581	0,712896704949885	14987,8638952785	65	60	70	0,0108044614561987	0,438861695475172	0,438861695475172	FALSE	1	3	0	0,712896704949885	NA	0,5	1	0,62
28	#6DB581	0,76701478207866	20296,8559581214	75	70	80	0,0146316112431888	0,594315019193803	0,594315019193803	FALSE	1	3	0	0,76701478207866	NA	0,5	1	0,62
29	#6DB581	0,821525505585907	20662,4301593707	85	80	90	0,0148951466205032	0,605019447450106	0,605019447450106	FALSE	1	3	0	0,821525505585907	NA	0,5	1	0,62
30	#6DB581	0,881567502104639	34151,6793327122	95	90	100	0,0246192856829309	1	1	FALSE	1	3	0	0,881567502104639	NA	0,5	1	0,62
