# Supplementary material for: Providing normative information increases intentions to accept a COVID-19 vaccine
Source: Nat Commun. 2023 Jan 9;14:126. doi: 10.1038/s41467-022-35052-4 (PMC9828376; doi:10.1038/s41467-022-35052-4)
Supplement: Supplementary file 4 — Source Data [file 41467_2022_35052_MOESM4_ESM.zip › Source Data/Figure2.txt]

	fill	height	count	x	xmin	xmax	width	density	ncount	ndensity	flipped_aes	y	PANEL	group	iscale	scale	rel_min_height	ymin	ymax	min_height	colour	size	linetype	alpha	datatype	point_shape	point_size	point_stroke
1	#e66101	0	0	NA	NA	0	5	0	0	0	FALSE	1	1	1	5,51705017051943	1,6	0,01	1	1	0,00181256281725248	#444444	0,2	1	NA	ridgeline	19	1,5	0,5
2	#e66101	0	0	NA	NA	0	5	0	0	0	FALSE	1	1	1	5,51705017051943	1,6	0,01	1	1	0,00181256281725248	#444444	0,2	1	NA	ridgeline	19	1,5	0,5
3	#e66101	0,0250956162414482	447,598596455486	0	0	5	5	0,0250956162414482	0,681623954390358	0,681623954390358	FALSE	1	1	1	5,51705017051943	1,6	0,01	1	1.22152603818267	0,00181256281725248	#444444	0,2	1	NA	ridgeline	19	1,5	0,5
4	#e66101	0,0250956162414482	447,598596455486	4,99995	0	5	5	0,0250956162414482	0,681623954390358	0,681623954390358	FALSE	1	1	1	5,51705017051943	1,6	0,01	1	1.22152603818267	0,00181256281725248	#444444	0,2	1	NA	ridgeline	19	1,5	0,5
5	#e66101	0,0262021354483443	467,33417254944	5	5	10	5	0,0262021354483443	0,71167820729879	0,71167820729879	FALSE	1	1	1	5,51705017051943	1,6	0,01	1	1.23129359334922	0,00181256281725248	#444444	0,2	1	NA	ridgeline	19	1,5	0,5
6	#e66101	0,0262021354483443	467,33417254944	9,99995	5	10	5	0,0262021354483443	0,71167820729879	0,71167820729879	FALSE	1	1	1	5,51705017051943	1,6	0,01	1	1.23129359334922	0,00181256281725248	#444444	0,2	1	NA	ridgeline	19	1,5	0,5
7	#e66101	0,00834270019292954	148,79813514349	10	10	15	5	0,00834270019292954	0,226596718768986	0,226596718768986	FALSE	1	1	1	5,51705017051943	1,6	0,01	1	1.07364335283519	0,00181256281725248	#444444	0,2	1	NA	ridgeline	19	1,5	0,5
8	#e66101	0,00834270019292954	148,79813514349	14,99995	10	15	5	0,00834270019292954	0,226596718768986	0,226596718768986	FALSE	1	1	1	5,51705017051943	1,6	0,01	1	1.07364335283519	0,00181256281725248	#444444	0,2	1	NA	ridgeline	19	1,5	0,5
9	#e66101	0,0223590928362322	398,790708115241	15	15	20	5	0,0223590928362322	0,607297032636416	0,607297032636416	FALSE	1	1	1	5,51705017051943	1,6	0,01	1	1.19736997911167	0,00181256281725248	#444444	0,2	1	NA	ridgeline	19	1,5	0,5
10	#e66101	0,0223590928362322	398,790708115241	19,99995	15	20	5	0,0223590928362322	0,607297032636416	0,607297032636416	FALSE	1	1	1	5,51705017051943	1,6	0,01	1	1.19736997911167	0,00181256281725248	#444444	0,2	1	NA	ridgeline	19	1,5	0,5
11	#e66101	0,0105602052724179	188,348953567809	20	20	25	5	0,0105602052724179	0,286826544034849	0,286826544034849	FALSE	1	1	1	5,51705017051943	1,6	0,01	1	1.09321789167826	0,00181256281725248	#444444	0,2	1	NA	ridgeline	19	1,5	0,5
12	#e66101	0,0105602052724179	188,348953567809	24,99995	20	25	5	0,0105602052724179	0,286826544034849	0,286826544034849	FALSE	1	1	1	5,51705017051943	1,6	0,01	1	1.09321789167826	0,00181256281725248	#444444	0,2	1	NA	ridgeline	19	1,5	0,5
13	#e66101	0,0357985822897876	638,493792455305	25	25	30	5	0,0357985822897876	0,972328034791689	0,972328034791689	FALSE	1	1	1	5,51705017051943	1,6	0,01	1	1.31600411924196	0,00181256281725248	#444444	0,2	1	NA	ridgeline	19	1,5	0,5
14	#e66101	0,0357985822897876	638,493792455305	29,99995	25	30	5	0,0357985822897876	0,972328034791689	0,972328034791689	FALSE	1	1	1	5,51705017051943	1,6	0,01	1	1.31600411924196	0,00181256281725248	#444444	0,2	1	NA	ridgeline	19	1,5	0,5
15	#e66101	0,0141304008760193	252,025992851038	30	30	35	5	0,0141304008760193	0,383796900206243	0,383796900206243	FALSE	1	1	1	5,51705017051943	1,6	0,01	1	1.12473300890008	0,00181256281725248	#444444	0,2	1	NA	ridgeline	19	1,5	0,5
16	#e66101	0,0141304008760193	252,025992851038	34,99995	30	35	5	0,0141304008760193	0,383796900206243	0,383796900206243	FALSE	1	1	1	5,51705017051943	1,6	0,01	1	1.12473300890008	0,00181256281725248	#444444	0,2	1	NA	ridgeline	19	1,5	0,5
17	#e66101	0,036817391876865	656,66500358811	35	35	40	5	0,036817391876865	1	1	FALSE	1	1	1	5,51705017051943	1,6	0,01	1	1.32499743701174	0,00181256281725248	#444444	0,2	1	NA	ridgeline	19	1,5	0,5
18	#e66101	0,036817391876865	656,66500358811	39,99995	35	40	5	0,036817391876865	1	1	FALSE	1	1	1	5,51705017051943	1,6	0,01	1	1.32499743701174	0,00181256281725248	#444444	0,2	1	NA	ridgeline	19	1,5	0,5
19	#e66101	0,0186901445353941	333,352342540836	40	40	45	5	0,0186901445353941	0,507644446893548	0,507644446893548	FALSE	1	1	1	5,51705017051943	1,6	0,01	1	1.16498314415365	0,00181256281725248	#444444	0,2	1	NA	ridgeline	19	1,5	0,5
20	#e66101	0,0186901445353941	333,352342540836	44,99995	40	45	5	0,0186901445353941	0,507644446893548	0,507644446893548	FALSE	1	1	1	5,51705017051943	1,6	0,01	1	1.16498314415365	0,00181256281725248	#444444	0,2	1	NA	ridgeline	19	1,5	0,5
21	#e66101	0,00200373043056181	35,7379918375282	45	45	50	5	0,00200373043056181	0,0544234756569191	0,0544234756569191	FALSE	1	1	1	5,51705017051943	1,6	0,01	1	1.01768749010177	0,00181256281725248	#444444	0,2	1	NA	ridgeline	19	1,5	0,5
22	#e66101	0,00200373043056181	35,7379918375282	49,99995	45	50	5	0,00200373043056181	0,0544234756569191	0,0544234756569191	FALSE	1	1	1	5,51705017051943	1,6	0,01	1	1.01768749010177	0,00181256281725248	#444444	0,2	1	NA	ridgeline	19	1,5	0,5
23	#e66101	0	0	50	50	55	5	0	0	0	FALSE	1	1	1	5,51705017051943	1,6	0,01	1	1	0,00181256281725248	#444444	0,2	1	NA	ridgeline	19	1,5	0,5
24	#e66101	0	0	54,99995	50	55	5	0	0	0	FALSE	1	1	1	5,51705017051943	1,6	0,01	1	1	0,00181256281725248	#444444	0,2	1	NA	ridgeline	19	1,5	0,5
25	#e66101	0	0	55	55	60	5	0	0	0	FALSE	1	1	1	5,51705017051943	1,6	0,01	1	1	0,00181256281725248	#444444	0,2	1	NA	ridgeline	19	1,5	0,5
26	#e66101	0	0	59,99995	55	60	5	0	0	0	FALSE	1	1	1	5,51705017051943	1,6	0,01	1	1	0,00181256281725248	#444444	0,2	1	NA	ridgeline	19	1,5	0,5
27	#e66101	0	0	60	60	65	5	0	0	0	FALSE	1	1	1	5,51705017051943	1,6	0,01	1	1	0,00181256281725248	#444444	0,2	1	NA	ridgeline	19	1,5	0,5
28	#e66101	0	0	64,99995	60	65	5	0	0	0	FALSE	1	1	1	5,51705017051943	1,6	0,01	1	1	0,00181256281725248	#444444	0,2	1	NA	ridgeline	19	1,5	0,5
29	#e66101	0	0	65	65	70	5	0	0	0	FALSE	1	1	1	5,51705017051943	1,6	0,01	1	1	0,00181256281725248	#444444	0,2	1	NA	ridgeline	19	1,5	0,5
30	#e66101	0	0	69,99995	65	70	5	0	0	0	FALSE	1	1	1	5,51705017051943	1,6	0,01	1	1	0,00181256281725248	#444444	0,2	1	NA	ridgeline	19	1,5	0,5
31	#e66101	0	0	70	70	75	5	0	0	0	FALSE	1	1	1	5,51705017051943	1,6	0,01	1	1	0,00181256281725248	#444444	0,2	1	NA	ridgeline	19	1,5	0,5
32	#e66101	0	0	74,99995	70	75	5	0	0	0	FALSE	1	1	1	5,51705017051943	1,6	0,01	1	1	0,00181256281725248	#444444	0,2	1	NA	ridgeline	19	1,5	0,5
33	#e66101	0	0	75	75	80	5	0	0	0	FALSE	1	1	1	5,51705017051943	1,6	0,01	1	1	0,00181256281725248	#444444	0,2	1	NA	ridgeline	19	1,5	0,5
34	#e66101	0	0	79,99995	75	80	5	0	0	0	FALSE	1	1	1	5,51705017051943	1,6	0,01	1	1	0,00181256281725248	#444444	0,2	1	NA	ridgeline	19	1,5	0,5
35	#e66101	0	0	80	80	85	5	0	0	0	FALSE	1	1	1	5,51705017051943	1,6	0,01	1	1	0,00181256281725248	#444444	0,2	1	NA	ridgeline	19	1,5	0,5
36	#e66101	0	0	84,99995	80	85	5	0	0	0	FALSE	1	1	1	5,51705017051943	1,6	0,01	1	1	0,00181256281725248	#444444	0,2	1	NA	ridgeline	19	1,5	0,5
37	#e66101	0	0	85	85	90	5	0	0	0	FALSE	1	1	1	5,51705017051943	1,6	0,01	1	1	0,00181256281725248	#444444	0,2	1	NA	ridgeline	19	1,5	0,5
38	#e66101	0	0	89,99995	85	90	5	0	0	0	FALSE	1	1	1	5,51705017051943	1,6	0,01	1	1	0,00181256281725248	#444444	0,2	1	NA	ridgeline	19	1,5	0,5
39	#e66101	0	0	90	90	95	5	0	0	0	FALSE	1	1	1	5,51705017051943	1,6	0,01	1	1	0,00181256281725248	#444444	0,2	1	NA	ridgeline	19	1,5	0,5
40	#e66101	0	0	94,99995	90	95	5	0	0	0	FALSE	1	1	1	5,51705017051943	1,6	0,01	1	1	0,00181256281725248	#444444	0,2	1	NA	ridgeline	19	1,5	0,5
41	#e66101	0	0	95	95	100	5	0	0	0	FALSE	1	1	1	5,51705017051943	1,6	0,01	1	1	0,00181256281725248	#444444	0,2	1	NA	ridgeline	19	1,5	0,5
42	#e66101	0	0	99,99995	95	100	5	0	0	0	FALSE	1	1	1	5,51705017051943	1,6	0,01	1	1	0,00181256281725248	#444444	0,2	1	NA	ridgeline	19	1,5	0,5
43	#e66101	0	0	100	100	NA	5	0	0	0	FALSE	1	1	1	5,51705017051943	1,6	0,01	1	1	0,00181256281725248	#444444	0,2	1	NA	ridgeline	19	1,5	0,5
44	#e66101	0	0	NA	100	NA	5	0	0	0	FALSE	1	1	1	5,51705017051943	1,6	0,01	1	1	0,00181256281725248	#444444	0,2	1	NA	ridgeline	19	1,5	0,5
45	#fdb863	0	0	NA	NA	0	5	0	0	0	FALSE	1	1	2	5,51705017051943	1,6	0,01	1	1	0,00181256281725248	#444444	0,2	1	NA	ridgeline	19	1,5	0,5
46	#fdb863	0	0	NA	NA	0	5	0	0	0	FALSE	1	1	2	5,51705017051943	1,6	0,01	1	1	0,00181256281725248	#444444	0,2	1	NA	ridgeline	19	1,5	0,5
47	#fdb863	0	0	0	0	5	5	0	0	0	FALSE	1	1	2	5,51705017051943	1,6	0,01	1	1	0,00181256281725248	#444444	0,2	1	NA	ridgeline	19	1,5	0,5
48	#fdb863	0	0	4,99995	0	5	5	0	0	0	FALSE	1	1	2	5,51705017051943	1,6	0,01	1	1	0,00181256281725248	#444444	0,2	1	NA	ridgeline	19	1,5	0,5
49	#fdb863	0	0	5	5	10	5	0	0	0	FALSE	1	1	2	5,51705017051943	1,6	0,01	1	1	0,00181256281725248	#444444	0,2	1	NA	ridgeline	19	1,5	0,5
50	#fdb863	0	0	9,99995	5	10	5	0	0	0	FALSE	1	1	2	5,51705017051943	1,6	0,01	1	1	0,00181256281725248	#444444	0,2	1	NA	ridgeline	19	1,5	0,5
51	#fdb863	0	0	10	10	15	5	0	0	0	FALSE	1	1	2	5,51705017051943	1,6	0,01	1	1	0,00181256281725248	#444444	0,2	1	NA	ridgeline	19	1,5	0,5
52	#fdb863	0	0	14,99995	10	15	5	0	0	0	FALSE	1	1	2	5,51705017051943	1,6	0,01	1	1	0,00181256281725248	#444444	0,2	1	NA	ridgeline	19	1,5	0,5
53	#fdb863	0	0	15	15	20	5	0	0	0	FALSE	1	1	2	5,51705017051943	1,6	0,01	1	1	0,00181256281725248	#444444	0,2	1	NA	ridgeline	19	1,5	0,5
54	#fdb863	0	0	19,99995	15	20	5	0	0	0	FALSE	1	1	2	5,51705017051943	1,6	0,01	1	1	0,00181256281725248	#444444	0,2	1	NA	ridgeline	19	1,5	0,5
55	#fdb863	0	0	20	20	25	5	0	0	0	FALSE	1	1	2	5,51705017051943	1,6	0,01	1	1	0,00181256281725248	#444444	0,2	1	NA	ridgeline	19	1,5	0,5
56	#fdb863	0	0	24,99995	20	25	5	0	0	0	FALSE	1	1	2	5,51705017051943	1,6	0,01	1	1	0,00181256281725248	#444444	0,2	1	NA	ridgeline	19	1,5	0,5
57	#fdb863	0	0	25	25	30	5	0	0	0	FALSE	1	1	2	5,51705017051943	1,6	0,01	1	1	0,00181256281725248	#444444	0,2	1	NA	ridgeline	19	1,5	0,5
58	#fdb863	0	0	29,99995	25	30	5	0	0	0	FALSE	1	1	2	5,51705017051943	1,6	0,01	1	1	0,00181256281725248	#444444	0,2	1	NA	ridgeline	19	1,5	0,5
59	#fdb863	0	0	30	30	35	5	0	0	0	FALSE	1	1	2	5,51705017051943	1,6	0,01	1	1	0,00181256281725248	#444444	0,2	1	NA	ridgeline	19	1,5	0,5
60	#fdb863	0	0	34,99995	30	35	5	0	0	0	FALSE	1	1	2	5,51705017051943	1,6	0,01	1	1	0,00181256281725248	#444444	0,2	1	NA	ridgeline	19	1,5	0,5
61	#fdb863	0	0	35	35	40	5	0	0	0	FALSE	1	1	2	5,51705017051943	1,6	0,01	1	1	0,00181256281725248	#444444	0,2	1	NA	ridgeline	19	1,5	0,5
62	#fdb863	0	0	39,99995	35	40	5	0	0	0	FALSE	1	1	2	5,51705017051943	1,6	0,01	1	1	0,00181256281725248	#444444	0,2	1	NA	ridgeline	19	1,5	0,5
63	#fdb863	0	0	40	40	45	5	0	0	0	FALSE	1	1	2	5,51705017051943	1,6	0,01	1	1	0,00181256281725248	#444444	0,2	1	NA	ridgeline	19	1,5	0,5
64	#fdb863	0	0	44,99995	40	45	5	0	0	0	FALSE	1	1	2	5,51705017051943	1,6	0,01	1	1	0,00181256281725248	#444444	0,2	1	NA	ridgeline	19	1,5	0,5
65	#fdb863	0,0766762954490852	1745,5789524461	45	45	50	5	0,0766762954490852	1	1	FALSE	1	1	2	5,51705017051943	1,6	0,01	1	1.67684315021148	0,00181256281725248	#444444	0,2	1	NA	ridgeline	19	1,5	0,5
66	#fdb863	0,0766762954490852	1745,5789524461	49,99995	45	50	5	0,0766762954490852	1	1	FALSE	1	1	2	5,51705017051943	1,6	0,01	1	1.67684315021148	0,00181256281725248	#444444	0,2	1	NA	ridgeline	19	1,5	0,5
67	#fdb863	0,0331898594335767	755,585800312519	50	50	55	5	0,0331898594335767	0,432856846293722	0,432856846293722	FALSE	1	1	2	5,51705017051943	1,6	0,01	1	1.29297619143605	0,00181256281725248	#444444	0,2	1	NA	ridgeline	19	1,5	0,5
68	#fdb863	0,0331898594335767	755,585800312519	54,99995	50	55	5	0,0331898594335767	0,432856846293722	0,432856846293722	FALSE	1	1	2	5,51705017051943	1,6	0,01	1	1.29297619143605	0,00181256281725248	#444444	0,2	1	NA	ridgeline	19	1,5	0,5
69	#fdb863	0,0306599312868814	697,990564415858	55	55	60	5	0,0306599312868814	0,399861927435453	0,399861927435453	FALSE	1	1	2	5,51705017051943	1,6	0,01	1	1.27064380661505	0,00181256281725248	#444444	0,2	1	NA	ridgeline	19	1,5	0,5
70	#fdb863	0,0306599312868814	697,990564415858	59,99995	55	60	5	0,0306599312868814	0,399861927435453	0,399861927435453	FALSE	1	1	2	5,51705017051943	1,6	0,01	1	1.27064380661505	0,00181256281725248	#444444	0,2	1	NA	ridgeline	19	1,5	0,5
71	#fdb863	0,0198632719721473	452,198548172121	60	60	65	5	0,0198632719721473	0,259053620885179	0,259053620885179	FALSE	1	1	2	5,51705017051943	1,6	0,01	1	1.17533866883361	0,00181256281725248	#444444	0,2	1	NA	ridgeline	19	1,5	0,5
72	#fdb863	0,0198632719721473	452,198548172121	64,99995	60	65	5	0,0198632719721473	0,259053620885179	0,259053620885179	FALSE	1	1	2	5,51705017051943	1,6	0,01	1	1.17533866883361	0,00181256281725248	#444444	0,2	1	NA	ridgeline	19	1,5	0,5
73	#fdb863	0,0282760657552853	643,720526028582	65	65	70	5	0,0282760657552853	0,368771933877026	0,368771933877026	FALSE	1	1	2	5,51705017051943	1,6	0,01	1	1.24960075743491	0,00181256281725248	#444444	0,2	1	NA	ridgeline	19	1,5	0,5
74	#fdb863	0,0282760657552853	643,720526028582	69,99995	65	70	5	0,0282760657552853	0,368771933877026	0,368771933877026	FALSE	1	1	2	5,51705017051943	1,6	0,01	1	1.24960075743491	0,00181256281725248	#444444	0,2	1	NA	ridgeline	19	1,5	0,5
75	#fdb863	0,011334576103024	258,037994199593	70	70	75	5	0,011334576103024	0,147823731397541	0,147823731397541	FALSE	1	1	2	5,51705017051943	1,6	0,01	1	1.10005348003513	0,00181256281725248	#444444	0,2	1	NA	ridgeline	19	1,5	0,5
76	#fdb863	0,011334576103024	258,037994199593	74,99995	70	75	5	0,011334576103024	0,147823731397541	0,147823731397541	FALSE	1	1	2	5,51705017051943	1,6	0,01	1	1.10005348003513	0,00181256281725248	#444444	0,2	1	NA	ridgeline	19	1,5	0,5
77	#fdb863	0	0	75	75	80	5	0	0	0	FALSE	1	1	2	5,51705017051943	1,6	0,01	1	1	0,00181256281725248	#444444	0,2	1	NA	ridgeline	19	1,5	0,5
78	#fdb863	0	0	79,99995	75	80	5	0	0	0	FALSE	1	1	2	5,51705017051943	1,6	0,01	1	1	0,00181256281725248	#444444	0,2	1	NA	ridgeline	19	1,5	0,5
79	#fdb863	0	0	80	80	85	5	0	0	0	FALSE	1	1	2	5,51705017051943	1,6	0,01	1	1	0,00181256281725248	#444444	0,2	1	NA	ridgeline	19	1,5	0,5
80	#fdb863	0	0	84,99995	80	85	5	0	0	0	FALSE	1	1	2	5,51705017051943	1,6	0,01	1	1	0,00181256281725248	#444444	0,2	1	NA	ridgeline	19	1,5	0,5
81	#fdb863	0	0	85	85	90	5	0	0	0	FALSE	1	1	2	5,51705017051943	1,6	0,01	1	1	0,00181256281725248	#444444	0,2	1	NA	ridgeline	19	1,5	0,5
82	#fdb863	0	0	89,99995	85	90	5	0	0	0	FALSE	1	1	2	5,51705017051943	1,6	0,01	1	1	0,00181256281725248	#444444	0,2	1	NA	ridgeline	19	1,5	0,5
83	#fdb863	0	0	90	90	95	5	0	0	0	FALSE	1	1	2	5,51705017051943	1,6	0,01	1	1	0,00181256281725248	#444444	0,2	1	NA	ridgeline	19	1,5	0,5
84	#fdb863	0	0	94,99995	90	95	5	0	0	0	FALSE	1	1	2	5,51705017051943	1,6	0,01	1	1	0,00181256281725248	#444444	0,2	1	NA	ridgeline	19	1,5	0,5
85	#fdb863	0	0	95	95	100	5	0	0	0	FALSE	1	1	2	5,51705017051943	1,6	0,01	1	1	0,00181256281725248	#444444	0,2	1	NA	ridgeline	19	1,5	0,5
86	#fdb863	0	0	99,99995	95	100	5	0	0	0	FALSE	1	1	2	5,51705017051943	1,6	0,01	1	1	0,00181256281725248	#444444	0,2	1	NA	ridgeline	19	1,5	0,5
87	#fdb863	0	0	100	100	NA	5	0	0	0	FALSE	1	1	2	5,51705017051943	1,6	0,01	1	1	0,00181256281725248	#444444	0,2	1	NA	ridgeline	19	1,5	0,5
88	#fdb863	0	0	NA	100	NA	5	0	0	0	FALSE	1	1	2	5,51705017051943	1,6	0,01	1	1	0,00181256281725248	#444444	0,2	1	NA	ridgeline	19	1,5	0,5
89	#80cdc1	0	0	NA	NA	0	5	0	0	0	FALSE	1	1	3	5,51705017051943	1,6	0,01	1	1	0,00181256281725248	#444444	0,2	1	NA	ridgeline	19	1,5	0,5
90	#80cdc1	0	0	NA	NA	0	5	0	0	0	FALSE	1	1	3	5,51705017051943	1,6	0,01	1	1	0,00181256281725248	#444444	0,2	1	NA	ridgeline	19	1,5	0,5
91	#80cdc1	0	0	0	0	5	5	0	0	0	FALSE	1	1	3	5,51705017051943	1,6	0,01	1	1	0,00181256281725248	#444444	0,2	1	NA	ridgeline	19	1,5	0,5
92	#80cdc1	0	0	4,99995	0	5	5	0	0	0	FALSE	1	1	3	5,51705017051943	1,6	0,01	1	1	0,00181256281725248	#444444	0,2	1	NA	ridgeline	19	1,5	0,5
93	#80cdc1	0	0	5	5	10	5	0	0	0	FALSE	1	1	3	5,51705017051943	1,6	0,01	1	1	0,00181256281725248	#444444	0,2	1	NA	ridgeline	19	1,5	0,5
94	#80cdc1	0	0	9,99995	5	10	5	0	0	0	FALSE	1	1	3	5,51705017051943	1,6	0,01	1	1	0,00181256281725248	#444444	0,2	1	NA	ridgeline	19	1,5	0,5
95	#80cdc1	0	0	10	10	15	5	0	0	0	FALSE	1	1	3	5,51705017051943	1,6	0,01	1	1	0,00181256281725248	#444444	0,2	1	NA	ridgeline	19	1,5	0,5
96	#80cdc1	0	0	14,99995	10	15	5	0	0	0	FALSE	1	1	3	5,51705017051943	1,6	0,01	1	1	0,00181256281725248	#444444	0,2	1	NA	ridgeline	19	1,5	0,5
97	#80cdc1	0	0	15	15	20	5	0	0	0	FALSE	1	1	3	5,51705017051943	1,6	0,01	1	1	0,00181256281725248	#444444	0,2	1	NA	ridgeline	19	1,5	0,5
98	#80cdc1	0	0	19,99995	15	20	5	0	0	0	FALSE	1	1	3	5,51705017051943	1,6	0,01	1	1	0,00181256281725248	#444444	0,2	1	NA	ridgeline	19	1,5	0,5
99	#80cdc1	0	0	20	20	25	5	0	0	0	FALSE	1	1	3	5,51705017051943	1,6	0,01	1	1	0,00181256281725248	#444444	0,2	1	NA	ridgeline	19	1,5	0,5
100	#80cdc1	0	0	24,99995	20	25	5	0	0	0	FALSE	1	1	3	5,51705017051943	1,6	0,01	1	1	0,00181256281725248	#444444	0,2	1	NA	ridgeline	19	1,5	0,5
101	#80cdc1	0	0	25	25	30	5	0	0	0	FALSE	1	1	3	5,51705017051943	1,6	0,01	1	1	0,00181256281725248	#444444	0,2	1	NA	ridgeline	19	1,5	0,5
102	#80cdc1	0	0	29,99995	25	30	5	0	0	0	FALSE	1	1	3	5,51705017051943	1,6	0,01	1	1	0,00181256281725248	#444444	0,2	1	NA	ridgeline	19	1,5	0,5
103	#80cdc1	0	0	30	30	35	5	0	0	0	FALSE	1	1	3	5,51705017051943	1,6	0,01	1	1	0,00181256281725248	#444444	0,2	1	NA	ridgeline	19	1,5	0,5
104	#80cdc1	0	0	34,99995	30	35	5	0	0	0	FALSE	1	1	3	5,51705017051943	1,6	0,01	1	1	0,00181256281725248	#444444	0,2	1	NA	ridgeline	19	1,5	0,5
105	#80cdc1	0	0	35	35	40	5	0	0	0	FALSE	1	1	3	5,51705017051943	1,6	0,01	1	1	0,00181256281725248	#444444	0,2	1	NA	ridgeline	19	1,5	0,5
106	#80cdc1	0	0	39,99995	35	40	5	0	0	0	FALSE	1	1	3	5,51705017051943	1,6	0,01	1	1	0,00181256281725248	#444444	0,2	1	NA	ridgeline	19	1,5	0,5
107	#80cdc1	0	0	40	40	45	5	0	0	0	FALSE	1	1	3	5,51705017051943	1,6	0,01	1	1	0,00181256281725248	#444444	0,2	1	NA	ridgeline	19	1,5	0,5
108	#80cdc1	0	0	44,99995	40	45	5	0	0	0	FALSE	1	1	3	5,51705017051943	1,6	0,01	1	1	0,00181256281725248	#444444	0,2	1	NA	ridgeline	19	1,5	0,5
109	#80cdc1	0	0	45	45	50	5	0	0	0	FALSE	1	1	3	5,51705017051943	1,6	0,01	1	1	0,00181256281725248	#444444	0,2	1	NA	ridgeline	19	1,5	0,5
110	#80cdc1	0	0	49,99995	45	50	5	0	0	0	FALSE	1	1	3	5,51705017051943	1,6	0,01	1	1	0,00181256281725248	#444444	0,2	1	NA	ridgeline	19	1,5	0,5
111	#80cdc1	0	0	50	50	55	5	0	0	0	FALSE	1	1	3	5,51705017051943	1,6	0,01	1	1	0,00181256281725248	#444444	0,2	1	NA	ridgeline	19	1,5	0,5
112	#80cdc1	0	0	54,99995	50	55	5	0	0	0	FALSE	1	1	3	5,51705017051943	1,6	0,01	1	1	0,00181256281725248	#444444	0,2	1	NA	ridgeline	19	1,5	0,5
113	#80cdc1	0	0	55	55	60	5	0	0	0	FALSE	1	1	3	5,51705017051943	1,6	0,01	1	1	0,00181256281725248	#444444	0,2	1	NA	ridgeline	19	1,5	0,5
114	#80cdc1	0	0	59,99995	55	60	5	0	0	0	FALSE	1	1	3	5,51705017051943	1,6	0,01	1	1	0,00181256281725248	#444444	0,2	1	NA	ridgeline	19	1,5	0,5
115	#80cdc1	0	0	60	60	65	5	0	0	0	FALSE	1	1	3	5,51705017051943	1,6	0,01	1	1	0,00181256281725248	#444444	0,2	1	NA	ridgeline	19	1,5	0,5
116	#80cdc1	0	0	64,99995	60	65	5	0	0	0	FALSE	1	1	3	5,51705017051943	1,6	0,01	1	1	0,00181256281725248	#444444	0,2	1	NA	ridgeline	19	1,5	0,5
117	#80cdc1	0	0	65	65	70	5	0	0	0	FALSE	1	1	3	5,51705017051943	1,6	0,01	1	1	0,00181256281725248	#444444	0,2	1	NA	ridgeline	19	1,5	0,5
118	#80cdc1	0	0	69,99995	65	70	5	0	0	0	FALSE	1	1	3	5,51705017051943	1,6	0,01	1	1	0,00181256281725248	#444444	0,2	1	NA	ridgeline	19	1,5	0,5
119	#80cdc1	0,0229211113056984	256,048616135548	70	70	75	5	0,0229211113056984	0,466478904742521	0,466478904742521	FALSE	1	1	3	5,51705017051943	1,6	0,01	1	1.20233107366016	0,00181256281725248	#444444	0,2	1	NA	ridgeline	19	1,5	0,5
120	#80cdc1	0,0229211113056984	256,048616135548	74,99995	70	75	5	0,0229211113056984	0,466478904742521	0,466478904742521	FALSE	1	1	3	5,51705017051943	1,6	0,01	1	1.20233107366016	0,00181256281725248	#444444	0,2	1	NA	ridgeline	19	1,5	0,5
121	#80cdc1	0,0491364369806819	548,896452835049	75	75	80	5	0,0491364369806819	1	1	FALSE	1	1	3	5,51705017051943	1,6	0,01	1	1.43374110083678	0,00181256281725248	#444444	0,2	1	NA	ridgeline	19	1,5	0,5
122	#80cdc1	0,0491364369806819	548,896452835049	79,99995	75	80	5	0,0491364369806819	1	1	FALSE	1	1	3	5,51705017051943	1,6	0,01	1	1.43374110083678	0,00181256281725248	#444444	0,2	1	NA	ridgeline	19	1,5	0,5
123	#80cdc1	0,0383705633821182	428,632343488955	80	80	85	5	0,0383705633821182	0,780898366668377	0,780898366668377	FALSE	1	1	3	5,51705017051943	1,6	0,01	1	1.33870771720039	0,00181256281725248	#444444	0,2	1	NA	ridgeline	19	1,5	0,5
124	#80cdc1	0,0383705633821182	428,632343488955	84,99995	80	85	5	0,0383705633821182	0,780898366668377	0,780898366668377	FALSE	1	1	3	5,51705017051943	1,6	0,01	1	1.33870771720039	0,00181256281725248	#444444	0,2	1	NA	ridgeline	19	1,5	0,5
125	#80cdc1	0,0313095610661241	349,754847218053	85	85	90	5	0,0313095610661241	0,637196406374226	0,637196406374226	FALSE	1	1	3	5,51705017051943	1,6	0,01	1	1.27637827075	0,00181256281725248	#444444	0,2	1	NA	ridgeline	19	1,5	0,5
126	#80cdc1	0,0313095610661241	349,754847218053	89,99995	85	90	5	0,0313095610661241	0,637196406374226	0,637196406374226	FALSE	1	1	3	5,51705017051943	1,6	0,01	1	1.27637827075	0,00181256281725248	#444444	0,2	1	NA	ridgeline	19	1,5	0,5
127	#80cdc1	0,0209537605212236	234,071608166797	90	90	95	5	0,0209537605212236	0,426440373148375	0,426440373148375	FALSE	1	1	3	5,51705017051943	1,6	0,01	1	1.18496471689062	0,00181256281725248	#444444	0,2	1	NA	ridgeline	19	1,5	0,5
128	#80cdc1	0,0209537605212236	234,071608166797	94,99995	90	95	5	0,0209537605212236	0,426440373148375	0,426440373148375	FALSE	1	1	3	5,51705017051943	1,6	0,01	1	1.18496471689062	0,00181256281725248	#444444	0,2	1	NA	ridgeline	19	1,5	0,5
129	#80cdc1	0,0373085667441538	416,768923523634	95	95	100	5	0,0373085667441538	0,759285146353239	0,759285146353239	FALSE	1	1	3	5,51705017051943	1,6	0,01	1	1.32933317522827	0,00181256281725248	#444444	0,2	1	NA	ridgeline	19	1,5	0,5
130	#80cdc1	0,0373085667441538	416,768923523634	99,99995	95	100	5	0,0373085667441538	0,759285146353239	0,759285146353239	FALSE	1	1	3	5,51705017051943	1,6	0,01	1	1.32933317522827	0,00181256281725248	#444444	0,2	1	NA	ridgeline	19	1,5	0,5
131	#80cdc1	0	0	100	100	NA	5	0	0	0	FALSE	1	1	3	5,51705017051943	1,6	0,01	1	1	0,00181256281725248	#444444	0,2	1	NA	ridgeline	19	1,5	0,5
132	#80cdc1	0	0	NA	100	NA	5	0	0	0	FALSE	1	1	3	5,51705017051943	1,6	0,01	1	1	0,00181256281725248	#444444	0,2	1	NA	ridgeline	19	1,5	0,5
133	#e66101	0	0	NA	NA	0	5	0	0	0	FALSE	2	1	5	5,51705017051943	1,6	0,01	2	2	0,00181256281725248	#444444	0,2	1	NA	ridgeline	19	1,5	0,5
134	#e66101	0	0	NA	NA	0	5	0	0	0	FALSE	2	1	5	5,51705017051943	1,6	0,01	2	2	0,00181256281725248	#444444	0,2	1	NA	ridgeline	19	1,5	0,5
135	#e66101	0,023960578396311	316,351195668187	0	0	5	5	0,023960578396311	0,659281051807352	0,659281051807352	FALSE	2	1	5	5,51705017051943	1,6	0,01	2	2.21150674100338	0,00181256281725248	#444444	0,2	1	NA	ridgeline	19	1,5	0,5
136	#e66101	0,023960578396311	316,351195668187	4,99995	0	5	5	0,023960578396311	0,659281051807352	0,659281051807352	FALSE	2	1	5	5,51705017051943	1,6	0,01	2	2.21150674100338	0,00181256281725248	#444444	0,2	1	NA	ridgeline	19	1,5	0,5
137	#e66101	0,0244820255039695	323,235854846985	5	5	10	5	0,0244820255039695	0,673628793832307	0,673628793832307	FALSE	2	1	5	5,51705017051943	1,6	0,01	2	2.21610970077014	0,00181256281725248	#444444	0,2	1	NA	ridgeline	19	1,5	0,5
138	#e66101	0,0244820255039695	323,235854846985	9,99995	5	10	5	0,0244820255039695	0,673628793832307	0,673628793832307	FALSE	2	1	5	5,51705017051943	1,6	0,01	2	2.21610970077014	0,00181256281725248	#444444	0,2	1	NA	ridgeline	19	1,5	0,5
139	#e66101	0,0127476909987579	168,307593529818	10	10	15	5	0,0127476909987579	0,350755770197524	0,350755770197524	FALSE	2	1	5	5,51705017051943	1,6	0,01	2	2.11252744127748	0,00181256281725248	#444444	0,2	1	NA	ridgeline	19	1,5	0,5
140	#e66101	0,0127476909987579	168,307593529818	14,99995	10	15	5	0,0127476909987579	0,350755770197524	0,350755770197524	FALSE	2	1	5	5,51705017051943	1,6	0,01	2	2.11252744127748	0,00181256281725248	#444444	0,2	1	NA	ridgeline	19	1,5	0,5
141	#e66101	0,0255883279051973	337,842350633952	15	15	20	5	0,0255883279051973	0,704068969300307	0,704068969300308	FALSE	2	1	5	5,51705017051943	1,6	0,01	2	2.22587534213228	0,00181256281725248	#444444	0,2	1	NA	ridgeline	19	1,5	0,5
142	#e66101	0,0255883279051973	337,842350633952	19,99995	15	20	5	0,0255883279051973	0,704068969300307	0,704068969300308	FALSE	2	1	5	5,51705017051943	1,6	0,01	2	2.22587534213228	0,00181256281725248	#444444	0,2	1	NA	ridgeline	19	1,5	0,5
143	#e66101	0,0121076462235102	159,857090934189	20	20	25	5	0,0121076462235102	0,333144784951272	0,333144784951272	FALSE	2	1	5	5,51705017051943	1,6	0,01	2	2.10687758665921	0,00181256281725248	#444444	0,2	1	NA	ridgeline	19	1,5	0,5
144	#e66101	0,0121076462235102	159,857090934189	24,99995	20	25	5	0,0121076462235102	0,333144784951272	0,333144784951272	FALSE	2	1	5	5,51705017051943	1,6	0,01	2	2.10687758665921	0,00181256281725248	#444444	0,2	1	NA	ridgeline	19	1,5	0,5
145	#e66101	0,0363434961927474	479,842693493074	25	25	30	5	0,0363434961927474	1	1	FALSE	2	1	5	5,51705017051943	1,6	0,01	2	2.32081422698795	0,00181256281725248	#444444	0,2	1	NA	ridgeline	19	1,5	0,5
146	#e66101	0,0363434961927474	479,842693493074	29,99995	25	30	5	0,0363434961927474	1	1	FALSE	2	1	5	5,51705017051943	1,6	0,01	2	2.32081422698795	0,00181256281725248	#444444	0,2	1	NA	ridgeline	19	1,5	0,5
147	#e66101	0,0121221558623799	160,048661501861	30	30	35	5	0,0121221558623799	0,333544021139027	0,333544021139027	FALSE	2	1	5	5,51705017051943	1,6	0,01	2	2.10700566730817	0,00181256281725248	#444444	0,2	1	NA	ridgeline	19	1,5	0,5
148	#e66101	0,0121221558623799	160,048661501861	34,99995	30	35	5	0,0121221558623799	0,333544021139027	0,333544021139027	FALSE	2	1	5	5,51705017051943	1,6	0,01	2	2.10700566730817	0,00181256281725248	#444444	0,2	1	NA	ridgeline	19	1,5	0,5
149	#e66101	0,0331396222786886	437,541989114474	35	35	40	5	0,0331396222786886	0,911844642104131	0,911844642104131	FALSE	2	1	5	5,51705017051943	1,6	0,01	2	2.29253273398974	0,00181256281725248	#444444	0,2	1	NA	ridgeline	19	1,5	0,5
150	#e66101	0,0331396222786886	437,541989114474	39,99995	35	40	5	0,0331396222786886	0,911844642104131	0,911844642104131	FALSE	2	1	5	5,51705017051943	1,6	0,01	2	2.29253273398974	0,00181256281725248	#444444	0,2	1	NA	ridgeline	19	1,5	0,5
151	#e66101	0,0125650270549649	165,895883926293	40	40	45	5	0,0125650270549649	0,345729728046152	0,345729728046152	FALSE	2	1	5	5,51705017051943	1,6	0,01	2	2.11091501544988	0,00181256281725248	#444444	0,2	1	NA	ridgeline	19	1,5	0,5
152	#e66101	0,0125650270549649	165,895883926293	44,99995	40	45	5	0,0125650270549649	0,345729728046152	0,345729728046152	FALSE	2	1	5	5,51705017051943	1,6	0,01	2	2.11091501544988	0,00181256281725248	#444444	0,2	1	NA	ridgeline	19	1,5	0,5
153	#e66101	0,00694342958347335	91,6740077989035	45	45	50	5	0,00694342958347335	0,191050127556494	0,191050127556494	FALSE	2	1	5	5,51705017051943	1,6	0,01	2	2.06129159898799	0,00181256281725248	#444444	0,2	1	NA	ridgeline	19	1,5	0,5
154	#e66101	0,00694342958347335	91,6740077989035	49,99995	45	50	5	0,00694342958347335	0,191050127556494	0,191050127556494	FALSE	2	1	5	5,51705017051943	1,6	0,01	2	2.06129159898799	0,00181256281725248	#444444	0,2	1	NA	ridgeline	19	1,5	0,5
155	#e66101	0	0	50	50	55	5	0	0	0	FALSE	2	1	5	5,51705017051943	1,6	0,01	2	2	0,00181256281725248	#444444	0,2	1	NA	ridgeline	19	1,5	0,5
156	#e66101	0	0	54,99995	50	55	5	0	0	0	FALSE	2	1	5	5,51705017051943	1,6	0,01	2	2	0,00181256281725248	#444444	0,2	1	NA	ridgeline	19	1,5	0,5
157	#e66101	0	0	55	55	60	5	0	0	0	FALSE	2	1	5	5,51705017051943	1,6	0,01	2	2	0,00181256281725248	#444444	0,2	1	NA	ridgeline	19	1,5	0,5
158	#e66101	0	0	59,99995	55	60	5	0	0	0	FALSE	2	1	5	5,51705017051943	1,6	0,01	2	2	0,00181256281725248	#444444	0,2	1	NA	ridgeline	19	1,5	0,5
159	#e66101	0	0	60	60	65	5	0	0	0	FALSE	2	1	5	5,51705017051943	1,6	0,01	2	2	0,00181256281725248	#444444	0,2	1	NA	ridgeline	19	1,5	0,5
160	#e66101	0	0	64,99995	60	65	5	0	0	0	FALSE	2	1	5	5,51705017051943	1,6	0,01	2	2	0,00181256281725248	#444444	0,2	1	NA	ridgeline	19	1,5	0,5
161	#e66101	0	0	65	65	70	5	0	0	0	FALSE	2	1	5	5,51705017051943	1,6	0,01	2	2	0,00181256281725248	#444444	0,2	1	NA	ridgeline	19	1,5	0,5
162	#e66101	0	0	69,99995	65	70	5	0	0	0	FALSE	2	1	5	5,51705017051943	1,6	0,01	2	2	0,00181256281725248	#444444	0,2	1	NA	ridgeline	19	1,5	0,5
163	#e66101	0	0	70	70	75	5	0	0	0	FALSE	2	1	5	5,51705017051943	1,6	0,01	2	2	0,00181256281725248	#444444	0,2	1	NA	ridgeline	19	1,5	0,5
164	#e66101	0	0	74,99995	70	75	5	0	0	0	FALSE	2	1	5	5,51705017051943	1,6	0,01	2	2	0,00181256281725248	#444444	0,2	1	NA	ridgeline	19	1,5	0,5
165	#e66101	0	0	75	75	80	5	0	0	0	FALSE	2	1	5	5,51705017051943	1,6	0,01	2	2	0,00181256281725248	#444444	0,2	1	NA	ridgeline	19	1,5	0,5
166	#e66101	0	0	79,99995	75	80	5	0	0	0	FALSE	2	1	5	5,51705017051943	1,6	0,01	2	2	0,00181256281725248	#444444	0,2	1	NA	ridgeline	19	1,5	0,5
167	#e66101	0	0	80	80	85	5	0	0	0	FALSE	2	1	5	5,51705017051943	1,6	0,01	2	2	0,00181256281725248	#444444	0,2	1	NA	ridgeline	19	1,5	0,5
168	#e66101	0	0	84,99995	80	85	5	0	0	0	FALSE	2	1	5	5,51705017051943	1,6	0,01	2	2	0,00181256281725248	#444444	0,2	1	NA	ridgeline	19	1,5	0,5
169	#e66101	0	0	85	85	90	5	0	0	0	FALSE	2	1	5	5,51705017051943	1,6	0,01	2	2	0,00181256281725248	#444444	0,2	1	NA	ridgeline	19	1,5	0,5
170	#e66101	0	0	89,99995	85	90	5	0	0	0	FALSE	2	1	5	5,51705017051943	1,6	0,01	2	2	0,00181256281725248	#444444	0,2	1	NA	ridgeline	19	1,5	0,5
171	#e66101	0	0	90	90	95	5	0	0	0	FALSE	2	1	5	5,51705017051943	1,6	0,01	2	2	0,00181256281725248	#444444	0,2	1	NA	ridgeline	19	1,5	0,5
172	#e66101	0	0	94,99995	90	95	5	0	0	0	FALSE	2	1	5	5,51705017051943	1,6	0,01	2	2	0,00181256281725248	#444444	0,2	1	NA	ridgeline	19	1,5	0,5
173	#e66101	0	0	95	95	100	5	0	0	0	FALSE	2	1	5	5,51705017051943	1,6	0,01	2	2	0,00181256281725248	#444444	0,2	1	NA	ridgeline	19	1,5	0,5
174	#e66101	0	0	99,99995	95	100	5	0	0	0	FALSE	2	1	5	5,51705017051943	1,6	0,01	2	2	0,00181256281725248	#444444	0,2	1	NA	ridgeline	19	1,5	0,5
175	#e66101	0	0	100	100	NA	5	0	0	0	FALSE	2	1	5	5,51705017051943	1,6	0,01	2	2	0,00181256281725248	#444444	0,2	1	NA	ridgeline	19	1,5	0,5
176	#e66101	0	0	NA	100	NA	5	0	0	0	FALSE	2	1	5	5,51705017051943	1,6	0,01	2	2	0,00181256281725248	#444444	0,2	1	NA	ridgeline	19	1,5	0,5
177	#fdb863	0	0	NA	NA	0	5	0	0	0	FALSE	2	1	6	5,51705017051943	1,6	0,01	2	2	0,00181256281725248	#444444	0,2	1	NA	ridgeline	19	1,5	0,5
178	#fdb863	0	0	NA	NA	0	5	0	0	0	FALSE	2	1	6	5,51705017051943	1,6	0,01	2	2	0,00181256281725248	#444444	0,2	1	NA	ridgeline	19	1,5	0,5
179	#fdb863	0	0	0	0	5	5	0	0	0	FALSE	2	1	6	5,51705017051943	1,6	0,01	2	2	0,00181256281725248	#444444	0,2	1	NA	ridgeline	19	1,5	0,5
180	#fdb863	0	0	4,99995	0	5	5	0	0	0	FALSE	2	1	6	5,51705017051943	1,6	0,01	2	2	0,00181256281725248	#444444	0,2	1	NA	ridgeline	19	1,5	0,5
181	#fdb863	0	0	5	5	10	5	0	0	0	FALSE	2	1	6	5,51705017051943	1,6	0,01	2	2	0,00181256281725248	#444444	0,2	1	NA	ridgeline	19	1,5	0,5
182	#fdb863	0	0	9,99995	5	10	5	0	0	0	FALSE	2	1	6	5,51705017051943	1,6	0,01	2	2	0,00181256281725248	#444444	0,2	1	NA	ridgeline	19	1,5	0,5
183	#fdb863	0	0	10	10	15	5	0	0	0	FALSE	2	1	6	5,51705017051943	1,6	0,01	2	2	0,00181256281725248	#444444	0,2	1	NA	ridgeline	19	1,5	0,5
184	#fdb863	0	0	14,99995	10	15	5	0	0	0	FALSE	2	1	6	5,51705017051943	1,6	0,01	2	2	0,00181256281725248	#444444	0,2	1	NA	ridgeline	19	1,5	0,5
185	#fdb863	0	0	15	15	20	5	0	0	0	FALSE	2	1	6	5,51705017051943	1,6	0,01	2	2	0,00181256281725248	#444444	0,2	1	NA	ridgeline	19	1,5	0,5
186	#fdb863	0	0	19,99995	15	20	5	0	0	0	FALSE	2	1	6	5,51705017051943	1,6	0,01	2	2	0,00181256281725248	#444444	0,2	1	NA	ridgeline	19	1,5	0,5
187	#fdb863	0	0	20	20	25	5	0	0	0	FALSE	2	1	6	5,51705017051943	1,6	0,01	2	2	0,00181256281725248	#444444	0,2	1	NA	ridgeline	19	1,5	0,5
188	#fdb863	0	0	24,99995	20	25	5	0	0	0	FALSE	2	1	6	5,51705017051943	1,6	0,01	2	2	0,00181256281725248	#444444	0,2	1	NA	ridgeline	19	1,5	0,5
189	#fdb863	0	0	25	25	30	5	0	0	0	FALSE	2	1	6	5,51705017051943	1,6	0,01	2	2	0,00181256281725248	#444444	0,2	1	NA	ridgeline	19	1,5	0,5
190	#fdb863	0	0	29,99995	25	30	5	0	0	0	FALSE	2	1	6	5,51705017051943	1,6	0,01	2	2	0,00181256281725248	#444444	0,2	1	NA	ridgeline	19	1,5	0,5
191	#fdb863	0	0	30	30	35	5	0	0	0	FALSE	2	1	6	5,51705017051943	1,6	0,01	2	2	0,00181256281725248	#444444	0,2	1	NA	ridgeline	19	1,5	0,5
192	#fdb863	0	0	34,99995	30	35	5	0	0	0	FALSE	2	1	6	5,51705017051943	1,6	0,01	2	2	0,00181256281725248	#444444	0,2	1	NA	ridgeline	19	1,5	0,5
193	#fdb863	0	0	35	35	40	5	0	0	0	FALSE	2	1	6	5,51705017051943	1,6	0,01	2	2	0,00181256281725248	#444444	0,2	1	NA	ridgeline	19	1,5	0,5
194	#fdb863	0	0	39,99995	35	40	5	0	0	0	FALSE	2	1	6	5,51705017051943	1,6	0,01	2	2	0,00181256281725248	#444444	0,2	1	NA	ridgeline	19	1,5	0,5
195	#fdb863	0	0	40	40	45	5	0	0	0	FALSE	2	1	6	5,51705017051943	1,6	0,01	2	2	0,00181256281725248	#444444	0,2	1	NA	ridgeline	19	1,5	0,5
196	#fdb863	0	0	44,99995	40	45	5	0	0	0	FALSE	2	1	6	5,51705017051943	1,6	0,01	2	2	0,00181256281725248	#444444	0,2	1	NA	ridgeline	19	1,5	0,5
197	#fdb863	0,0914622653769376	1957,80844761548	45	45	50	5	0,0914622653769376	1	1	FALSE	2	1	6	5,51705017051943	1,6	0,01	2	2.80736305087028	0,00181256281725248	#444444	0,2	1	NA	ridgeline	19	1,5	0,5
198	#fdb863	0,0914622653769376	1957,80844761548	49,99995	45	50	5	0,0914622653769376	1	1	FALSE	2	1	6	5,51705017051943	1,6	0,01	2	2.80736305087028	0,00181256281725248	#444444	0,2	1	NA	ridgeline	19	1,5	0,5
199	#fdb863	0,0261204769345516	559,125560551721	50	50	55	5	0,0261204769345516	0,28558746961824	0,28558746961824	FALSE	2	1	6	5,51705017051943	1,6	0,01	2	2.23057277076131	0,00181256281725248	#444444	0,2	1	NA	ridgeline	19	1,5	0,5
200	#fdb863	0,0261204769345516	559,125560551721	54,99995	50	55	5	0,0261204769345516	0,28558746961824	0,28558746961824	FALSE	2	1	6	5,51705017051943	1,6	0,01	2	2.23057277076131	0,00181256281725248	#444444	0,2	1	NA	ridgeline	19	1,5	0,5
201	#fdb863	0,0227232824395587	486,406433673775	55	55	60	5	0,0227232824395587	0,248444343095054	0,248444343095054	FALSE	2	1	6	5,51705017051943	1,6	0,01	2	2.20058478281269	0,00181256281725248	#444444	0,2	1	NA	ridgeline	19	1,5	0,5
202	#fdb863	0,0227232824395587	486,406433673775	59,99995	55	60	5	0,0227232824395587	0,248444343095054	0,248444343095054	FALSE	2	1	6	5,51705017051943	1,6	0,01	2	2.20058478281269	0,00181256281725248	#444444	0,2	1	NA	ridgeline	19	1,5	0,5
203	#fdb863	0,0105623685199273	226,094272101376	60	60	65	5	0,0105623685199273	0,115483346890625	0,115483346890625	FALSE	2	1	6	5,51705017051943	1,6	0,01	2	2.09323698727033	0,00181256281725248	#444444	0,2	1	NA	ridgeline	19	1,5	0,5
204	#fdb863	0,0105623685199273	226,094272101376	64,99995	60	65	5	0,0105623685199273	0,115483346890625	0,115483346890625	FALSE	2	1	6	5,51705017051943	1,6	0,01	2	2.09323698727033	0,00181256281725248	#444444	0,2	1	NA	ridgeline	19	1,5	0,5
205	#fdb863	0,025571517957462	547,374741584893	65	65	70	5	0,025571517957462	0,279585442718653	0,279585442718653	FALSE	2	1	6	5,51705017051943	1,6	0,01	2	2.22572695601225	0,00181256281725248	#444444	0,2	1	NA	ridgeline	19	1,5	0,5
206	#fdb863	0,025571517957462	547,374741584893	69,99995	65	70	5	0,025571517957462	0,279585442718653	0,279585442718653	FALSE	2	1	6	5,51705017051943	1,6	0,01	2	2.22572695601225	0,00181256281725248	#444444	0,2	1	NA	ridgeline	19	1,5	0,5
207	#fdb863	0,0175894273049184	376,512972036782	70	70	75	5	0,0175894273049184	0,192313488326888	0,192313488326888	FALSE	2	1	6	5,51705017051943	1,6	0,01	2	2.1552668046591	0,00181256281725248	#444444	0,2	1	NA	ridgeline	19	1,5	0,5
208	#fdb863	0,0175894273049184	376,512972036782	74,99995	70	75	5	0,0175894273049184	0,192313488326888	0,192313488326888	FALSE	2	1	6	5,51705017051943	1,6	0,01	2	2.1552668046591	0,00181256281725248	#444444	0,2	1	NA	ridgeline	19	1,5	0,5
209	#fdb863	0,00597066146664448	127,805837840053	75	75	80	5	0,00597066146664448	0,0652800522930191	0,0652800522930191	FALSE	2	1	6	5,51705017051943	1,6	0,01	2	2.05270470218026	0,00181256281725248	#444444	0,2	1	NA	ridgeline	19	1,5	0,5
210	#fdb863	0,00597066146664448	127,805837840053	79,99995	75	80	5	0,00597066146664448	0,0652800522930191	0,0652800522930191	FALSE	2	1	6	5,51705017051943	1,6	0,01	2	2.05270470218026	0,00181256281725248	#444444	0,2	1	NA	ridgeline	19	1,5	0,5
211	#fdb863	0	0	80	80	85	5	0	0	0	FALSE	2	1	6	5,51705017051943	1,6	0,01	2	2	0,00181256281725248	#444444	0,2	1	NA	ridgeline	19	1,5	0,5
212	#fdb863	0	0	84,99995	80	85	5	0	0	0	FALSE	2	1	6	5,51705017051943	1,6	0,01	2	2	0,00181256281725248	#444444	0,2	1	NA	ridgeline	19	1,5	0,5
213	#fdb863	0	0	85	85	90	5	0	0	0	FALSE	2	1	6	5,51705017051943	1,6	0,01	2	2	0,00181256281725248	#444444	0,2	1	NA	ridgeline	19	1,5	0,5
214	#fdb863	0	0	89,99995	85	90	5	0	0	0	FALSE	2	1	6	5,51705017051943	1,6	0,01	2	2	0,00181256281725248	#444444	0,2	1	NA	ridgeline	19	1,5	0,5
215	#fdb863	0	0	90	90	95	5	0	0	0	FALSE	2	1	6	5,51705017051943	1,6	0,01	2	2	0,00181256281725248	#444444	0,2	1	NA	ridgeline	19	1,5	0,5
216	#fdb863	0	0	94,99995	90	95	5	0	0	0	FALSE	2	1	6	5,51705017051943	1,6	0,01	2	2	0,00181256281725248	#444444	0,2	1	NA	ridgeline	19	1,5	0,5
217	#fdb863	0	0	95	95	100	5	0	0	0	FALSE	2	1	6	5,51705017051943	1,6	0,01	2	2	0,00181256281725248	#444444	0,2	1	NA	ridgeline	19	1,5	0,5
218	#fdb863	0	0	99,99995	95	100	5	0	0	0	FALSE	2	1	6	5,51705017051943	1,6	0,01	2	2	0,00181256281725248	#444444	0,2	1	NA	ridgeline	19	1,5	0,5
219	#fdb863	0	0	100	100	NA	5	0	0	0	FALSE	2	1	6	5,51705017051943	1,6	0,01	2	2	0,00181256281725248	#444444	0,2	1	NA	ridgeline	19	1,5	0,5
220	#fdb863	0	0	NA	100	NA	5	0	0	0	FALSE	2	1	6	5,51705017051943	1,6	0,01	2	2	0,00181256281725248	#444444	0,2	1	NA	ridgeline	19	1,5	0,5
221	#80cdc1	0	0	NA	NA	0	5	0	0	0	FALSE	2	1	7	5,51705017051943	1,6	0,01	2	2	0,00181256281725248	#444444	0,2	1	NA	ridgeline	19	1,5	0,5
222	#80cdc1	0	0	NA	NA	0	5	0	0	0	FALSE	2	1	7	5,51705017051943	1,6	0,01	2	2	0,00181256281725248	#444444	0,2	1	NA	ridgeline	19	1,5	0,5
223	#80cdc1	0	0	0	0	5	5	0	0	0	FALSE	2	1	7	5,51705017051943	1,6	0,01	2	2	0,00181256281725248	#444444	0,2	1	NA	ridgeline	19	1,5	0,5
224	#80cdc1	0	0	4,99995	0	5	5	0	0	0	FALSE	2	1	7	5,51705017051943	1,6	0,01	2	2	0,00181256281725248	#444444	0,2	1	NA	ridgeline	19	1,5	0,5
225	#80cdc1	0	0	5	5	10	5	0	0	0	FALSE	2	1	7	5,51705017051943	1,6	0,01	2	2	0,00181256281725248	#444444	0,2	1	NA	ridgeline	19	1,5	0,5
226	#80cdc1	0	0	9,99995	5	10	5	0	0	0	FALSE	2	1	7	5,51705017051943	1,6	0,01	2	2	0,00181256281725248	#444444	0,2	1	NA	ridgeline	19	1,5	0,5
227	#80cdc1	0	0	10	10	15	5	0	0	0	FALSE	2	1	7	5,51705017051943	1,6	0,01	2	2	0,00181256281725248	#444444	0,2	1	NA	ridgeline	19	1,5	0,5
228	#80cdc1	0	0	14,99995	10	15	5	0	0	0	FALSE	2	1	7	5,51705017051943	1,6	0,01	2	2	0,00181256281725248	#444444	0,2	1	NA	ridgeline	19	1,5	0,5
229	#80cdc1	0	0	15	15	20	5	0	0	0	FALSE	2	1	7	5,51705017051943	1,6	0,01	2	2	0,00181256281725248	#444444	0,2	1	NA	ridgeline	19	1,5	0,5
230	#80cdc1	0	0	19,99995	15	20	5	0	0	0	FALSE	2	1	7	5,51705017051943	1,6	0,01	2	2	0,00181256281725248	#444444	0,2	1	NA	ridgeline	19	1,5	0,5
231	#80cdc1	0	0	20	20	25	5	0	0	0	FALSE	2	1	7	5,51705017051943	1,6	0,01	2	2	0,00181256281725248	#444444	0,2	1	NA	ridgeline	19	1,5	0,5
232	#80cdc1	0	0	24,99995	20	25	5	0	0	0	FALSE	2	1	7	5,51705017051943	1,6	0,01	2	2	0,00181256281725248	#444444	0,2	1	NA	ridgeline	19	1,5	0,5
233	#80cdc1	0	0	25	25	30	5	0	0	0	FALSE	2	1	7	5,51705017051943	1,6	0,01	2	2	0,00181256281725248	#444444	0,2	1	NA	ridgeline	19	1,5	0,5
234	#80cdc1	0	0	29,99995	25	30	5	0	0	0	FALSE	2	1	7	5,51705017051943	1,6	0,01	2	2	0,00181256281725248	#444444	0,2	1	NA	ridgeline	19	1,5	0,5
235	#80cdc1	0	0	30	30	35	5	0	0	0	FALSE	2	1	7	5,51705017051943	1,6	0,01	2	2	0,00181256281725248	#444444	0,2	1	NA	ridgeline	19	1,5	0,5
236	#80cdc1	0	0	34,99995	30	35	5	0	0	0	FALSE	2	1	7	5,51705017051943	1,6	0,01	2	2	0,00181256281725248	#444444	0,2	1	NA	ridgeline	19	1,5	0,5
237	#80cdc1	0	0	35	35	40	5	0	0	0	FALSE	2	1	7	5,51705017051943	1,6	0,01	2	2	0,00181256281725248	#444444	0,2	1	NA	ridgeline	19	1,5	0,5
238	#80cdc1	0	0	39,99995	35	40	5	0	0	0	FALSE	2	1	7	5,51705017051943	1,6	0,01	2	2	0,00181256281725248	#444444	0,2	1	NA	ridgeline	19	1,5	0,5
239	#80cdc1	0	0	40	40	45	5	0	0	0	FALSE	2	1	7	5,51705017051943	1,6	0,01	2	2	0,00181256281725248	#444444	0,2	1	NA	ridgeline	19	1,5	0,5
240	#80cdc1	0	0	44,99995	40	45	5	0	0	0	FALSE	2	1	7	5,51705017051943	1,6	0,01	2	2	0,00181256281725248	#444444	0,2	1	NA	ridgeline	19	1,5	0,5
241	#80cdc1	0	0	45	45	50	5	0	0	0	FALSE	2	1	7	5,51705017051943	1,6	0,01	2	2	0,00181256281725248	#444444	0,2	1	NA	ridgeline	19	1,5	0,5
242	#80cdc1	0	0	49,99995	45	50	5	0	0	0	FALSE	2	1	7	5,51705017051943	1,6	0,01	2	2	0,00181256281725248	#444444	0,2	1	NA	ridgeline	19	1,5	0,5
243	#80cdc1	0	0	50	50	55	5	0	0	0	FALSE	2	1	7	5,51705017051943	1,6	0,01	2	2	0,00181256281725248	#444444	0,2	1	NA	ridgeline	19	1,5	0,5
244	#80cdc1	0	0	54,99995	50	55	5	0	0	0	FALSE	2	1	7	5,51705017051943	1,6	0,01	2	2	0,00181256281725248	#444444	0,2	1	NA	ridgeline	19	1,5	0,5
245	#80cdc1	0	0	55	55	60	5	0	0	0	FALSE	2	1	7	5,51705017051943	1,6	0,01	2	2	0,00181256281725248	#444444	0,2	1	NA	ridgeline	19	1,5	0,5
246	#80cdc1	0	0	59,99995	55	60	5	0	0	0	FALSE	2	1	7	5,51705017051943	1,6	0,01	2	2	0,00181256281725248	#444444	0,2	1	NA	ridgeline	19	1,5	0,5
247	#80cdc1	0	0	60	60	65	5	0	0	0	FALSE	2	1	7	5,51705017051943	1,6	0,01	2	2	0,00181256281725248	#444444	0,2	1	NA	ridgeline	19	1,5	0,5
248	#80cdc1	0	0	64,99995	60	65	5	0	0	0	FALSE	2	1	7	5,51705017051943	1,6	0,01	2	2	0,00181256281725248	#444444	0,2	1	NA	ridgeline	19	1,5	0,5
249	#80cdc1	0	0	65	65	70	5	0	0	0	FALSE	2	1	7	5,51705017051943	1,6	0,01	2	2	0,00181256281725248	#444444	0,2	1	NA	ridgeline	19	1,5	0,5
250	#80cdc1	0	0	69,99995	65	70	5	0	0	0	FALSE	2	1	7	5,51705017051943	1,6	0,01	2	2	0,00181256281725248	#444444	0,2	1	NA	ridgeline	19	1,5	0,5
251	#80cdc1	0	0	70	70	75	5	0	0	0	FALSE	2	1	7	5,51705017051943	1,6	0,01	2	2	0,00181256281725248	#444444	0,2	1	NA	ridgeline	19	1,5	0,5
252	#80cdc1	0	0	74,99995	70	75	5	0	0	0	FALSE	2	1	7	5,51705017051943	1,6	0,01	2	2	0,00181256281725248	#444444	0,2	1	NA	ridgeline	19	1,5	0,5
253	#80cdc1	0,0321531414335451	517,83790523574	75	75	80	5	0,0321531414335451	0,364430276258549	0,364430276258549	FALSE	2	1	7	5,51705017051943	1,6	0,01	2	2.28382479108588	0,00181256281725248	#444444	0,2	1	NA	ridgeline	19	1,5	0,5
254	#80cdc1	0,0321531414335451	517,83790523574	79,99995	75	80	5	0,0321531414335451	0,364430276258549	0,364430276258549	FALSE	2	1	7	5,51705017051943	1,6	0,01	2	2.28382479108588	0,00181256281725248	#444444	0,2	1	NA	ridgeline	19	1,5	0,5
255	#80cdc1	0,0261195877160793	420,665352916478	80	80	85	5	0,0261195877160793	0,29604474532617	0,29604474532617	FALSE	2	1	7	5,51705017051943	1,6	0,01	2	2.23056492138063	0,00181256281725248	#444444	0,2	1	NA	ridgeline	19	1,5	0,5
256	#80cdc1	0,0261195877160793	420,665352916478	84,99995	80	85	5	0,0261195877160793	0,29604474532617	0,29604474532617	FALSE	2	1	7	5,51705017051943	1,6	0,01	2	2.23056492138063	0,00181256281725248	#444444	0,2	1	NA	ridgeline	19	1,5	0,5
257	#80cdc1	0,032028103774113	515,82412876635	85	85	90	5	0,032028103774113	0,36301307387216	0,36301307387216	FALSE	2	1	7	5,51705017051943	1,6	0,01	2	2.28272104862142	0,00181256281725248	#444444	0,2	1	NA	ridgeline	19	1,5	0,5
258	#80cdc1	0,032028103774113	515,82412876635	89,99995	85	90	5	0,032028103774113	0,36301307387216	0,36301307387216	FALSE	2	1	7	5,51705017051943	1,6	0,01	2	2.28272104862142	0,00181256281725248	#444444	0,2	1	NA	ridgeline	19	1,5	0,5
259	#80cdc1	0,0214706538922108	345,792601900615	90	90	95	5	0,0214706538922108	0,243352779247467	0,243352779247467	FALSE	2	1	7	5,51705017051943	1,6	0,01	2	2.1895274795475	0,00181256281725248	#444444	0,2	1	NA	ridgeline	19	1,5	0,5
260	#80cdc1	0,0214706538922108	345,792601900615	94,99995	90	95	5	0,0214706538922108	0,243352779247467	0,243352779247467	FALSE	2	1	7	5,51705017051943	1,6	0,01	2	2.1895274795475	0,00181256281725248	#444444	0,2	1	NA	ridgeline	19	1,5	0,5
261	#80cdc1	0,0882285131840518	1420,95193229323	95	95	100	5	0,0882285131840518	1	1	FALSE	2	1	7	5,51705017051943	1,6	0,01	2	2.7788178139308	0,00181256281725248	#444444	0,2	1	NA	ridgeline	19	1,5	0,5
262	#80cdc1	0,0882285131840518	1420,95193229323	99,99995	95	100	5	0,0882285131840518	1	1	FALSE	2	1	7	5,51705017051943	1,6	0,01	2	2.7788178139308	0,00181256281725248	#444444	0,2	1	NA	ridgeline	19	1,5	0,5
263	#80cdc1	0	0	100	100	NA	5	0	0	0	FALSE	2	1	7	5,51705017051943	1,6	0,01	2	2	0,00181256281725248	#444444	0,2	1	NA	ridgeline	19	1,5	0,5
264	#80cdc1	0	0	NA	100	NA	5	0	0	0	FALSE	2	1	7	5,51705017051943	1,6	0,01	2	2	0,00181256281725248	#444444	0,2	1	NA	ridgeline	19	1,5	0,5
265	#e66101	0	0	NA	NA	0	5	0	0	0	FALSE	3	1	9	5,51705017051943	1,6	0,01	3	3	0,00181256281725248	#444444	0,2	1	NA	ridgeline	19	1,5	0,5
266	#e66101	0	0	NA	NA	0	5	0	0	0	FALSE	3	1	9	5,51705017051943	1,6	0,01	3	3	0,00181256281725248	#444444	0,2	1	NA	ridgeline	19	1,5	0,5
267	#e66101	0,0457182590811789	973,329101653379	0	0	5	5	0,0457182590811789	1	1	FALSE	3	1	9	5,51705017051943	1,6	0,01	3	3.40356788649547	0,00181256281725248	#444444	0,2	1	NA	ridgeline	19	1,5	0,5
268	#e66101	0,0457182590811789	973,329101653379	4,99995	0	5	5	0,0457182590811789	1	1	FALSE	3	1	9	5,51705017051943	1,6	0,01	3	3.40356788649547	0,00181256281725248	#444444	0,2	1	NA	ridgeline	19	1,5	0,5
269	#e66101	0,0316664841805564	674,170697209915	5	5	10	5	0,0316664841805564	0,692644138621472	0,692644138621472	FALSE	3	1	9	5,51705017051943	1,6	0,01	3	3.27952893111694	0,00181256281725248	#444444	0,2	1	NA	ridgeline	19	1,5	0,5
270	#e66101	0,0316664841805564	674,170697209915	9,99995	5	10	5	0,0316664841805564	0,692644138621472	0,692644138621472	FALSE	3	1	9	5,51705017051943	1,6	0,01	3	3.27952893111694	0,00181256281725248	#444444	0,2	1	NA	ridgeline	19	1,5	0,5
271	#e66101	0,0123395466445548	262,705538043965	10	10	15	5	0,0123395466445548	0,269904123484761	0,269904123484761	FALSE	3	1	9	5,51705017051943	1,6	0,01	3	3.10892463667116	0,00181256281725248	#444444	0,2	1	NA	ridgeline	19	1,5	0,5
272	#e66101	0,0123395466445548	262,705538043965	14,99995	10	15	5	0,0123395466445548	0,269904123484761	0,269904123484761	FALSE	3	1	9	5,51705017051943	1,6	0,01	3	3.10892463667116	0,00181256281725248	#444444	0,2	1	NA	ridgeline	19	1,5	0,5
273	#e66101	0,0223047219872032	474,861367224945	15	15	20	5	0,0223047219872032	0,487873388783204	0,487873388783204	FALSE	3	1	9	5,51705017051943	1,6	0,01	3	3.19689003238862	0,00181256281725248	#444444	0,2	1	NA	ridgeline	19	1,5	0,5
274	#e66101	0,0223047219872032	474,861367224945	19,99995	15	20	5	0,0223047219872032	0,487873388783204	0,487873388783204	FALSE	3	1	9	5,51705017051943	1,6	0,01	3	3.19689003238862	0,00181256281725248	#444444	0,2	1	NA	ridgeline	19	1,5	0,5
275	#e66101	0,0125660089148716	267,526857196438	20	20	25	5	0,0125660089148716	0,274857555108538	0,274857555108538	FALSE	3	1	9	5,51705017051943	1,6	0,01	3	3.11092368260247	0,00181256281725248	#444444	0,2	1	NA	ridgeline	19	1,5	0,5
276	#e66101	0,0125660089148716	267,526857196438	24,99995	20	25	5	0,0125660089148716	0,274857555108538	0,274857555108538	FALSE	3	1	9	5,51705017051943	1,6	0,01	3	3.11092368260247	0,00181256281725248	#444444	0,2	1	NA	ridgeline	19	1,5	0,5
277	#e66101	0,0235547165532208	501,473406100991	25	25	30	5	0,0235547165532208	0,515214643484045	0,515214643484045	FALSE	3	1	9	5,51705017051943	1,6	0,01	3	3.20792408476237	0,00181256281725248	#444444	0,2	1	NA	ridgeline	19	1,5	0,5
278	#e66101	0,0235547165532208	501,473406100991	29,99995	25	30	5	0,0235547165532208	0,515214643484045	0,515214643484045	FALSE	3	1	9	5,51705017051943	1,6	0,01	3	3.20792408476237	0,00181256281725248	#444444	0,2	1	NA	ridgeline	19	1,5	0,5
279	#e66101	0,0118033930866023	251,290976960536	30	30	35	5	0,0118033930866023	0,258176783714441	0,258176783714441	FALSE	3	1	9	5,51705017051943	1,6	0,01	3	3.10419185894584	0,00181256281725248	#444444	0,2	1	NA	ridgeline	19	1,5	0,5
280	#e66101	0,0118033930866023	251,290976960536	34,99995	30	35	5	0,0118033930866023	0,258176783714441	0,258176783714441	FALSE	3	1	9	5,51705017051943	1,6	0,01	3	3.10419185894584	0,00181256281725248	#444444	0,2	1	NA	ridgeline	19	1,5	0,5
281	#e66101	0,0224038773895966	476,972358340427	35	35	40	5	0,0224038773895966	0,490042224700979	0,490042224700979	FALSE	3	1	9	5,51705017051943	1,6	0,01	3	3.19776530491611	0,00181256281725248	#444444	0,2	1	NA	ridgeline	19	1,5	0,5
282	#e66101	0,0224038773895966	476,972358340427	39,99995	35	40	5	0,0224038773895966	0,490042224700979	0,490042224700979	FALSE	3	1	9	5,51705017051943	1,6	0,01	3	3.19776530491611	0,00181256281725248	#444444	0,2	1	NA	ridgeline	19	1,5	0,5
283	#e66101	0,00882043856480436	187,784699527287	40	40	45	5	0,00882043856480436	0,192930324602748	0,192930324602748	FALSE	3	1	9	5,51705017051943	1,6	0,01	3	3.07786048334082	0,00181256281725248	#444444	0,2	1	NA	ridgeline	19	1,5	0,5
284	#e66101	0,00882043856480436	187,784699527287	44,99995	40	45	5	0,00882043856480436	0,192930324602748	0,192930324602748	FALSE	3	1	9	5,51705017051943	1,6	0,01	3	3.07786048334082	0,00181256281725248	#444444	0,2	1	NA	ridgeline	19	1,5	0,5
285	#e66101	0,00882255359741097	187,829727986995	45	45	50	5	0,00882255359741097	0,192976586920017	0,192976586920017	FALSE	3	1	9	5,51705017051943	1,6	0,01	3	3.07787915332642	0,00181256281725248	#444444	0,2	1	NA	ridgeline	19	1,5	0,5
286	#e66101	0,00882255359741097	187,829727986995	49,99995	45	50	5	0,00882255359741097	0,192976586920017	0,192976586920017	FALSE	3	1	9	5,51705017051943	1,6	0,01	3	3.07787915332642	0,00181256281725248	#444444	0,2	1	NA	ridgeline	19	1,5	0,5
287	#e66101	0	0	50	50	55	5	0	0	0	FALSE	3	1	9	5,51705017051943	1,6	0,01	3	3	0,00181256281725248	#444444	0,2	1	NA	ridgeline	19	1,5	0,5
288	#e66101	0	0	54,99995	50	55	5	0	0	0	FALSE	3	1	9	5,51705017051943	1,6	0,01	3	3	0,00181256281725248	#444444	0,2	1	NA	ridgeline	19	1,5	0,5
289	#e66101	0	0	55	55	60	5	0	0	0	FALSE	3	1	9	5,51705017051943	1,6	0,01	3	3	0,00181256281725248	#444444	0,2	1	NA	ridgeline	19	1,5	0,5
290	#e66101	0	0	59,99995	55	60	5	0	0	0	FALSE	3	1	9	5,51705017051943	1,6	0,01	3	3	0,00181256281725248	#444444	0,2	1	NA	ridgeline	19	1,5	0,5
291	#e66101	0	0	60	60	65	5	0	0	0	FALSE	3	1	9	5,51705017051943	1,6	0,01	3	3	0,00181256281725248	#444444	0,2	1	NA	ridgeline	19	1,5	0,5
292	#e66101	0	0	64,99995	60	65	5	0	0	0	FALSE	3	1	9	5,51705017051943	1,6	0,01	3	3	0,00181256281725248	#444444	0,2	1	NA	ridgeline	19	1,5	0,5
293	#e66101	0	0	65	65	70	5	0	0	0	FALSE	3	1	9	5,51705017051943	1,6	0,01	3	3	0,00181256281725248	#444444	0,2	1	NA	ridgeline	19	1,5	0,5
294	#e66101	0	0	69,99995	65	70	5	0	0	0	FALSE	3	1	9	5,51705017051943	1,6	0,01	3	3	0,00181256281725248	#444444	0,2	1	NA	ridgeline	19	1,5	0,5
295	#e66101	0	0	70	70	75	5	0	0	0	FALSE	3	1	9	5,51705017051943	1,6	0,01	3	3	0,00181256281725248	#444444	0,2	1	NA	ridgeline	19	1,5	0,5
296	#e66101	0	0	74,99995	70	75	5	0	0	0	FALSE	3	1	9	5,51705017051943	1,6	0,01	3	3	0,00181256281725248	#444444	0,2	1	NA	ridgeline	19	1,5	0,5
297	#e66101	0	0	75	75	80	5	0	0	0	FALSE	3	1	9	5,51705017051943	1,6	0,01	3	3	0,00181256281725248	#444444	0,2	1	NA	ridgeline	19	1,5	0,5
298	#e66101	0	0	79,99995	75	80	5	0	0	0	FALSE	3	1	9	5,51705017051943	1,6	0,01	3	3	0,00181256281725248	#444444	0,2	1	NA	ridgeline	19	1,5	0,5
299	#e66101	0	0	80	80	85	5	0	0	0	FALSE	3	1	9	5,51705017051943	1,6	0,01	3	3	0,00181256281725248	#444444	0,2	1	NA	ridgeline	19	1,5	0,5
300	#e66101	0	0	84,99995	80	85	5	0	0	0	FALSE	3	1	9	5,51705017051943	1,6	0,01	3	3	0,00181256281725248	#444444	0,2	1	NA	ridgeline	19	1,5	0,5
301	#e66101	0	0	85	85	90	5	0	0	0	FALSE	3	1	9	5,51705017051943	1,6	0,01	3	3	0,00181256281725248	#444444	0,2	1	NA	ridgeline	19	1,5	0,5
302	#e66101	0	0	89,99995	85	90	5	0	0	0	FALSE	3	1	9	5,51705017051943	1,6	0,01	3	3	0,00181256281725248	#444444	0,2	1	NA	ridgeline	19	1,5	0,5
303	#e66101	0	0	90	90	95	5	0	0	0	FALSE	3	1	9	5,51705017051943	1,6	0,01	3	3	0,00181256281725248	#444444	0,2	1	NA	ridgeline	19	1,5	0,5
304	#e66101	0	0	94,99995	90	95	5	0	0	0	FALSE	3	1	9	5,51705017051943	1,6	0,01	3	3	0,00181256281725248	#444444	0,2	1	NA	ridgeline	19	1,5	0,5
305	#e66101	0	0	95	95	100	5	0	0	0	FALSE	3	1	9	5,51705017051943	1,6	0,01	3	3	0,00181256281725248	#444444	0,2	1	NA	ridgeline	19	1,5	0,5
306	#e66101	0	0	99,99995	95	100	5	0	0	0	FALSE	3	1	9	5,51705017051943	1,6	0,01	3	3	0,00181256281725248	#444444	0,2	1	NA	ridgeline	19	1,5	0,5
307	#e66101	0	0	100	100	NA	5	0	0	0	FALSE	3	1	9	5,51705017051943	1,6	0,01	3	3	0,00181256281725248	#444444	0,2	1	NA	ridgeline	19	1,5	0,5
308	#e66101	0	0	NA	100	NA	5	0	0	0	FALSE	3	1	9	5,51705017051943	1,6	0,01	3	3	0,00181256281725248	#444444	0,2	1	NA	ridgeline	19	1,5	0,5
309	#fdb863	0	0	NA	NA	0	5	0	0	0	FALSE	3	1	10	5,51705017051943	1,6	0,01	3	3	0,00181256281725248	#444444	0,2	1	NA	ridgeline	19	1,5	0,5
310	#fdb863	0	0	NA	NA	0	5	0	0	0	FALSE	3	1	10	5,51705017051943	1,6	0,01	3	3	0,00181256281725248	#444444	0,2	1	NA	ridgeline	19	1,5	0,5
311	#fdb863	0	0	0	0	5	5	0	0	0	FALSE	3	1	10	5,51705017051943	1,6	0,01	3	3	0,00181256281725248	#444444	0,2	1	NA	ridgeline	19	1,5	0,5
312	#fdb863	0	0	4,99995	0	5	5	0	0	0	FALSE	3	1	10	5,51705017051943	1,6	0,01	3	3	0,00181256281725248	#444444	0,2	1	NA	ridgeline	19	1,5	0,5
313	#fdb863	0	0	5	5	10	5	0	0	0	FALSE	3	1	10	5,51705017051943	1,6	0,01	3	3	0,00181256281725248	#444444	0,2	1	NA	ridgeline	19	1,5	0,5
314	#fdb863	0	0	9,99995	5	10	5	0	0	0	FALSE	3	1	10	5,51705017051943	1,6	0,01	3	3	0,00181256281725248	#444444	0,2	1	NA	ridgeline	19	1,5	0,5
315	#fdb863	0	0	10	10	15	5	0	0	0	FALSE	3	1	10	5,51705017051943	1,6	0,01	3	3	0,00181256281725248	#444444	0,2	1	NA	ridgeline	19	1,5	0,5
316	#fdb863	0	0	14,99995	10	15	5	0	0	0	FALSE	3	1	10	5,51705017051943	1,6	0,01	3	3	0,00181256281725248	#444444	0,2	1	NA	ridgeline	19	1,5	0,5
317	#fdb863	0	0	15	15	20	5	0	0	0	FALSE	3	1	10	5,51705017051943	1,6	0,01	3	3	0,00181256281725248	#444444	0,2	1	NA	ridgeline	19	1,5	0,5
318	#fdb863	0	0	19,99995	15	20	5	0	0	0	FALSE	3	1	10	5,51705017051943	1,6	0,01	3	3	0,00181256281725248	#444444	0,2	1	NA	ridgeline	19	1,5	0,5
319	#fdb863	0	0	20	20	25	5	0	0	0	FALSE	3	1	10	5,51705017051943	1,6	0,01	3	3	0,00181256281725248	#444444	0,2	1	NA	ridgeline	19	1,5	0,5
320	#fdb863	0	0	24,99995	20	25	5	0	0	0	FALSE	3	1	10	5,51705017051943	1,6	0,01	3	3	0,00181256281725248	#444444	0,2	1	NA	ridgeline	19	1,5	0,5
321	#fdb863	0	0	25	25	30	5	0	0	0	FALSE	3	1	10	5,51705017051943	1,6	0,01	3	3	0,00181256281725248	#444444	0,2	1	NA	ridgeline	19	1,5	0,5
322	#fdb863	0	0	29,99995	25	30	5	0	0	0	FALSE	3	1	10	5,51705017051943	1,6	0,01	3	3	0,00181256281725248	#444444	0,2	1	NA	ridgeline	19	1,5	0,5
323	#fdb863	0	0	30	30	35	5	0	0	0	FALSE	3	1	10	5,51705017051943	1,6	0,01	3	3	0,00181256281725248	#444444	0,2	1	NA	ridgeline	19	1,5	0,5
324	#fdb863	0	0	34,99995	30	35	5	0	0	0	FALSE	3	1	10	5,51705017051943	1,6	0,01	3	3	0,00181256281725248	#444444	0,2	1	NA	ridgeline	19	1,5	0,5
325	#fdb863	0	0	35	35	40	5	0	0	0	FALSE	3	1	10	5,51705017051943	1,6	0,01	3	3	0,00181256281725248	#444444	0,2	1	NA	ridgeline	19	1,5	0,5
326	#fdb863	0	0	39,99995	35	40	5	0	0	0	FALSE	3	1	10	5,51705017051943	1,6	0,01	3	3	0,00181256281725248	#444444	0,2	1	NA	ridgeline	19	1,5	0,5
327	#fdb863	0	0	40	40	45	5	0	0	0	FALSE	3	1	10	5,51705017051943	1,6	0,01	3	3	0,00181256281725248	#444444	0,2	1	NA	ridgeline	19	1,5	0,5
328	#fdb863	0	0	44,99995	40	45	5	0	0	0	FALSE	3	1	10	5,51705017051943	1,6	0,01	3	3	0,00181256281725248	#444444	0,2	1	NA	ridgeline	19	1,5	0,5
329	#fdb863	0,0770994605944342	1035,61752148699	45	45	50	5	0,0770994605944342	1	1	FALSE	3	1	10	5,51705017051943	1,6	0,01	3	3.68057854755117	0,00181256281725248	#444444	0,2	1	NA	ridgeline	19	1,5	0,5
330	#fdb863	0,0770994605944342	1035,61752148699	49,99995	45	50	5	0,0770994605944342	1	1	FALSE	3	1	10	5,51705017051943	1,6	0,01	3	3.68057854755117	0,00181256281725248	#444444	0,2	1	NA	ridgeline	19	1,5	0,5
331	#fdb863	0,028353500487006	380,850678765359	50	50	55	5	0,028353500487006	0,367752254923724	0,367752254923724	FALSE	3	1	10	5,51705017051943	1,6	0,01	3	3.25028429551465	0,00181256281725248	#444444	0,2	1	NA	ridgeline	19	1,5	0,5
332	#fdb863	0,028353500487006	380,850678765359	54,99995	50	55	5	0,028353500487006	0,367752254923724	0,367752254923724	FALSE	3	1	10	5,51705017051943	1,6	0,01	3	3.25028429551465	0,00181256281725248	#444444	0,2	1	NA	ridgeline	19	1,5	0,5
333	#fdb863	0,0236700627982745	317,941676629059	55	55	60	5	0,0236700627982745	0,30700685343035	0,30700685343035	FALSE	3	1	10	5,51705017051943	1,6	0,01	3	3.20894227839588	0,00181256281725248	#444444	0,2	1	NA	ridgeline	19	1,5	0,5
334	#fdb863	0,0236700627982745	317,941676629059	59,99995	55	60	5	0,0236700627982745	0,30700685343035	0,30700685343035	FALSE	3	1	10	5,51705017051943	1,6	0,01	3	3.20894227839588	0,00181256281725248	#444444	0,2	1	NA	ridgeline	19	1,5	0,5
335	#fdb863	0,0166180588339647	223,217552611489	60	60	65	5	0,0166180588339647	0,215540533044461	0,215540533044461	FALSE	3	1	10	5,51705017051943	1,6	0,01	3	3.1466922629178	0,00181256281725248	#444444	0,2	1	NA	ridgeline	19	1,5	0,5
336	#fdb863	0,0166180588339647	223,217552611489	64,99995	60	65	5	0,0166180588339647	0,215540533044461	0,215540533044461	FALSE	3	1	10	5,51705017051943	1,6	0,01	3	3.1466922629178	0,00181256281725248	#444444	0,2	1	NA	ridgeline	19	1,5	0,5
337	#fdb863	0,031679854213865	425,531019920008	65	65	70	5	0,031679854213865	0,410895925465813	0,410895925465813	FALSE	3	1	10	5,51705017051943	1,6	0,01	3	3.27964695214822	0,00181256281725248	#444444	0,2	1	NA	ridgeline	19	1,5	0,5
338	#fdb863	0,031679854213865	425,531019920008	69,99995	65	70	5	0,031679854213865	0,410895925465813	0,410895925465813	FALSE	3	1	10	5,51705017051943	1,6	0,01	3	3.27964695214822	0,00181256281725248	#444444	0,2	1	NA	ridgeline	19	1,5	0,5
339	#fdb863	0,0225790630724555	303,287119732234	70	70	75	5	0,0225790630724555	0,292856304030816	0,292856304030816	FALSE	3	1	10	5,51705017051943	1,6	0,01	3	3.1993117180385	0,00181256281725248	#444444	0,2	1	NA	ridgeline	19	1,5	0,5
340	#fdb863	0,0225790630724555	303,287119732234	74,99995	70	75	5	0,0225790630724555	0,292856304030816	0,292856304030816	FALSE	3	1	10	5,51705017051943	1,6	0,01	3	3.1993117180385	0,00181256281725248	#444444	0,2	1	NA	ridgeline	19	1,5	0,5
341	#fdb863	0	0	75	75	80	5	0	0	0	FALSE	3	1	10	5,51705017051943	1,6	0,01	3	3	0,00181256281725248	#444444	0,2	1	NA	ridgeline	19	1,5	0,5
342	#fdb863	0	0	79,99995	75	80	5	0	0	0	FALSE	3	1	10	5,51705017051943	1,6	0,01	3	3	0,00181256281725248	#444444	0,2	1	NA	ridgeline	19	1,5	0,5
343	#fdb863	0	0	80	80	85	5	0	0	0	FALSE	3	1	10	5,51705017051943	1,6	0,01	3	3	0,00181256281725248	#444444	0,2	1	NA	ridgeline	19	1,5	0,5
344	#fdb863	0	0	84,99995	80	85	5	0	0	0	FALSE	3	1	10	5,51705017051943	1,6	0,01	3	3	0,00181256281725248	#444444	0,2	1	NA	ridgeline	19	1,5	0,5
345	#fdb863	0	0	85	85	90	5	0	0	0	FALSE	3	1	10	5,51705017051943	1,6	0,01	3	3	0,00181256281725248	#444444	0,2	1	NA	ridgeline	19	1,5	0,5
346	#fdb863	0	0	89,99995	85	90	5	0	0	0	FALSE	3	1	10	5,51705017051943	1,6	0,01	3	3	0,00181256281725248	#444444	0,2	1	NA	ridgeline	19	1,5	0,5
347	#fdb863	0	0	90	90	95	5	0	0	0	FALSE	3	1	10	5,51705017051943	1,6	0,01	3	3	0,00181256281725248	#444444	0,2	1	NA	ridgeline	19	1,5	0,5
348	#fdb863	0	0	94,99995	90	95	5	0	0	0	FALSE	3	1	10	5,51705017051943	1,6	0,01	3	3	0,00181256281725248	#444444	0,2	1	NA	ridgeline	19	1,5	0,5
349	#fdb863	0	0	95	95	100	5	0	0	0	FALSE	3	1	10	5,51705017051943	1,6	0,01	3	3	0,00181256281725248	#444444	0,2	1	NA	ridgeline	19	1,5	0,5
350	#fdb863	0	0	99,99995	95	100	5	0	0	0	FALSE	3	1	10	5,51705017051943	1,6	0,01	3	3	0,00181256281725248	#444444	0,2	1	NA	ridgeline	19	1,5	0,5
351	#fdb863	0	0	100	100	NA	5	0	0	0	FALSE	3	1	10	5,51705017051943	1,6	0,01	3	3	0,00181256281725248	#444444	0,2	1	NA	ridgeline	19	1,5	0,5
352	#fdb863	0	0	NA	100	NA	5	0	0	0	FALSE	3	1	10	5,51705017051943	1,6	0,01	3	3	0,00181256281725248	#444444	0,2	1	NA	ridgeline	19	1,5	0,5
353	#80cdc1	0	0	NA	NA	0	5	0	0	0	FALSE	3	1	11	5,51705017051943	1,6	0,01	3	3	0,00181256281725248	#444444	0,2	1	NA	ridgeline	19	1,5	0,5
354	#80cdc1	0	0	NA	NA	0	5	0	0	0	FALSE	3	1	11	5,51705017051943	1,6	0,01	3	3	0,00181256281725248	#444444	0,2	1	NA	ridgeline	19	1,5	0,5
355	#80cdc1	0	0	0	0	5	5	0	0	0	FALSE	3	1	11	5,51705017051943	1,6	0,01	3	3	0,00181256281725248	#444444	0,2	1	NA	ridgeline	19	1,5	0,5
356	#80cdc1	0	0	4,99995	0	5	5	0	0	0	FALSE	3	1	11	5,51705017051943	1,6	0,01	3	3	0,00181256281725248	#444444	0,2	1	NA	ridgeline	19	1,5	0,5
357	#80cdc1	0	0	5	5	10	5	0	0	0	FALSE	3	1	11	5,51705017051943	1,6	0,01	3	3	0,00181256281725248	#444444	0,2	1	NA	ridgeline	19	1,5	0,5
358	#80cdc1	0	0	9,99995	5	10	5	0	0	0	FALSE	3	1	11	5,51705017051943	1,6	0,01	3	3	0,00181256281725248	#444444	0,2	1	NA	ridgeline	19	1,5	0,5
359	#80cdc1	0	0	10	10	15	5	0	0	0	FALSE	3	1	11	5,51705017051943	1,6	0,01	3	3	0,00181256281725248	#444444	0,2	1	NA	ridgeline	19	1,5	0,5
360	#80cdc1	0	0	14,99995	10	15	5	0	0	0	FALSE	3	1	11	5,51705017051943	1,6	0,01	3	3	0,00181256281725248	#444444	0,2	1	NA	ridgeline	19	1,5	0,5
361	#80cdc1	0	0	15	15	20	5	0	0	0	FALSE	3	1	11	5,51705017051943	1,6	0,01	3	3	0,00181256281725248	#444444	0,2	1	NA	ridgeline	19	1,5	0,5
362	#80cdc1	0	0	19,99995	15	20	5	0	0	0	FALSE	3	1	11	5,51705017051943	1,6	0,01	3	3	0,00181256281725248	#444444	0,2	1	NA	ridgeline	19	1,5	0,5
363	#80cdc1	0	0	20	20	25	5	0	0	0	FALSE	3	1	11	5,51705017051943	1,6	0,01	3	3	0,00181256281725248	#444444	0,2	1	NA	ridgeline	19	1,5	0,5
364	#80cdc1	0	0	24,99995	20	25	5	0	0	0	FALSE	3	1	11	5,51705017051943	1,6	0,01	3	3	0,00181256281725248	#444444	0,2	1	NA	ridgeline	19	1,5	0,5
365	#80cdc1	0	0	25	25	30	5	0	0	0	FALSE	3	1	11	5,51705017051943	1,6	0,01	3	3	0,00181256281725248	#444444	0,2	1	NA	ridgeline	19	1,5	0,5
366	#80cdc1	0	0	29,99995	25	30	5	0	0	0	FALSE	3	1	11	5,51705017051943	1,6	0,01	3	3	0,00181256281725248	#444444	0,2	1	NA	ridgeline	19	1,5	0,5
367	#80cdc1	0	0	30	30	35	5	0	0	0	FALSE	3	1	11	5,51705017051943	1,6	0,01	3	3	0,00181256281725248	#444444	0,2	1	NA	ridgeline	19	1,5	0,5
368	#80cdc1	0	0	34,99995	30	35	5	0	0	0	FALSE	3	1	11	5,51705017051943	1,6	0,01	3	3	0,00181256281725248	#444444	0,2	1	NA	ridgeline	19	1,5	0,5
369	#80cdc1	0	0	35	35	40	5	0	0	0	FALSE	3	1	11	5,51705017051943	1,6	0,01	3	3	0,00181256281725248	#444444	0,2	1	NA	ridgeline	19	1,5	0,5
370	#80cdc1	0	0	39,99995	35	40	5	0	0	0	FALSE	3	1	11	5,51705017051943	1,6	0,01	3	3	0,00181256281725248	#444444	0,2	1	NA	ridgeline	19	1,5	0,5
371	#80cdc1	0	0	40	40	45	5	0	0	0	FALSE	3	1	11	5,51705017051943	1,6	0,01	3	3	0,00181256281725248	#444444	0,2	1	NA	ridgeline	19	1,5	0,5
372	#80cdc1	0	0	44,99995	40	45	5	0	0	0	FALSE	3	1	11	5,51705017051943	1,6	0,01	3	3	0,00181256281725248	#444444	0,2	1	NA	ridgeline	19	1,5	0,5
373	#80cdc1	0	0	45	45	50	5	0	0	0	FALSE	3	1	11	5,51705017051943	1,6	0,01	3	3	0,00181256281725248	#444444	0,2	1	NA	ridgeline	19	1,5	0,5
374	#80cdc1	0	0	49,99995	45	50	5	0	0	0	FALSE	3	1	11	5,51705017051943	1,6	0,01	3	3	0,00181256281725248	#444444	0,2	1	NA	ridgeline	19	1,5	0,5
375	#80cdc1	0	0	50	50	55	5	0	0	0	FALSE	3	1	11	5,51705017051943	1,6	0,01	3	3	0,00181256281725248	#444444	0,2	1	NA	ridgeline	19	1,5	0,5
376	#80cdc1	0	0	54,99995	50	55	5	0	0	0	FALSE	3	1	11	5,51705017051943	1,6	0,01	3	3	0,00181256281725248	#444444	0,2	1	NA	ridgeline	19	1,5	0,5
377	#80cdc1	0	0	55	55	60	5	0	0	0	FALSE	3	1	11	5,51705017051943	1,6	0,01	3	3	0,00181256281725248	#444444	0,2	1	NA	ridgeline	19	1,5	0,5
378	#80cdc1	0	0	59,99995	55	60	5	0	0	0	FALSE	3	1	11	5,51705017051943	1,6	0,01	3	3	0,00181256281725248	#444444	0,2	1	NA	ridgeline	19	1,5	0,5
379	#80cdc1	0	0	60	60	65	5	0	0	0	FALSE	3	1	11	5,51705017051943	1,6	0,01	3	3	0,00181256281725248	#444444	0,2	1	NA	ridgeline	19	1,5	0,5
380	#80cdc1	0	0	64,99995	60	65	5	0	0	0	FALSE	3	1	11	5,51705017051943	1,6	0,01	3	3	0,00181256281725248	#444444	0,2	1	NA	ridgeline	19	1,5	0,5
381	#80cdc1	0	0	65	65	70	5	0	0	0	FALSE	3	1	11	5,51705017051943	1,6	0,01	3	3	0,00181256281725248	#444444	0,2	1	NA	ridgeline	19	1,5	0,5
382	#80cdc1	0	0	69,99995	65	70	5	0	0	0	FALSE	3	1	11	5,51705017051943	1,6	0,01	3	3	0,00181256281725248	#444444	0,2	1	NA	ridgeline	19	1,5	0,5
383	#80cdc1	0	0	70	70	75	5	0	0	0	FALSE	3	1	11	5,51705017051943	1,6	0,01	3	3	0,00181256281725248	#444444	0,2	1	NA	ridgeline	19	1,5	0,5
384	#80cdc1	0	0	74,99995	70	75	5	0	0	0	FALSE	3	1	11	5,51705017051943	1,6	0,01	3	3	0,00181256281725248	#444444	0,2	1	NA	ridgeline	19	1,5	0,5
385	#80cdc1	0,0364409748365049	434,281749356346	75	75	80	5	0,0364409748365049	0,406993011115942	0,406993011115942	FALSE	3	1	11	5,51705017051943	1,6	0,01	3	3.32167469829701	0,00181256281725248	#444444	0,2	1	NA	ridgeline	19	1,5	0,5
386	#80cdc1	0,0364409748365049	434,281749356346	79,99995	75	80	5	0,0364409748365049	0,406993011115942	0,406993011115942	FALSE	3	1	11	5,51705017051943	1,6	0,01	3	3.32167469829701	0,00181256281725248	#444444	0,2	1	NA	ridgeline	19	1,5	0,5
387	#80cdc1	0,0204147678593736	243,290996973856	80	80	85	5	0,0204147678593736	0,228003446109685	0,228003446109685	FALSE	3	1	11	5,51705017051943	1,6	0,01	3	3.18020687759947	0,00181256281725248	#444444	0,2	1	NA	ridgeline	19	1,5	0,5
388	#80cdc1	0,0204147678593736	243,290996973856	84,99995	80	85	5	0,0204147678593736	0,228003446109685	0,228003446109685	FALSE	3	1	11	5,51705017051943	1,6	0,01	3	3.18020687759947	0,00181256281725248	#444444	0,2	1	NA	ridgeline	19	1,5	0,5
389	#80cdc1	0,0333023908972601	396,87798258687	85	85	90	5	0,0333023908972601	0,371939565542534	0,371939565542534	FALSE	3	1	11	5,51705017051943	1,6	0,01	3	3.29396953820549	0,00181256281725248	#444444	0,2	1	NA	ridgeline	19	1,5	0,5
390	#80cdc1	0,0333023908972601	396,87798258687	89,99995	85	90	5	0,0333023908972601	0,371939565542534	0,371939565542534	FALSE	3	1	11	5,51705017051943	1,6	0,01	3	3.29396953820549	0,00181256281725248	#444444	0,2	1	NA	ridgeline	19	1,5	0,5
391	#80cdc1	0,0203047641932715	241,980039054515	90	90	95	5	0,0203047641932715	0,226774864176805	0,226774864176805	FALSE	3	1	11	5,51705017051943	1,6	0,01	3	3.17923584440775	0,00181256281725248	#444444	0,2	1	NA	ridgeline	19	1,5	0,5
392	#80cdc1	0,0203047641932715	241,980039054515	94,99995	90	95	5	0,0203047641932715	0,226774864176805	0,226774864176805	FALSE	3	1	11	5,51705017051943	1,6	0,01	3	3.17923584440775	0,00181256281725248	#444444	0,2	1	NA	ridgeline	19	1,5	0,5
393	#80cdc1	0,0895371022135899	1067,04964826197	95	95	100	5	0,0895371022135899	1	1	FALSE	3	1	11	5,51705017051943	1,6	0,01	3	3.79036909605648	0,00181256281725248	#444444	0,2	1	NA	ridgeline	19	1,5	0,5
394	#80cdc1	0,0895371022135899	1067,04964826197	99,99995	95	100	5	0,0895371022135899	1	1	FALSE	3	1	11	5,51705017051943	1,6	0,01	3	3.79036909605648	0,00181256281725248	#444444	0,2	1	NA	ridgeline	19	1,5	0,5
395	#80cdc1	0	0	100	100	NA	5	0	0	0	FALSE	3	1	11	5,51705017051943	1,6	0,01	3	3	0,00181256281725248	#444444	0,2	1	NA	ridgeline	19	1,5	0,5
396	#80cdc1	0	0	NA	100	NA	5	0	0	0	FALSE	3	1	11	5,51705017051943	1,6	0,01	3	3	0,00181256281725248	#444444	0,2	1	NA	ridgeline	19	1,5	0,5
397	#e66101	0	0	NA	NA	0	5	0	0	0	FALSE	4	1	13	5,51705017051943	1,6	0,01	4	4	0,00181256281725248	#444444	0,2	1	NA	ridgeline	19	1,5	0,5
398	#e66101	0	0	NA	NA	0	5	0	0	0	FALSE	4	1	13	5,51705017051943	1,6	0,01	4	4	0,00181256281725248	#444444	0,2	1	NA	ridgeline	19	1,5	0,5
399	#e66101	0,0227869836495178	381,114820679176	0	0	5	5	0,0227869836495178	0,354507560467239	0,35450756046724	FALSE	4	1	13	5,51705017051943	1,6	0,01	4	4.20114709124671	0,00181256281725248	#444444	0,2	1	NA	ridgeline	19	1,5	0,5
400	#e66101	0,0227869836495178	381,114820679176	4,99995	0	5	5	0,0227869836495178	0,354507560467239	0,35450756046724	FALSE	4	1	13	5,51705017051943	1,6	0,01	4	4.20114709124671	0,00181256281725248	#444444	0,2	1	NA	ridgeline	19	1,5	0,5
401	#e66101	0,016757510012816	280,271207536458	5	5	10	5	0,016757510012816	0,260704272470677	0,260704272470677	FALSE	4	1	13	5,51705017051943	1,6	0,01	4	4.1479232375579	0,00181256281725248	#444444	0,2	1	NA	ridgeline	19	1,5	0,5
402	#e66101	0,016757510012816	280,271207536458	9,99995	5	10	5	0,016757510012816	0,260704272470677	0,260704272470677	FALSE	4	1	13	5,51705017051943	1,6	0,01	4	4.1479232375579	0,00181256281725248	#444444	0,2	1	NA	ridgeline	19	1,5	0,5
403	#e66101	0,00707533061879998	118,335686789633	10	10	15	5	0,00707533061879998	0,110074164959653	0,110074164959653	FALSE	4	1	13	5,51705017051943	1,6	0,01	4	4.06245592639509	0,00181256281725248	#444444	0,2	1	NA	ridgeline	19	1,5	0,5
404	#e66101	0,00707533061879998	118,335686789633	14,99995	10	15	5	0,00707533061879998	0,110074164959653	0,110074164959653	FALSE	4	1	13	5,51705017051943	1,6	0,01	4	4.06245592639509	0,00181256281725248	#444444	0,2	1	NA	ridgeline	19	1,5	0,5
405	#e66101	0,0139217536284233	232,84286850965	15	15	20	5	0,0139217536284233	0,216587109208846	0,216587109208846	FALSE	4	1	13	5,51705017051943	1,6	0,01	4	4.1228912211674	0,00181256281725248	#444444	0,2	1	NA	ridgeline	19	1,5	0,5
406	#e66101	0,0139217536284233	232,84286850965	19,99995	15	20	5	0,0139217536284233	0,216587109208846	0,216587109208846	FALSE	4	1	13	5,51705017051943	1,6	0,01	4	4.1228912211674	0,00181256281725248	#444444	0,2	1	NA	ridgeline	19	1,5	0,5
407	#e66101	0,00828968644523616	138,645922235944	20	20	25	5	0,00828968644523616	0,128966455759984	0,128966455759984	FALSE	4	1	13	5,51705017051943	1,6	0,01	4	4.07317538562599	0,00181256281725248	#444444	0,2	1	NA	ridgeline	19	1,5	0,5
408	#e66101	0,00828968644523616	138,645922235944	24,99995	20	25	5	0,00828968644523616	0,128966455759984	0,128966455759984	FALSE	4	1	13	5,51705017051943	1,6	0,01	4	4.07317538562599	0,00181256281725248	#444444	0,2	1	NA	ridgeline	19	1,5	0,5
409	#e66101	0,019252015720078	321,992091262394	25	25	30	5	0,019252015720078	0,29951244236515	0,29951244236515	FALSE	4	1	13	5,51705017051943	1,6	0,01	4	4.16994293857808	0,00181256281725248	#444444	0,2	1	NA	ridgeline	19	1,5	0,5
410	#e66101	0,019252015720078	321,992091262394	29,99995	25	30	5	0,019252015720078	0,29951244236515	0,29951244236515	FALSE	4	1	13	5,51705017051943	1,6	0,01	4	4.16994293857808	0,00181256281725248	#444444	0,2	1	NA	ridgeline	19	1,5	0,5
411	#e66101	0,0105945872134431	177,195642395026	30	30	35	5	0,0105945872134431	0,164824854617149	0,164824854617149	FALSE	4	1	13	5,51705017051943	1,6	0,01	4	4.09352139070801	0,00181256281725248	#444444	0,2	1	NA	ridgeline	19	1,5	0,5
412	#e66101	0,0105945872134431	177,195642395026	34,99995	30	35	5	0,0105945872134431	0,164824854617149	0,164824854617149	FALSE	4	1	13	5,51705017051943	1,6	0,01	4	4.09352139070801	0,00181256281725248	#444444	0,2	1	NA	ridgeline	19	1,5	0,5
413	#e66101	0,0225073278486277	376,43754649285	35	35	40	5	0,0225073278486277	0,35015682685243	0,35015682685243	FALSE	4	1	13	5,51705017051943	1,6	0,01	4	4.19867849111233	0,00181256281725248	#444444	0,2	1	NA	ridgeline	19	1,5	0,5
414	#e66101	0,0225073278486277	376,43754649285	39,99995	35	40	5	0,0225073278486277	0,35015682685243	0,35015682685243	FALSE	4	1	13	5,51705017051943	1,6	0,01	4	4.19867849111233	0,00181256281725248	#444444	0,2	1	NA	ridgeline	19	1,5	0,5
415	#e66101	0,0145369552750699	243,132184061434	40	40	45	5	0,0145369552750699	0,226158083511656	0,226158083511656	FALSE	4	1	13	5,51705017051943	1,6	0,01	4	4.12832177852665	0,00181256281725248	#444444	0,2	1	NA	ridgeline	19	1,5	0,5
416	#e66101	0,0145369552750699	243,132184061434	44,99995	40	45	5	0,0145369552750699	0,226158083511656	0,226158083511656	FALSE	4	1	13	5,51705017051943	1,6	0,01	4	4.12832177852665	0,00181256281725248	#444444	0,2	1	NA	ridgeline	19	1,5	0,5
417	#e66101	0,064277849587988	1075,05414038806	45	45	50	5	0,064277849587988	1	1	FALSE	4	1	13	5,51705017051943	1,6	0,01	4	4.56739859364805	0,00181256281725248	#444444	0,2	1	NA	ridgeline	19	1,5	0,5
418	#e66101	0,064277849587988	1075,05414038806	49,99995	45	50	5	0,064277849587988	1	1	FALSE	4	1	13	5,51705017051943	1,6	0,01	4	4.56739859364805	0,00181256281725248	#444444	0,2	1	NA	ridgeline	19	1,5	0,5
419	#e66101	0	0	50	50	55	5	0	0	0	FALSE	4	1	13	5,51705017051943	1,6	0,01	4	4	0,00181256281725248	#444444	0,2	1	NA	ridgeline	19	1,5	0,5
420	#e66101	0	0	54,99995	50	55	5	0	0	0	FALSE	4	1	13	5,51705017051943	1,6	0,01	4	4	0,00181256281725248	#444444	0,2	1	NA	ridgeline	19	1,5	0,5
421	#e66101	0	0	55	55	60	5	0	0	0	FALSE	4	1	13	5,51705017051943	1,6	0,01	4	4	0,00181256281725248	#444444	0,2	1	NA	ridgeline	19	1,5	0,5
422	#e66101	0	0	59,99995	55	60	5	0	0	0	FALSE	4	1	13	5,51705017051943	1,6	0,01	4	4	0,00181256281725248	#444444	0,2	1	NA	ridgeline	19	1,5	0,5
423	#e66101	0	0	60	60	65	5	0	0	0	FALSE	4	1	13	5,51705017051943	1,6	0,01	4	4	0,00181256281725248	#444444	0,2	1	NA	ridgeline	19	1,5	0,5
424	#e66101	0	0	64,99995	60	65	5	0	0	0	FALSE	4	1	13	5,51705017051943	1,6	0,01	4	4	0,00181256281725248	#444444	0,2	1	NA	ridgeline	19	1,5	0,5
425	#e66101	0	0	65	65	70	5	0	0	0	FALSE	4	1	13	5,51705017051943	1,6	0,01	4	4	0,00181256281725248	#444444	0,2	1	NA	ridgeline	19	1,5	0,5
426	#e66101	0	0	69,99995	65	70	5	0	0	0	FALSE	4	1	13	5,51705017051943	1,6	0,01	4	4	0,00181256281725248	#444444	0,2	1	NA	ridgeline	19	1,5	0,5
427	#e66101	0	0	70	70	75	5	0	0	0	FALSE	4	1	13	5,51705017051943	1,6	0,01	4	4	0,00181256281725248	#444444	0,2	1	NA	ridgeline	19	1,5	0,5
428	#e66101	0	0	74,99995	70	75	5	0	0	0	FALSE	4	1	13	5,51705017051943	1,6	0,01	4	4	0,00181256281725248	#444444	0,2	1	NA	ridgeline	19	1,5	0,5
429	#e66101	0	0	75	75	80	5	0	0	0	FALSE	4	1	13	5,51705017051943	1,6	0,01	4	4	0,00181256281725248	#444444	0,2	1	NA	ridgeline	19	1,5	0,5
430	#e66101	0	0	79,99995	75	80	5	0	0	0	FALSE	4	1	13	5,51705017051943	1,6	0,01	4	4	0,00181256281725248	#444444	0,2	1	NA	ridgeline	19	1,5	0,5
431	#e66101	0	0	80	80	85	5	0	0	0	FALSE	4	1	13	5,51705017051943	1,6	0,01	4	4	0,00181256281725248	#444444	0,2	1	NA	ridgeline	19	1,5	0,5
432	#e66101	0	0	84,99995	80	85	5	0	0	0	FALSE	4	1	13	5,51705017051943	1,6	0,01	4	4	0,00181256281725248	#444444	0,2	1	NA	ridgeline	19	1,5	0,5
433	#e66101	0	0	85	85	90	5	0	0	0	FALSE	4	1	13	5,51705017051943	1,6	0,01	4	4	0,00181256281725248	#444444	0,2	1	NA	ridgeline	19	1,5	0,5
434	#e66101	0	0	89,99995	85	90	5	0	0	0	FALSE	4	1	13	5,51705017051943	1,6	0,01	4	4	0,00181256281725248	#444444	0,2	1	NA	ridgeline	19	1,5	0,5
435	#e66101	0	0	90	90	95	5	0	0	0	FALSE	4	1	13	5,51705017051943	1,6	0,01	4	4	0,00181256281725248	#444444	0,2	1	NA	ridgeline	19	1,5	0,5
436	#e66101	0	0	94,99995	90	95	5	0	0	0	FALSE	4	1	13	5,51705017051943	1,6	0,01	4	4	0,00181256281725248	#444444	0,2	1	NA	ridgeline	19	1,5	0,5
437	#e66101	0	0	95	95	100	5	0	0	0	FALSE	4	1	13	5,51705017051943	1,6	0,01	4	4	0,00181256281725248	#444444	0,2	1	NA	ridgeline	19	1,5	0,5
438	#e66101	0	0	99,99995	95	100	5	0	0	0	FALSE	4	1	13	5,51705017051943	1,6	0,01	4	4	0,00181256281725248	#444444	0,2	1	NA	ridgeline	19	1,5	0,5
439	#e66101	0	0	100	100	NA	5	0	0	0	FALSE	4	1	13	5,51705017051943	1,6	0,01	4	4	0,00181256281725248	#444444	0,2	1	NA	ridgeline	19	1,5	0,5
440	#e66101	0	0	NA	100	NA	5	0	0	0	FALSE	4	1	13	5,51705017051943	1,6	0,01	4	4	0,00181256281725248	#444444	0,2	1	NA	ridgeline	19	1,5	0,5
441	#fdb863	0	0	NA	NA	0	5	0	0	0	FALSE	4	1	14	5,51705017051943	1,6	0,01	4	4	0,00181256281725248	#444444	0,2	1	NA	ridgeline	19	1,5	0,5
442	#fdb863	0	0	NA	NA	0	5	0	0	0	FALSE	4	1	14	5,51705017051943	1,6	0,01	4	4	0,00181256281725248	#444444	0,2	1	NA	ridgeline	19	1,5	0,5
443	#fdb863	0	0	0	0	5	5	0	0	0	FALSE	4	1	14	5,51705017051943	1,6	0,01	4	4	0,00181256281725248	#444444	0,2	1	NA	ridgeline	19	1,5	0,5
444	#fdb863	0	0	4,99995	0	5	5	0	0	0	FALSE	4	1	14	5,51705017051943	1,6	0,01	4	4	0,00181256281725248	#444444	0,2	1	NA	ridgeline	19	1,5	0,5
445	#fdb863	0	0	5	5	10	5	0	0	0	FALSE	4	1	14	5,51705017051943	1,6	0,01	4	4	0,00181256281725248	#444444	0,2	1	NA	ridgeline	19	1,5	0,5
446	#fdb863	0	0	9,99995	5	10	5	0	0	0	FALSE	4	1	14	5,51705017051943	1,6	0,01	4	4	0,00181256281725248	#444444	0,2	1	NA	ridgeline	19	1,5	0,5
447	#fdb863	0	0	10	10	15	5	0	0	0	FALSE	4	1	14	5,51705017051943	1,6	0,01	4	4	0,00181256281725248	#444444	0,2	1	NA	ridgeline	19	1,5	0,5
448	#fdb863	0	0	14,99995	10	15	5	0	0	0	FALSE	4	1	14	5,51705017051943	1,6	0,01	4	4	0,00181256281725248	#444444	0,2	1	NA	ridgeline	19	1,5	0,5
449	#fdb863	0	0	15	15	20	5	0	0	0	FALSE	4	1	14	5,51705017051943	1,6	0,01	4	4	0,00181256281725248	#444444	0,2	1	NA	ridgeline	19	1,5	0,5
450	#fdb863	0	0	19,99995	15	20	5	0	0	0	FALSE	4	1	14	5,51705017051943	1,6	0,01	4	4	0,00181256281725248	#444444	0,2	1	NA	ridgeline	19	1,5	0,5
451	#fdb863	0	0	20	20	25	5	0	0	0	FALSE	4	1	14	5,51705017051943	1,6	0,01	4	4	0,00181256281725248	#444444	0,2	1	NA	ridgeline	19	1,5	0,5
452	#fdb863	0	0	24,99995	20	25	5	0	0	0	FALSE	4	1	14	5,51705017051943	1,6	0,01	4	4	0,00181256281725248	#444444	0,2	1	NA	ridgeline	19	1,5	0,5
453	#fdb863	0	0	25	25	30	5	0	0	0	FALSE	4	1	14	5,51705017051943	1,6	0,01	4	4	0,00181256281725248	#444444	0,2	1	NA	ridgeline	19	1,5	0,5
454	#fdb863	0	0	29,99995	25	30	5	0	0	0	FALSE	4	1	14	5,51705017051943	1,6	0,01	4	4	0,00181256281725248	#444444	0,2	1	NA	ridgeline	19	1,5	0,5
455	#fdb863	0	0	30	30	35	5	0	0	0	FALSE	4	1	14	5,51705017051943	1,6	0,01	4	4	0,00181256281725248	#444444	0,2	1	NA	ridgeline	19	1,5	0,5
456	#fdb863	0	0	34,99995	30	35	5	0	0	0	FALSE	4	1	14	5,51705017051943	1,6	0,01	4	4	0,00181256281725248	#444444	0,2	1	NA	ridgeline	19	1,5	0,5
457	#fdb863	0	0	35	35	40	5	0	0	0	FALSE	4	1	14	5,51705017051943	1,6	0,01	4	4	0,00181256281725248	#444444	0,2	1	NA	ridgeline	19	1,5	0,5
458	#fdb863	0	0	39,99995	35	40	5	0	0	0	FALSE	4	1	14	5,51705017051943	1,6	0,01	4	4	0,00181256281725248	#444444	0,2	1	NA	ridgeline	19	1,5	0,5
459	#fdb863	0	0	40	40	45	5	0	0	0	FALSE	4	1	14	5,51705017051943	1,6	0,01	4	4	0,00181256281725248	#444444	0,2	1	NA	ridgeline	19	1,5	0,5
460	#fdb863	0	0	44,99995	40	45	5	0	0	0	FALSE	4	1	14	5,51705017051943	1,6	0,01	4	4	0,00181256281725248	#444444	0,2	1	NA	ridgeline	19	1,5	0,5
461	#fdb863	0	0	45	45	50	5	0	0	0	FALSE	4	1	14	5,51705017051943	1,6	0,01	4	4	0,00181256281725248	#444444	0,2	1	NA	ridgeline	19	1,5	0,5
462	#fdb863	0	0	49,99995	45	50	5	0	0	0	FALSE	4	1	14	5,51705017051943	1,6	0,01	4	4	0,00181256281725248	#444444	0,2	1	NA	ridgeline	19	1,5	0,5
463	#fdb863	0,0425487018471646	563,66430371257	50	50	55	5	0,0425487018471646	0,925993321896983	0,925993321896983	FALSE	4	1	14	5,51705017051943	1,6	0,01	4	4.37558931645005	0,00181256281725248	#444444	0,2	1	NA	ridgeline	19	1,5	0,5
464	#fdb863	0,0425487018471646	563,66430371257	54,99995	50	55	5	0,0425487018471646	0,925993321896983	0,925993321896983	FALSE	4	1	14	5,51705017051943	1,6	0,01	4	4.37558931645005	0,00181256281725248	#444444	0,2	1	NA	ridgeline	19	1,5	0,5
465	#fdb863	0,03535361832546	468,347371177632	55	55	60	5	0,03535361832546	0,769405717520201	0,769405717520201	FALSE	4	1	14	5,51705017051943	1,6	0,01	4	4.31207629761753	0,00181256281725248	#444444	0,2	1	NA	ridgeline	19	1,5	0,5
466	#fdb863	0,03535361832546	468,347371177632	59,99995	55	60	5	0,03535361832546	0,769405717520201	0,769405717520201	FALSE	4	1	14	5,51705017051943	1,6	0,01	4	4.31207629761753	0,00181256281725248	#444444	0,2	1	NA	ridgeline	19	1,5	0,5
467	#fdb863	0,0259328197407152	343,545258676979	60	60	65	5	0,0259328197407152	0,564379566364156	0,564379566364156	FALSE	4	1	14	5,51705017051943	1,6	0,01	4	4.2289162681161	0,00181256281725248	#444444	0,2	1	NA	ridgeline	19	1,5	0,5
468	#fdb863	0,0259328197407152	343,545258676979	64,99995	60	65	5	0,0259328197407152	0,564379566364156	0,564379566364156	FALSE	4	1	14	5,51705017051943	1,6	0,01	4	4.2289162681161	0,00181256281725248	#444444	0,2	1	NA	ridgeline	19	1,5	0,5
469	#fdb863	0,0459492534568172	608,713141211268	65	65	70	5	0,0459492534568172	1	1	FALSE	4	1	14	5,51705017051943	1,6	0,01	4	4.40560693859068	0,00181256281725248	#444444	0,2	1	NA	ridgeline	19	1,5	0,5
470	#fdb863	0,0459492534568172	608,713141211268	69,99995	65	70	5	0,0459492534568172	1	1	FALSE	4	1	14	5,51705017051943	1,6	0,01	4	4.40560693859068	0,00181256281725248	#444444	0,2	1	NA	ridgeline	19	1,5	0,5
471	#fdb863	0,0400102853868375	530,036609223034	70	70	75	5	0,0400102853868375	0,870749411074522	0,870749411074521	FALSE	4	1	14	5,51705017051943	1,6	0,01	4	4.35318200290557	0,00181256281725248	#444444	0,2	1	NA	ridgeline	19	1,5	0,5
472	#fdb863	0,0400102853868375	530,036609223034	74,99995	70	75	5	0,0400102853868375	0,870749411074522	0,870749411074521	FALSE	4	1	14	5,51705017051943	1,6	0,01	4	4.35318200290557	0,00181256281725248	#444444	0,2	1	NA	ridgeline	19	1,5	0,5
473	#fdb863	0,0102053212430056	135,195083348593	75	75	80	5	0,0102053212430056	0,222099826988409	0,222099826988409	FALSE	4	1	14	5,51705017051943	1,6	0,01	4	4.09008523088629	0,00181256281725248	#444444	0,2	1	NA	ridgeline	19	1,5	0,5
474	#fdb863	0,0102053212430056	135,195083348593	79,99995	75	80	5	0,0102053212430056	0,222099826988409	0,222099826988409	FALSE	4	1	14	5,51705017051943	1,6	0,01	4	4.09008523088629	0,00181256281725248	#444444	0,2	1	NA	ridgeline	19	1,5	0,5
475	#fdb863	0	0	80	80	85	5	0	0	0	FALSE	4	1	14	5,51705017051943	1,6	0,01	4	4	0,00181256281725248	#444444	0,2	1	NA	ridgeline	19	1,5	0,5
476	#fdb863	0	0	84,99995	80	85	5	0	0	0	FALSE	4	1	14	5,51705017051943	1,6	0,01	4	4	0,00181256281725248	#444444	0,2	1	NA	ridgeline	19	1,5	0,5
477	#fdb863	0	0	85	85	90	5	0	0	0	FALSE	4	1	14	5,51705017051943	1,6	0,01	4	4	0,00181256281725248	#444444	0,2	1	NA	ridgeline	19	1,5	0,5
478	#fdb863	0	0	89,99995	85	90	5	0	0	0	FALSE	4	1	14	5,51705017051943	1,6	0,01	4	4	0,00181256281725248	#444444	0,2	1	NA	ridgeline	19	1,5	0,5
479	#fdb863	0	0	90	90	95	5	0	0	0	FALSE	4	1	14	5,51705017051943	1,6	0,01	4	4	0,00181256281725248	#444444	0,2	1	NA	ridgeline	19	1,5	0,5
480	#fdb863	0	0	94,99995	90	95	5	0	0	0	FALSE	4	1	14	5,51705017051943	1,6	0,01	4	4	0,00181256281725248	#444444	0,2	1	NA	ridgeline	19	1,5	0,5
481	#fdb863	0	0	95	95	100	5	0	0	0	FALSE	4	1	14	5,51705017051943	1,6	0,01	4	4	0,00181256281725248	#444444	0,2	1	NA	ridgeline	19	1,5	0,5
482	#fdb863	0	0	99,99995	95	100	5	0	0	0	FALSE	4	1	14	5,51705017051943	1,6	0,01	4	4	0,00181256281725248	#444444	0,2	1	NA	ridgeline	19	1,5	0,5
483	#fdb863	0	0	100	100	NA	5	0	0	0	FALSE	4	1	14	5,51705017051943	1,6	0,01	4	4	0,00181256281725248	#444444	0,2	1	NA	ridgeline	19	1,5	0,5
484	#fdb863	0	0	NA	100	NA	5	0	0	0	FALSE	4	1	14	5,51705017051943	1,6	0,01	4	4	0,00181256281725248	#444444	0,2	1	NA	ridgeline	19	1,5	0,5
485	#80cdc1	0	0	NA	NA	0	5	0	0	0	FALSE	4	1	15	5,51705017051943	1,6	0,01	4	4	0,00181256281725248	#444444	0,2	1	NA	ridgeline	19	1,5	0,5
486	#80cdc1	0	0	NA	NA	0	5	0	0	0	FALSE	4	1	15	5,51705017051943	1,6	0,01	4	4	0,00181256281725248	#444444	0,2	1	NA	ridgeline	19	1,5	0,5
487	#80cdc1	0	0	0	0	5	5	0	0	0	FALSE	4	1	15	5,51705017051943	1,6	0,01	4	4	0,00181256281725248	#444444	0,2	1	NA	ridgeline	19	1,5	0,5
488	#80cdc1	0	0	4,99995	0	5	5	0	0	0	FALSE	4	1	15	5,51705017051943	1,6	0,01	4	4	0,00181256281725248	#444444	0,2	1	NA	ridgeline	19	1,5	0,5
489	#80cdc1	0	0	5	5	10	5	0	0	0	FALSE	4	1	15	5,51705017051943	1,6	0,01	4	4	0,00181256281725248	#444444	0,2	1	NA	ridgeline	19	1,5	0,5
490	#80cdc1	0	0	9,99995	5	10	5	0	0	0	FALSE	4	1	15	5,51705017051943	1,6	0,01	4	4	0,00181256281725248	#444444	0,2	1	NA	ridgeline	19	1,5	0,5
491	#80cdc1	0	0	10	10	15	5	0	0	0	FALSE	4	1	15	5,51705017051943	1,6	0,01	4	4	0,00181256281725248	#444444	0,2	1	NA	ridgeline	19	1,5	0,5
492	#80cdc1	0	0	14,99995	10	15	5	0	0	0	FALSE	4	1	15	5,51705017051943	1,6	0,01	4	4	0,00181256281725248	#444444	0,2	1	NA	ridgeline	19	1,5	0,5
493	#80cdc1	0	0	15	15	20	5	0	0	0	FALSE	4	1	15	5,51705017051943	1,6	0,01	4	4	0,00181256281725248	#444444	0,2	1	NA	ridgeline	19	1,5	0,5
494	#80cdc1	0	0	19,99995	15	20	5	0	0	0	FALSE	4	1	15	5,51705017051943	1,6	0,01	4	4	0,00181256281725248	#444444	0,2	1	NA	ridgeline	19	1,5	0,5
495	#80cdc1	0	0	20	20	25	5	0	0	0	FALSE	4	1	15	5,51705017051943	1,6	0,01	4	4	0,00181256281725248	#444444	0,2	1	NA	ridgeline	19	1,5	0,5
496	#80cdc1	0	0	24,99995	20	25	5	0	0	0	FALSE	4	1	15	5,51705017051943	1,6	0,01	4	4	0,00181256281725248	#444444	0,2	1	NA	ridgeline	19	1,5	0,5
497	#80cdc1	0	0	25	25	30	5	0	0	0	FALSE	4	1	15	5,51705017051943	1,6	0,01	4	4	0,00181256281725248	#444444	0,2	1	NA	ridgeline	19	1,5	0,5
498	#80cdc1	0	0	29,99995	25	30	5	0	0	0	FALSE	4	1	15	5,51705017051943	1,6	0,01	4	4	0,00181256281725248	#444444	0,2	1	NA	ridgeline	19	1,5	0,5
499	#80cdc1	0	0	30	30	35	5	0	0	0	FALSE	4	1	15	5,51705017051943	1,6	0,01	4	4	0,00181256281725248	#444444	0,2	1	NA	ridgeline	19	1,5	0,5
500	#80cdc1	0	0	34,99995	30	35	5	0	0	0	FALSE	4	1	15	5,51705017051943	1,6	0,01	4	4	0,00181256281725248	#444444	0,2	1	NA	ridgeline	19	1,5	0,5
501	#80cdc1	0	0	35	35	40	5	0	0	0	FALSE	4	1	15	5,51705017051943	1,6	0,01	4	4	0,00181256281725248	#444444	0,2	1	NA	ridgeline	19	1,5	0,5
502	#80cdc1	0	0	39,99995	35	40	5	0	0	0	FALSE	4	1	15	5,51705017051943	1,6	0,01	4	4	0,00181256281725248	#444444	0,2	1	NA	ridgeline	19	1,5	0,5
503	#80cdc1	0	0	40	40	45	5	0	0	0	FALSE	4	1	15	5,51705017051943	1,6	0,01	4	4	0,00181256281725248	#444444	0,2	1	NA	ridgeline	19	1,5	0,5
504	#80cdc1	0	0	44,99995	40	45	5	0	0	0	FALSE	4	1	15	5,51705017051943	1,6	0,01	4	4	0,00181256281725248	#444444	0,2	1	NA	ridgeline	19	1,5	0,5
505	#80cdc1	0	0	45	45	50	5	0	0	0	FALSE	4	1	15	5,51705017051943	1,6	0,01	4	4	0,00181256281725248	#444444	0,2	1	NA	ridgeline	19	1,5	0,5
506	#80cdc1	0	0	49,99995	45	50	5	0	0	0	FALSE	4	1	15	5,51705017051943	1,6	0,01	4	4	0,00181256281725248	#444444	0,2	1	NA	ridgeline	19	1,5	0,5
507	#80cdc1	0	0	50	50	55	5	0	0	0	FALSE	4	1	15	5,51705017051943	1,6	0,01	4	4	0,00181256281725248	#444444	0,2	1	NA	ridgeline	19	1,5	0,5
508	#80cdc1	0	0	54,99995	50	55	5	0	0	0	FALSE	4	1	15	5,51705017051943	1,6	0,01	4	4	0,00181256281725248	#444444	0,2	1	NA	ridgeline	19	1,5	0,5
509	#80cdc1	0	0	55	55	60	5	0	0	0	FALSE	4	1	15	5,51705017051943	1,6	0,01	4	4	0,00181256281725248	#444444	0,2	1	NA	ridgeline	19	1,5	0,5
510	#80cdc1	0	0	59,99995	55	60	5	0	0	0	FALSE	4	1	15	5,51705017051943	1,6	0,01	4	4	0,00181256281725248	#444444	0,2	1	NA	ridgeline	19	1,5	0,5
511	#80cdc1	0	0	60	60	65	5	0	0	0	FALSE	4	1	15	5,51705017051943	1,6	0,01	4	4	0,00181256281725248	#444444	0,2	1	NA	ridgeline	19	1,5	0,5
512	#80cdc1	0	0	64,99995	60	65	5	0	0	0	FALSE	4	1	15	5,51705017051943	1,6	0,01	4	4	0,00181256281725248	#444444	0,2	1	NA	ridgeline	19	1,5	0,5
513	#80cdc1	0	0	65	65	70	5	0	0	0	FALSE	4	1	15	5,51705017051943	1,6	0,01	4	4	0,00181256281725248	#444444	0,2	1	NA	ridgeline	19	1,5	0,5
514	#80cdc1	0	0	69,99995	65	70	5	0	0	0	FALSE	4	1	15	5,51705017051943	1,6	0,01	4	4	0,00181256281725248	#444444	0,2	1	NA	ridgeline	19	1,5	0,5
515	#80cdc1	0	0	70	70	75	5	0	0	0	FALSE	4	1	15	5,51705017051943	1,6	0,01	4	4	0,00181256281725248	#444444	0,2	1	NA	ridgeline	19	1,5	0,5
516	#80cdc1	0	0	74,99995	70	75	5	0	0	0	FALSE	4	1	15	5,51705017051943	1,6	0,01	4	4	0,00181256281725248	#444444	0,2	1	NA	ridgeline	19	1,5	0,5
517	#80cdc1	0,0335429400287653	619,415366416794	75	75	80	5	0,0335429400287653	0,474295457706174	0,474295457706174	FALSE	4	1	15	5,51705017051943	1,6	0,01	4	4.29609293280868	0,00181256281725248	#444444	0,2	1	NA	ridgeline	19	1,5	0,5
518	#80cdc1	0,0335429400287653	619,415366416794	79,99995	75	80	5	0,0335429400287653	0,474295457706174	0,474295457706174	FALSE	4	1	15	5,51705017051943	1,6	0,01	4	4.29609293280868	0,00181256281725248	#444444	0,2	1	NA	ridgeline	19	1,5	0,5
519	#80cdc1	0,0308720375282239	570,093570246941	80	80	85	5	0,0308720375282239	0,436529032852048	0,436529032852048	FALSE	4	1	15	5,51705017051943	1,6	0,01	4	4.27251612785499	0,00181256281725248	#444444	0,2	1	NA	ridgeline	19	1,5	0,5
520	#80cdc1	0,0308720375282239	570,093570246941	84,99995	80	85	5	0,0308720375282239	0,436529032852048	0,436529032852048	FALSE	4	1	15	5,51705017051943	1,6	0,01	4	4.27251612785499	0,00181256281725248	#444444	0,2	1	NA	ridgeline	19	1,5	0,5
521	#80cdc1	0,0362598640156801	669,587011044194	85	85	90	5	0,0362598640156801	0,512712624025571	0,512712624025571	FALSE	4	1	15	5,51705017051943	1,6	0,01	4	4.32007598232115	0,00181256281725248	#444444	0,2	1	NA	ridgeline	19	1,5	0,5
522	#80cdc1	0,0362598640156801	669,587011044194	89,99995	85	90	5	0,0362598640156801	0,512712624025571	0,512712624025571	FALSE	4	1	15	5,51705017051943	1,6	0,01	4	4.32007598232115	0,00181256281725248	#444444	0,2	1	NA	ridgeline	19	1,5	0,5
523	#80cdc1	0,0286035449609307	528,202813098679	90	90	95	5	0,0286035449609307	0,404452663887827	0,404452663887827	FALSE	4	1	15	5,51705017051943	1,6	0,01	4	4.25249150816666	0,00181256281725248	#444444	0,2	1	NA	ridgeline	19	1,5	0,5
524	#80cdc1	0,0286035449609307	528,202813098679	94,99995	90	95	5	0,0286035449609307	0,404452663887827	0,404452663887827	FALSE	4	1	15	5,51705017051943	1,6	0,01	4	4.25249150816666	0,00181256281725248	#444444	0,2	1	NA	ridgeline	19	1,5	0,5
525	#80cdc1	0,0707216134664	1305,9694254979	95	95	100	5	0,0707216134664	1	1	FALSE	4	1	15	5,51705017051943	1,6	0,01	4	4.62427950341474	0,00181256281725248	#444444	0,2	1	NA	ridgeline	19	1,5	0,5
526	#80cdc1	0,0707216134664	1305,9694254979	99,99995	95	100	5	0,0707216134664	1	1	FALSE	4	1	15	5,51705017051943	1,6	0,01	4	4.62427950341474	0,00181256281725248	#444444	0,2	1	NA	ridgeline	19	1,5	0,5
527	#80cdc1	0	0	100	100	NA	5	0	0	0	FALSE	4	1	15	5,51705017051943	1,6	0,01	4	4	0,00181256281725248	#444444	0,2	1	NA	ridgeline	19	1,5	0,5
528	#80cdc1	0	0	NA	100	NA	5	0	0	0	FALSE	4	1	15	5,51705017051943	1,6	0,01	4	4	0,00181256281725248	#444444	0,2	1	NA	ridgeline	19	1,5	0,5
529	#e66101	0	0	NA	NA	0	5	0	0	0	FALSE	5	1	17	5,51705017051943	1,6	0,01	5	5	0,00181256281725248	#444444	0,2	1	NA	ridgeline	19	1,5	0,5
530	#e66101	0	0	NA	NA	0	5	0	0	0	FALSE	5	1	17	5,51705017051943	1,6	0,01	5	5	0,00181256281725248	#444444	0,2	1	NA	ridgeline	19	1,5	0,5
531	#e66101	0,0206930248528406	587,088940325715	0	0	5	5	0,0206930248528406	0,402412488814106	0,402412488814106	FALSE	5	1	17	5,51705017051943	1,6	0,01	5	5.18266313006868	0,00181256281725248	#444444	0,2	1	NA	ridgeline	19	1,5	0,5
532	#e66101	0,0206930248528406	587,088940325715	4,99995	0	5	5	0,0206930248528406	0,402412488814106	0,402412488814106	FALSE	5	1	17	5,51705017051943	1,6	0,01	5	5.18266313006868	0,00181256281725248	#444444	0,2	1	NA	ridgeline	19	1,5	0,5
533	#e66101	0,0166712068553707	472,984555727088	5	5	10	5	0,0166712068553707	0,324201120421677	0,324201120421677	FALSE	5	1	17	5,51705017051943	1,6	0,01	5	5.1471614153987	0,00181256281725248	#444444	0,2	1	NA	ridgeline	19	1,5	0,5
534	#e66101	0,0166712068553707	472,984555727088	9,99995	5	10	5	0,0166712068553707	0,324201120421677	0,324201120421677	FALSE	5	1	17	5,51705017051943	1,6	0,01	5	5.1471614153987	0,00181256281725248	#444444	0,2	1	NA	ridgeline	19	1,5	0,5
535	#e66101	0,00729274394674006	206,904952089238	10	10	15	5	0,00729274394674006	0,141820312050165	0,141820312050165	FALSE	5	1	17	5,51705017051943	1,6	0,01	5	5.06437509477587	0,00181256281725248	#444444	0,2	1	NA	ridgeline	19	1,5	0,5
536	#e66101	0,00729274394674006	206,904952089238	14,99995	10	15	5	0,00729274394674006	0,141820312050165	0,141820312050165	FALSE	5	1	17	5,51705017051943	1,6	0,01	5	5.06437509477587	0,00181256281725248	#444444	0,2	1	NA	ridgeline	19	1,5	0,5
537	#e66101	0,0138298910941625	392,372606954916	15	15	20	5	0,0138298910941625	0,268946707154127	0,268946707154127	FALSE	5	1	17	5,51705017051943	1,6	0,01	5	5.1220803248309	0,00181256281725248	#444444	0,2	1	NA	ridgeline	19	1,5	0,5
538	#e66101	0,0138298910941625	392,372606954916	19,99995	15	20	5	0,0138298910941625	0,268946707154127	0,268946707154127	FALSE	5	1	17	5,51705017051943	1,6	0,01	5	5.1220803248309	0,00181256281725248	#444444	0,2	1	NA	ridgeline	19	1,5	0,5
539	#e66101	0,0076793423544436	217,873268762338	20	20	25	5	0,0076793423544436	0,149338402253116	0,149338402253116	FALSE	5	1	17	5,51705017051943	1,6	0,01	5	5.0677877072737	0,00181256281725248	#444444	0,2	1	NA	ridgeline	19	1,5	0,5
540	#e66101	0,0076793423544436	217,873268762338	24,99995	20	25	5	0,0076793423544436	0,149338402253116	0,149338402253116	FALSE	5	1	17	5,51705017051943	1,6	0,01	5	5.0677877072737	0,00181256281725248	#444444	0,2	1	NA	ridgeline	19	1,5	0,5
541	#e66101	0,02124606395799	602,779403392853	25	25	30	5	0,02124606395799	0,413167312929835	0,413167312929835	FALSE	5	1	17	5,51705017051943	1,6	0,01	5	5.18754496125167	0,00181256281725248	#444444	0,2	1	NA	ridgeline	19	1,5	0,5
542	#e66101	0,02124606395799	602,779403392853	29,99995	25	30	5	0,02124606395799	0,413167312929835	0,413167312929835	FALSE	5	1	17	5,51705017051943	1,6	0,01	5	5.18754496125167	0,00181256281725248	#444444	0,2	1	NA	ridgeline	19	1,5	0,5
543	#e66101	0,0110045599167162	312,214162318028	30	30	35	5	0,0110045599167162	0,214003142405825	0,214003142405825	FALSE	5	1	17	5,51705017051943	1,6	0,01	5	5.09714033466402	0,00181256281725248	#444444	0,2	1	NA	ridgeline	19	1,5	0,5
544	#e66101	0,0110045599167162	312,214162318028	34,99995	30	35	5	0,0110045599167162	0,214003142405825	0,214003142405825	FALSE	5	1	17	5,51705017051943	1,6	0,01	5	5.09714033466402	0,00181256281725248	#444444	0,2	1	NA	ridgeline	19	1,5	0,5
545	#e66101	0,0223334224263272	633,629225275835	35	35	40	5	0,0223334224263272	0,434312922650426	0,434312922650426	FALSE	5	1	17	5,51705017051943	1,6	0,01	5	5.19714337920872	0,00181256281725248	#444444	0,2	1	NA	ridgeline	19	1,5	0,5
546	#e66101	0,0223334224263272	633,629225275835	39,99995	35	40	5	0,0223334224263272	0,434312922650426	0,434312922650426	FALSE	5	1	17	5,51705017051943	1,6	0,01	5	5.19714337920872	0,00181256281725248	#444444	0,2	1	NA	ridgeline	19	1,5	0,5
547	#e66101	0,0111456576587252	316,217294988458	40	40	45	5	0,0111456576587252	0,216747037700577	0,216747037700577	FALSE	5	1	17	5,51705017051943	1,6	0,01	5	5.09838584397859	0,00181256281725248	#444444	0,2	1	NA	ridgeline	19	1,5	0,5
548	#e66101	0,0111456576587252	316,217294988458	44,99995	40	45	5	0,0111456576587252	0,216747037700577	0,216747037700577	FALSE	5	1	17	5,51705017051943	1,6	0,01	5	5.09838584397859	0,00181256281725248	#444444	0,2	1	NA	ridgeline	19	1,5	0,5
549	#e66101	0,0514224220869041	1458,92326069661	45	45	50	5	0,0514224220869041	1	1	FALSE	5	1	17	5,51705017051943	1,6	0,01	5	5.45392013206892	0,00181256281725248	#444444	0,2	1	NA	ridgeline	19	1,5	0,5
550	#e66101	0,0514224220869041	1458,92326069661	49,99995	45	50	5	0,0514224220869041	1	1	FALSE	5	1	17	5,51705017051943	1,6	0,01	5	5.45392013206892	0,00181256281725248	#444444	0,2	1	NA	ridgeline	19	1,5	0,5
551	#e66101	0,0166816648497798	473,281263091006	50	50	55	5	0,0166816648497798	0,324404494630528	0,324404494630528	FALSE	5	1	17	5,51705017051943	1,6	0,01	5	5.14725373104644	0,00181256281725248	#444444	0,2	1	NA	ridgeline	19	1,5	0,5
552	#e66101	0,0166816648497798	473,281263091006	54,99995	50	55	5	0,0166816648497798	0,324404494630528	0,324404494630528	FALSE	5	1	17	5,51705017051943	1,6	0,01	5	5.14725373104644	0,00181256281725248	#444444	0,2	1	NA	ridgeline	19	1,5	0,5
553	#e66101	0	0	55	55	60	5	0	0	0	FALSE	5	1	17	5,51705017051943	1,6	0,01	5	5	0,00181256281725248	#444444	0,2	1	NA	ridgeline	19	1,5	0,5
554	#e66101	0	0	59,99995	55	60	5	0	0	0	FALSE	5	1	17	5,51705017051943	1,6	0,01	5	5	0,00181256281725248	#444444	0,2	1	NA	ridgeline	19	1,5	0,5
555	#e66101	0	0	60	60	65	5	0	0	0	FALSE	5	1	17	5,51705017051943	1,6	0,01	5	5	0,00181256281725248	#444444	0,2	1	NA	ridgeline	19	1,5	0,5
556	#e66101	0	0	64,99995	60	65	5	0	0	0	FALSE	5	1	17	5,51705017051943	1,6	0,01	5	5	0,00181256281725248	#444444	0,2	1	NA	ridgeline	19	1,5	0,5
557	#e66101	0	0	65	65	70	5	0	0	0	FALSE	5	1	17	5,51705017051943	1,6	0,01	5	5	0,00181256281725248	#444444	0,2	1	NA	ridgeline	19	1,5	0,5
558	#e66101	0	0	69,99995	65	70	5	0	0	0	FALSE	5	1	17	5,51705017051943	1,6	0,01	5	5	0,00181256281725248	#444444	0,2	1	NA	ridgeline	19	1,5	0,5
559	#e66101	0	0	70	70	75	5	0	0	0	FALSE	5	1	17	5,51705017051943	1,6	0,01	5	5	0,00181256281725248	#444444	0,2	1	NA	ridgeline	19	1,5	0,5
560	#e66101	0	0	74,99995	70	75	5	0	0	0	FALSE	5	1	17	5,51705017051943	1,6	0,01	5	5	0,00181256281725248	#444444	0,2	1	NA	ridgeline	19	1,5	0,5
561	#e66101	0	0	75	75	80	5	0	0	0	FALSE	5	1	17	5,51705017051943	1,6	0,01	5	5	0,00181256281725248	#444444	0,2	1	NA	ridgeline	19	1,5	0,5
562	#e66101	0	0	79,99995	75	80	5	0	0	0	FALSE	5	1	17	5,51705017051943	1,6	0,01	5	5	0,00181256281725248	#444444	0,2	1	NA	ridgeline	19	1,5	0,5
563	#e66101	0	0	80	80	85	5	0	0	0	FALSE	5	1	17	5,51705017051943	1,6	0,01	5	5	0,00181256281725248	#444444	0,2	1	NA	ridgeline	19	1,5	0,5
564	#e66101	0	0	84,99995	80	85	5	0	0	0	FALSE	5	1	17	5,51705017051943	1,6	0,01	5	5	0,00181256281725248	#444444	0,2	1	NA	ridgeline	19	1,5	0,5
565	#e66101	0	0	85	85	90	5	0	0	0	FALSE	5	1	17	5,51705017051943	1,6	0,01	5	5	0,00181256281725248	#444444	0,2	1	NA	ridgeline	19	1,5	0,5
566	#e66101	0	0	89,99995	85	90	5	0	0	0	FALSE	5	1	17	5,51705017051943	1,6	0,01	5	5	0,00181256281725248	#444444	0,2	1	NA	ridgeline	19	1,5	0,5
567	#e66101	0	0	90	90	95	5	0	0	0	FALSE	5	1	17	5,51705017051943	1,6	0,01	5	5	0,00181256281725248	#444444	0,2	1	NA	ridgeline	19	1,5	0,5
568	#e66101	0	0	94,99995	90	95	5	0	0	0	FALSE	5	1	17	5,51705017051943	1,6	0,01	5	5	0,00181256281725248	#444444	0,2	1	NA	ridgeline	19	1,5	0,5
569	#e66101	0	0	95	95	100	5	0	0	0	FALSE	5	1	17	5,51705017051943	1,6	0,01	5	5	0,00181256281725248	#444444	0,2	1	NA	ridgeline	19	1,5	0,5
570	#e66101	0	0	99,99995	95	100	5	0	0	0	FALSE	5	1	17	5,51705017051943	1,6	0,01	5	5	0,00181256281725248	#444444	0,2	1	NA	ridgeline	19	1,5	0,5
571	#e66101	0	0	100	100	NA	5	0	0	0	FALSE	5	1	17	5,51705017051943	1,6	0,01	5	5	0,00181256281725248	#444444	0,2	1	NA	ridgeline	19	1,5	0,5
572	#e66101	0	0	NA	100	NA	5	0	0	0	FALSE	5	1	17	5,51705017051943	1,6	0,01	5	5	0,00181256281725248	#444444	0,2	1	NA	ridgeline	19	1,5	0,5
573	#fdb863	0	0	NA	NA	0	5	0	0	0	FALSE	5	1	18	5,51705017051943	1,6	0,01	5	5	0,00181256281725248	#444444	0,2	1	NA	ridgeline	19	1,5	0,5
574	#fdb863	0	0	NA	NA	0	5	0	0	0	FALSE	5	1	18	5,51705017051943	1,6	0,01	5	5	0,00181256281725248	#444444	0,2	1	NA	ridgeline	19	1,5	0,5
575	#fdb863	0	0	0	0	5	5	0	0	0	FALSE	5	1	18	5,51705017051943	1,6	0,01	5	5	0,00181256281725248	#444444	0,2	1	NA	ridgeline	19	1,5	0,5
576	#fdb863	0	0	4,99995	0	5	5	0	0	0	FALSE	5	1	18	5,51705017051943	1,6	0,01	5	5	0,00181256281725248	#444444	0,2	1	NA	ridgeline	19	1,5	0,5
577	#fdb863	0	0	5	5	10	5	0	0	0	FALSE	5	1	18	5,51705017051943	1,6	0,01	5	5	0,00181256281725248	#444444	0,2	1	NA	ridgeline	19	1,5	0,5
578	#fdb863	0	0	9,99995	5	10	5	0	0	0	FALSE	5	1	18	5,51705017051943	1,6	0,01	5	5	0,00181256281725248	#444444	0,2	1	NA	ridgeline	19	1,5	0,5
579	#fdb863	0	0	10	10	15	5	0	0	0	FALSE	5	1	18	5,51705017051943	1,6	0,01	5	5	0,00181256281725248	#444444	0,2	1	NA	ridgeline	19	1,5	0,5
580	#fdb863	0	0	14,99995	10	15	5	0	0	0	FALSE	5	1	18	5,51705017051943	1,6	0,01	5	5	0,00181256281725248	#444444	0,2	1	NA	ridgeline	19	1,5	0,5
581	#fdb863	0	0	15	15	20	5	0	0	0	FALSE	5	1	18	5,51705017051943	1,6	0,01	5	5	0,00181256281725248	#444444	0,2	1	NA	ridgeline	19	1,5	0,5
582	#fdb863	0	0	19,99995	15	20	5	0	0	0	FALSE	5	1	18	5,51705017051943	1,6	0,01	5	5	0,00181256281725248	#444444	0,2	1	NA	ridgeline	19	1,5	0,5
583	#fdb863	0	0	20	20	25	5	0	0	0	FALSE	5	1	18	5,51705017051943	1,6	0,01	5	5	0,00181256281725248	#444444	0,2	1	NA	ridgeline	19	1,5	0,5
584	#fdb863	0	0	24,99995	20	25	5	0	0	0	FALSE	5	1	18	5,51705017051943	1,6	0,01	5	5	0,00181256281725248	#444444	0,2	1	NA	ridgeline	19	1,5	0,5
585	#fdb863	0	0	25	25	30	5	0	0	0	FALSE	5	1	18	5,51705017051943	1,6	0,01	5	5	0,00181256281725248	#444444	0,2	1	NA	ridgeline	19	1,5	0,5
586	#fdb863	0	0	29,99995	25	30	5	0	0	0	FALSE	5	1	18	5,51705017051943	1,6	0,01	5	5	0,00181256281725248	#444444	0,2	1	NA	ridgeline	19	1,5	0,5
587	#fdb863	0	0	30	30	35	5	0	0	0	FALSE	5	1	18	5,51705017051943	1,6	0,01	5	5	0,00181256281725248	#444444	0,2	1	NA	ridgeline	19	1,5	0,5
588	#fdb863	0	0	34,99995	30	35	5	0	0	0	FALSE	5	1	18	5,51705017051943	1,6	0,01	5	5	0,00181256281725248	#444444	0,2	1	NA	ridgeline	19	1,5	0,5
589	#fdb863	0	0	35	35	40	5	0	0	0	FALSE	5	1	18	5,51705017051943	1,6	0,01	5	5	0,00181256281725248	#444444	0,2	1	NA	ridgeline	19	1,5	0,5
590	#fdb863	0	0	39,99995	35	40	5	0	0	0	FALSE	5	1	18	5,51705017051943	1,6	0,01	5	5	0,00181256281725248	#444444	0,2	1	NA	ridgeline	19	1,5	0,5
591	#fdb863	0	0	40	40	45	5	0	0	0	FALSE	5	1	18	5,51705017051943	1,6	0,01	5	5	0,00181256281725248	#444444	0,2	1	NA	ridgeline	19	1,5	0,5
592	#fdb863	0	0	44,99995	40	45	5	0	0	0	FALSE	5	1	18	5,51705017051943	1,6	0,01	5	5	0,00181256281725248	#444444	0,2	1	NA	ridgeline	19	1,5	0,5
593	#fdb863	0	0	45	45	50	5	0	0	0	FALSE	5	1	18	5,51705017051943	1,6	0,01	5	5	0,00181256281725248	#444444	0,2	1	NA	ridgeline	19	1,5	0,5
594	#fdb863	0	0	49,99995	45	50	5	0	0	0	FALSE	5	1	18	5,51705017051943	1,6	0,01	5	5	0,00181256281725248	#444444	0,2	1	NA	ridgeline	19	1,5	0,5
595	#fdb863	0,022835725035415	310,876849832781	50	50	55	5	0,022835725035415	0,4549295895148	0,4549295895148	FALSE	5	1	18	5,51705017051943	1,6	0,01	5	5.20157734512091	0,00181256281725248	#444444	0,2	1	NA	ridgeline	19	1,5	0,5
596	#fdb863	0,022835725035415	310,876849832781	54,99995	50	55	5	0,022835725035415	0,4549295895148	0,4549295895148	FALSE	5	1	18	5,51705017051943	1,6	0,01	5	5.20157734512091	0,00181256281725248	#444444	0,2	1	NA	ridgeline	19	1,5	0,5
597	#fdb863	0,0470386787665764	640,36662959336	55	55	60	5	0,0470386787665764	0,937096886103238	0,937096886103238	FALSE	5	1	18	5,51705017051943	1,6	0,01	5	5.41522360113624	0,00181256281725248	#444444	0,2	1	NA	ridgeline	19	1,5	0,5
598	#fdb863	0,0470386787665764	640,36662959336	59,99995	55	60	5	0,0470386787665764	0,937096886103238	0,937096886103238	FALSE	5	1	18	5,51705017051943	1,6	0,01	5	5.41522360113624	0,00181256281725248	#444444	0,2	1	NA	ridgeline	19	1,5	0,5
599	#fdb863	0,0371613071123473	505,899859664565	60	60	65	5	0,0371613071123473	0,740321499064955	0,740321499064955	FALSE	5	1	18	5,51705017051943	1,6	0,01	5	5.32803327318544	0,00181256281725248	#444444	0,2	1	NA	ridgeline	19	1,5	0,5
600	#fdb863	0,0371613071123473	505,899859664565	64,99995	60	65	5	0,0371613071123473	0,740321499064955	0,740321499064955	FALSE	5	1	18	5,51705017051943	1,6	0,01	5	5.32803327318544	0,00181256281725248	#444444	0,2	1	NA	ridgeline	19	1,5	0,5
601	#fdb863	0,0501961744448634	683,35157131534	65	65	70	5	0,0501961744448634	1	1	FALSE	5	1	18	5,51705017051943	1,6	0,01	5	5.44309570044873	0,00181256281725248	#444444	0,2	1	NA	ridgeline	19	1,5	0,5
602	#fdb863	0,0501961744448634	683,35157131534	69,99995	65	70	5	0,0501961744448634	1	1	FALSE	5	1	18	5,51705017051943	1,6	0,01	5	5.44309570044873	0,00181256281725248	#444444	0,2	1	NA	ridgeline	19	1,5	0,5
603	#fdb863	0,0427681146407978	582,228798612649	70	70	75	5	0,0427681146407978	0,852019404143542	0,852019404143542	FALSE	5	1	18	5,51705017051943	1,6	0,01	5	5.37752613467489	0,00181256281725248	#444444	0,2	1	NA	ridgeline	19	1,5	0,5
604	#fdb863	0,0427681146407978	582,228798612649	74,99995	70	75	5	0,0427681146407978	0,852019404143542	0,852019404143542	FALSE	5	1	18	5,51705017051943	1,6	0,01	5	5.37752613467489	0,00181256281725248	#444444	0,2	1	NA	ridgeline	19	1,5	0,5
605	#fdb863	0	0	75	75	80	5	0	0	0	FALSE	5	1	18	5,51705017051943	1,6	0,01	5	5	0,00181256281725248	#444444	0,2	1	NA	ridgeline	19	1,5	0,5
606	#fdb863	0	0	79,99995	75	80	5	0	0	0	FALSE	5	1	18	5,51705017051943	1,6	0,01	5	5	0,00181256281725248	#444444	0,2	1	NA	ridgeline	19	1,5	0,5
607	#fdb863	0	0	80	80	85	5	0	0	0	FALSE	5	1	18	5,51705017051943	1,6	0,01	5	5	0,00181256281725248	#444444	0,2	1	NA	ridgeline	19	1,5	0,5
608	#fdb863	0	0	84,99995	80	85	5	0	0	0	FALSE	5	1	18	5,51705017051943	1,6	0,01	5	5	0,00181256281725248	#444444	0,2	1	NA	ridgeline	19	1,5	0,5
609	#fdb863	0	0	85	85	90	5	0	0	0	FALSE	5	1	18	5,51705017051943	1,6	0,01	5	5	0,00181256281725248	#444444	0,2	1	NA	ridgeline	19	1,5	0,5
610	#fdb863	0	0	89,99995	85	90	5	0	0	0	FALSE	5	1	18	5,51705017051943	1,6	0,01	5	5	0,00181256281725248	#444444	0,2	1	NA	ridgeline	19	1,5	0,5
611	#fdb863	0	0	90	90	95	5	0	0	0	FALSE	5	1	18	5,51705017051943	1,6	0,01	5	5	0,00181256281725248	#444444	0,2	1	NA	ridgeline	19	1,5	0,5
612	#fdb863	0	0	94,99995	90	95	5	0	0	0	FALSE	5	1	18	5,51705017051943	1,6	0,01	5	5	0,00181256281725248	#444444	0,2	1	NA	ridgeline	19	1,5	0,5
613	#fdb863	0	0	95	95	100	5	0	0	0	FALSE	5	1	18	5,51705017051943	1,6	0,01	5	5	0,00181256281725248	#444444	0,2	1	NA	ridgeline	19	1,5	0,5
614	#fdb863	0	0	99,99995	95	100	5	0	0	0	FALSE	5	1	18	5,51705017051943	1,6	0,01	5	5	0,00181256281725248	#444444	0,2	1	NA	ridgeline	19	1,5	0,5
615	#fdb863	0	0	100	100	NA	5	0	0	0	FALSE	5	1	18	5,51705017051943	1,6	0,01	5	5	0,00181256281725248	#444444	0,2	1	NA	ridgeline	19	1,5	0,5
616	#fdb863	0	0	NA	100	NA	5	0	0	0	FALSE	5	1	18	5,51705017051943	1,6	0,01	5	5	0,00181256281725248	#444444	0,2	1	NA	ridgeline	19	1,5	0,5
617	#80cdc1	0	0	NA	NA	0	5	0	0	0	FALSE	5	1	19	5,51705017051943	1,6	0,01	5	5	0,00181256281725248	#444444	0,2	1	NA	ridgeline	19	1,5	0,5
618	#80cdc1	0	0	NA	NA	0	5	0	0	0	FALSE	5	1	19	5,51705017051943	1,6	0,01	5	5	0,00181256281725248	#444444	0,2	1	NA	ridgeline	19	1,5	0,5
619	#80cdc1	0	0	0	0	5	5	0	0	0	FALSE	5	1	19	5,51705017051943	1,6	0,01	5	5	0,00181256281725248	#444444	0,2	1	NA	ridgeline	19	1,5	0,5
620	#80cdc1	0	0	4,99995	0	5	5	0	0	0	FALSE	5	1	19	5,51705017051943	1,6	0,01	5	5	0,00181256281725248	#444444	0,2	1	NA	ridgeline	19	1,5	0,5
621	#80cdc1	0	0	5	5	10	5	0	0	0	FALSE	5	1	19	5,51705017051943	1,6	0,01	5	5	0,00181256281725248	#444444	0,2	1	NA	ridgeline	19	1,5	0,5
622	#80cdc1	0	0	9,99995	5	10	5	0	0	0	FALSE	5	1	19	5,51705017051943	1,6	0,01	5	5	0,00181256281725248	#444444	0,2	1	NA	ridgeline	19	1,5	0,5
623	#80cdc1	0	0	10	10	15	5	0	0	0	FALSE	5	1	19	5,51705017051943	1,6	0,01	5	5	0,00181256281725248	#444444	0,2	1	NA	ridgeline	19	1,5	0,5
624	#80cdc1	0	0	14,99995	10	15	5	0	0	0	FALSE	5	1	19	5,51705017051943	1,6	0,01	5	5	0,00181256281725248	#444444	0,2	1	NA	ridgeline	19	1,5	0,5
625	#80cdc1	0	0	15	15	20	5	0	0	0	FALSE	5	1	19	5,51705017051943	1,6	0,01	5	5	0,00181256281725248	#444444	0,2	1	NA	ridgeline	19	1,5	0,5
626	#80cdc1	0	0	19,99995	15	20	5	0	0	0	FALSE	5	1	19	5,51705017051943	1,6	0,01	5	5	0,00181256281725248	#444444	0,2	1	NA	ridgeline	19	1,5	0,5
627	#80cdc1	0	0	20	20	25	5	0	0	0	FALSE	5	1	19	5,51705017051943	1,6	0,01	5	5	0,00181256281725248	#444444	0,2	1	NA	ridgeline	19	1,5	0,5
628	#80cdc1	0	0	24,99995	20	25	5	0	0	0	FALSE	5	1	19	5,51705017051943	1,6	0,01	5	5	0,00181256281725248	#444444	0,2	1	NA	ridgeline	19	1,5	0,5
629	#80cdc1	0	0	25	25	30	5	0	0	0	FALSE	5	1	19	5,51705017051943	1,6	0,01	5	5	0,00181256281725248	#444444	0,2	1	NA	ridgeline	19	1,5	0,5
630	#80cdc1	0	0	29,99995	25	30	5	0	0	0	FALSE	5	1	19	5,51705017051943	1,6	0,01	5	5	0,00181256281725248	#444444	0,2	1	NA	ridgeline	19	1,5	0,5
631	#80cdc1	0	0	30	30	35	5	0	0	0	FALSE	5	1	19	5,51705017051943	1,6	0,01	5	5	0,00181256281725248	#444444	0,2	1	NA	ridgeline	19	1,5	0,5
632	#80cdc1	0	0	34,99995	30	35	5	0	0	0	FALSE	5	1	19	5,51705017051943	1,6	0,01	5	5	0,00181256281725248	#444444	0,2	1	NA	ridgeline	19	1,5	0,5
633	#80cdc1	0	0	35	35	40	5	0	0	0	FALSE	5	1	19	5,51705017051943	1,6	0,01	5	5	0,00181256281725248	#444444	0,2	1	NA	ridgeline	19	1,5	0,5
634	#80cdc1	0	0	39,99995	35	40	5	0	0	0	FALSE	5	1	19	5,51705017051943	1,6	0,01	5	5	0,00181256281725248	#444444	0,2	1	NA	ridgeline	19	1,5	0,5
635	#80cdc1	0	0	40	40	45	5	0	0	0	FALSE	5	1	19	5,51705017051943	1,6	0,01	5	5	0,00181256281725248	#444444	0,2	1	NA	ridgeline	19	1,5	0,5
636	#80cdc1	0	0	44,99995	40	45	5	0	0	0	FALSE	5	1	19	5,51705017051943	1,6	0,01	5	5	0,00181256281725248	#444444	0,2	1	NA	ridgeline	19	1,5	0,5
637	#80cdc1	0	0	45	45	50	5	0	0	0	FALSE	5	1	19	5,51705017051943	1,6	0,01	5	5	0,00181256281725248	#444444	0,2	1	NA	ridgeline	19	1,5	0,5
638	#80cdc1	0	0	49,99995	45	50	5	0	0	0	FALSE	5	1	19	5,51705017051943	1,6	0,01	5	5	0,00181256281725248	#444444	0,2	1	NA	ridgeline	19	1,5	0,5
639	#80cdc1	0	0	50	50	55	5	0	0	0	FALSE	5	1	19	5,51705017051943	1,6	0,01	5	5	0,00181256281725248	#444444	0,2	1	NA	ridgeline	19	1,5	0,5
640	#80cdc1	0	0	54,99995	50	55	5	0	0	0	FALSE	5	1	19	5,51705017051943	1,6	0,01	5	5	0,00181256281725248	#444444	0,2	1	NA	ridgeline	19	1,5	0,5
641	#80cdc1	0	0	55	55	60	5	0	0	0	FALSE	5	1	19	5,51705017051943	1,6	0,01	5	5	0,00181256281725248	#444444	0,2	1	NA	ridgeline	19	1,5	0,5
642	#80cdc1	0	0	59,99995	55	60	5	0	0	0	FALSE	5	1	19	5,51705017051943	1,6	0,01	5	5	0,00181256281725248	#444444	0,2	1	NA	ridgeline	19	1,5	0,5
643	#80cdc1	0	0	60	60	65	5	0	0	0	FALSE	5	1	19	5,51705017051943	1,6	0,01	5	5	0,00181256281725248	#444444	0,2	1	NA	ridgeline	19	1,5	0,5
644	#80cdc1	0	0	64,99995	60	65	5	0	0	0	FALSE	5	1	19	5,51705017051943	1,6	0,01	5	5	0,00181256281725248	#444444	0,2	1	NA	ridgeline	19	1,5	0,5
645	#80cdc1	0	0	65	65	70	5	0	0	0	FALSE	5	1	19	5,51705017051943	1,6	0,01	5	5	0,00181256281725248	#444444	0,2	1	NA	ridgeline	19	1,5	0,5
646	#80cdc1	0	0	69,99995	65	70	5	0	0	0	FALSE	5	1	19	5,51705017051943	1,6	0,01	5	5	0,00181256281725248	#444444	0,2	1	NA	ridgeline	19	1,5	0,5
647	#80cdc1	0	0	70	70	75	5	0	0	0	FALSE	5	1	19	5,51705017051943	1,6	0,01	5	5	0,00181256281725248	#444444	0,2	1	NA	ridgeline	19	1,5	0,5
648	#80cdc1	0	0	74,99995	70	75	5	0	0	0	FALSE	5	1	19	5,51705017051943	1,6	0,01	5	5	0,00181256281725248	#444444	0,2	1	NA	ridgeline	19	1,5	0,5
649	#80cdc1	0,0560425962797351	526,488248665943	75	75	80	5	0,0560425962797351	1	1	FALSE	5	1	19	5,51705017051943	1,6	0,01	5	5.49470370457834	0,00181256281725248	#444444	0,2	1	NA	ridgeline	19	1,5	0,5
650	#80cdc1	0,0560425962797351	526,488248665943	79,99995	75	80	5	0,0560425962797351	1	1	FALSE	5	1	19	5,51705017051943	1,6	0,01	5	5.49470370457834	0,00181256281725248	#444444	0,2	1	NA	ridgeline	19	1,5	0,5
651	#80cdc1	0,0473769304683007	445,07925765822	80	80	85	5	0,0473769304683007	0,845373583904287	0,845373583904287	FALSE	5	1	19	5,51705017051943	1,6	0,01	5	5.41820944371012	0,00181256281725248	#444444	0,2	1	NA	ridgeline	19	1,5	0,5
652	#80cdc1	0,0473769304683007	445,07925765822	84,99995	80	85	5	0,0473769304683007	0,845373583904287	0,845373583904287	FALSE	5	1	19	5,51705017051943	1,6	0,01	5	5.41820944371012	0,00181256281725248	#444444	0,2	1	NA	ridgeline	19	1,5	0,5
653	#80cdc1	0,0356288177179877	334,712434605111	85	85	90	5	0,0356288177179877	0,635745309516843	0,635745309516843	FALSE	5	1	19	5,51705017051943	1,6	0,01	5	5.31450555978629	0,00181256281725248	#444444	0,2	1	NA	ridgeline	19	1,5	0,5
654	#80cdc1	0,0356288177179877	334,712434605111	89,99995	85	90	5	0,0356288177179877	0,635745309516843	0,635745309516843	FALSE	5	1	19	5,51705017051943	1,6	0,01	5	5.31450555978629	0,00181256281725248	#444444	0,2	1	NA	ridgeline	19	1,5	0,5
655	#80cdc1	0,0295163746136692	277,289515634697	90	90	95	5	0,0295163746136692	0,526677501990433	0,526677501990433	FALSE	5	1	19	5,51705017051943	1,6	0,01	5	5.26054931135273	0,00181256281725248	#444444	0,2	1	NA	ridgeline	19	1,5	0,5
656	#80cdc1	0,0295163746136692	277,289515634697	94,99995	90	95	5	0,0295163746136692	0,526677501990433	0,526677501990433	FALSE	5	1	19	5,51705017051943	1,6	0,01	5	5.26054931135273	0,00181256281725248	#444444	0,2	1	NA	ridgeline	19	1,5	0,5
657	#80cdc1	0,0314352809203073	295,316546639704	95	95	100	5	0,0314352809203073	0,560917641349072	0,560917641349072	FALSE	5	1	19	5,51705017051943	1,6	0,01	5	5.27748803513873	0,00181256281725248	#444444	0,2	1	NA	ridgeline	19	1,5	0,5
658	#80cdc1	0,0314352809203073	295,316546639704	99,99995	95	100	5	0,0314352809203073	0,560917641349072	0,560917641349072	FALSE	5	1	19	5,51705017051943	1,6	0,01	5	5.27748803513873	0,00181256281725248	#444444	0,2	1	NA	ridgeline	19	1,5	0,5
659	#80cdc1	0	0	100	100	NA	5	0	0	0	FALSE	5	1	19	5,51705017051943	1,6	0,01	5	5	0,00181256281725248	#444444	0,2	1	NA	ridgeline	19	1,5	0,5
660	#80cdc1	0	0	NA	100	NA	5	0	0	0	FALSE	5	1	19	5,51705017051943	1,6	0,01	5	5	0,00181256281725248	#444444	0,2	1	NA	ridgeline	19	1,5	0,5
661	#e66101	0	0	NA	NA	0	5	0	0	0	FALSE	6	1	21	5,51705017051943	1,6	0,01	6	6	0,00181256281725248	#444444	0,2	1	NA	ridgeline	19	1,5	0,5
662	#e66101	0	0	NA	NA	0	5	0	0	0	FALSE	6	1	21	5,51705017051943	1,6	0,01	6	6	0,00181256281725248	#444444	0,2	1	NA	ridgeline	19	1,5	0,5
663	#e66101	0,0237426692246223	733,514121518967	0	0	5	5	0,0237426692246223	0,464039163959209	0,464039163959209	FALSE	6	1	21	5,51705017051943	1,6	0,01	6	6.20958319567086	0,00181256281725248	#444444	0,2	1	NA	ridgeline	19	1,5	0,5
664	#e66101	0,0237426692246223	733,514121518967	4,99995	0	5	5	0,0237426692246223	0,464039163959209	0,464039163959209	FALSE	6	1	21	5,51705017051943	1,6	0,01	6	6.20958319567086	0,00181256281725248	#444444	0,2	1	NA	ridgeline	19	1,5	0,5
665	#e66101	0,0145060598894686	448,155162162243	5	5	10	5	0,0145060598894686	0,283514032890222	0,283514032890222	FALSE	6	1	21	5,51705017051943	1,6	0,01	6	6.12804905629881	0,00181256281725248	#444444	0,2	1	NA	ridgeline	19	1,5	0,5
666	#e66101	0,0145060598894686	448,155162162243	9,99995	5	10	5	0,0145060598894686	0,283514032890222	0,283514032890222	FALSE	6	1	21	5,51705017051943	1,6	0,01	6	6.12804905629881	0,00181256281725248	#444444	0,2	1	NA	ridgeline	19	1,5	0,5
667	#e66101	0,00783867569809074	242,170720745851	10	10	15	5	0,00783867569809074	0,153203183815457	0,153203183815457	FALSE	6	1	21	5,51705017051943	1,6	0,01	6	6.06919418735488	0,00181256281725248	#444444	0,2	1	NA	ridgeline	19	1,5	0,5
668	#e66101	0,00783867569809074	242,170720745851	14,99995	10	15	5	0,00783867569809074	0,153203183815457	0,153203183815457	FALSE	6	1	21	5,51705017051943	1,6	0,01	6	6.06919418735488	0,00181256281725248	#444444	0,2	1	NA	ridgeline	19	1,5	0,5
669	#e66101	0,0151917531220955	469,339202777198	15	15	20	5	0,0151917531220955	0,29691558060124	0,29691558060124	FALSE	6	1	21	5,51705017051943	1,6	0,01	6	6.13410186264439	0,00181256281725248	#444444	0,2	1	NA	ridgeline	19	1,5	0,5
670	#e66101	0,0151917531220955	469,339202777198	19,99995	15	20	5	0,0151917531220955	0,29691558060124	0,29691558060124	FALSE	6	1	21	5,51705017051943	1,6	0,01	6	6.13410186264439	0,00181256281725248	#444444	0,2	1	NA	ridgeline	19	1,5	0,5
671	#e66101	0,00918894469984496	283,886391855353	20	20	25	5	0,00918894469984496	0,17959354846933	0,17959354846933	FALSE	6	1	21	5,51705017051943	1,6	0,01	6	6.08111339027708	0,00181256281725248	#444444	0,2	1	NA	ridgeline	19	1,5	0,5
672	#e66101	0,00918894469984496	283,886391855353	24,99995	20	25	5	0,00918894469984496	0,17959354846933	0,17959354846933	FALSE	6	1	21	5,51705017051943	1,6	0,01	6	6.08111339027708	0,00181256281725248	#444444	0,2	1	NA	ridgeline	19	1,5	0,5
673	#e66101	0,0194020695403691	599,414154319046	25	25	30	5	0,0194020695403691	0,379204210083274	0,379204210083274	FALSE	6	1	21	5,51705017051943	1,6	0,01	6	6.1712675057058	0,00181256281725248	#444444	0,2	1	NA	ridgeline	19	1,5	0,5
674	#e66101	0,0194020695403691	599,414154319046	29,99995	25	30	5	0,0194020695403691	0,379204210083274	0,379204210083274	FALSE	6	1	21	5,51705017051943	1,6	0,01	6	6.1712675057058	0,00181256281725248	#444444	0,2	1	NA	ridgeline	19	1,5	0,5
675	#e66101	0,00993359417264886	306,891846663984	30	30	35	5	0,00993359417264886	0,194147367820199	0,194147367820199	FALSE	6	1	21	5,51705017051943	1,6	0,01	6	6.08768661987853	0,00181256281725248	#444444	0,2	1	NA	ridgeline	19	1,5	0,5
676	#e66101	0,00993359417264886	306,891846663984	34,99995	30	35	5	0,00993359417264886	0,194147367820199	0,194147367820199	FALSE	6	1	21	5,51705017051943	1,6	0,01	6	6.08768661987853	0,00181256281725248	#444444	0,2	1	NA	ridgeline	19	1,5	0,5
677	#e66101	0,0180077349054151	556,337104506924	35	35	40	5	0,0180077349054151	0,351952603612151	0,351952603612151	FALSE	6	1	21	5,51705017051943	1,6	0,01	6	6.15895932308894	0,00181256281725248	#444444	0,2	1	NA	ridgeline	19	1,5	0,5
678	#e66101	0,0180077349054151	556,337104506924	39,99995	35	40	5	0,0180077349054151	0,351952603612151	0,351952603612151	FALSE	6	1	21	5,51705017051943	1,6	0,01	6	6.15895932308894	0,00181256281725248	#444444	0,2	1	NA	ridgeline	19	1,5	0,5
679	#e66101	0,0111738134269907	345,207603339565	40	40	45	5	0,0111738134269907	0,218386862565551	0,218386862565551	FALSE	6	1	21	5,51705017051943	1,6	0,01	6	6.09863438283637	0,00181256281725248	#444444	0,2	1	NA	ridgeline	19	1,5	0,5
680	#e66101	0,0111738134269907	345,207603339565	44,99995	40	45	5	0,0111738134269907	0,218386862565551	0,218386862565551	FALSE	6	1	21	5,51705017051943	1,6	0,01	6	6.09863438283637	0,00181256281725248	#444444	0,2	1	NA	ridgeline	19	1,5	0,5
681	#e66101	0,0511652271374003	1580,71597935955	45	45	50	5	0,0511652271374003	1	1	FALSE	6	1	21	5,51705017051943	1,6	0,01	6	6.4516498001649	0,00181256281725248	#444444	0,2	1	NA	ridgeline	19	1,5	0,5
682	#e66101	0,0511652271374003	1580,71597935955	49,99995	45	50	5	0,0511652271374003	1	1	FALSE	6	1	21	5,51705017051943	1,6	0,01	6	6.4516498001649	0,00181256281725248	#444444	0,2	1	NA	ridgeline	19	1,5	0,5
683	#e66101	0,0198494581830539	613,235931647946	50	50	55	5	0,0198494581830539	0,387948208062278	0,387948208062278	FALSE	6	1	21	5,51705017051943	1,6	0,01	6	6.17521673064566	0,00181256281725248	#444444	0,2	1	NA	ridgeline	19	1,5	0,5
684	#e66101	0,0198494581830539	613,235931647946	54,99995	50	55	5	0,0198494581830539	0,387948208062278	0,387948208062278	FALSE	6	1	21	5,51705017051943	1,6	0,01	6	6.17521673064566	0,00181256281725248	#444444	0,2	1	NA	ridgeline	19	1,5	0,5
685	#e66101	0	0	55	55	60	5	0	0	0	FALSE	6	1	21	5,51705017051943	1,6	0,01	6	6	0,00181256281725248	#444444	0,2	1	NA	ridgeline	19	1,5	0,5
686	#e66101	0	0	59,99995	55	60	5	0	0	0	FALSE	6	1	21	5,51705017051943	1,6	0,01	6	6	0,00181256281725248	#444444	0,2	1	NA	ridgeline	19	1,5	0,5
687	#e66101	0	0	60	60	65	5	0	0	0	FALSE	6	1	21	5,51705017051943	1,6	0,01	6	6	0,00181256281725248	#444444	0,2	1	NA	ridgeline	19	1,5	0,5
688	#e66101	0	0	64,99995	60	65	5	0	0	0	FALSE	6	1	21	5,51705017051943	1,6	0,01	6	6	0,00181256281725248	#444444	0,2	1	NA	ridgeline	19	1,5	0,5
689	#e66101	0	0	65	65	70	5	0	0	0	FALSE	6	1	21	5,51705017051943	1,6	0,01	6	6	0,00181256281725248	#444444	0,2	1	NA	ridgeline	19	1,5	0,5
690	#e66101	0	0	69,99995	65	70	5	0	0	0	FALSE	6	1	21	5,51705017051943	1,6	0,01	6	6	0,00181256281725248	#444444	0,2	1	NA	ridgeline	19	1,5	0,5
691	#e66101	0	0	70	70	75	5	0	0	0	FALSE	6	1	21	5,51705017051943	1,6	0,01	6	6	0,00181256281725248	#444444	0,2	1	NA	ridgeline	19	1,5	0,5
692	#e66101	0	0	74,99995	70	75	5	0	0	0	FALSE	6	1	21	5,51705017051943	1,6	0,01	6	6	0,00181256281725248	#444444	0,2	1	NA	ridgeline	19	1,5	0,5
693	#e66101	0	0	75	75	80	5	0	0	0	FALSE	6	1	21	5,51705017051943	1,6	0,01	6	6	0,00181256281725248	#444444	0,2	1	NA	ridgeline	19	1,5	0,5
694	#e66101	0	0	79,99995	75	80	5	0	0	0	FALSE	6	1	21	5,51705017051943	1,6	0,01	6	6	0,00181256281725248	#444444	0,2	1	NA	ridgeline	19	1,5	0,5
695	#e66101	0	0	80	80	85	5	0	0	0	FALSE	6	1	21	5,51705017051943	1,6	0,01	6	6	0,00181256281725248	#444444	0,2	1	NA	ridgeline	19	1,5	0,5
696	#e66101	0	0	84,99995	80	85	5	0	0	0	FALSE	6	1	21	5,51705017051943	1,6	0,01	6	6	0,00181256281725248	#444444	0,2	1	NA	ridgeline	19	1,5	0,5
697	#e66101	0	0	85	85	90	5	0	0	0	FALSE	6	1	21	5,51705017051943	1,6	0,01	6	6	0,00181256281725248	#444444	0,2	1	NA	ridgeline	19	1,5	0,5
698	#e66101	0	0	89,99995	85	90	5	0	0	0	FALSE	6	1	21	5,51705017051943	1,6	0,01	6	6	0,00181256281725248	#444444	0,2	1	NA	ridgeline	19	1,5	0,5
699	#e66101	0	0	90	90	95	5	0	0	0	FALSE	6	1	21	5,51705017051943	1,6	0,01	6	6	0,00181256281725248	#444444	0,2	1	NA	ridgeline	19	1,5	0,5
700	#e66101	0	0	94,99995	90	95	5	0	0	0	FALSE	6	1	21	5,51705017051943	1,6	0,01	6	6	0,00181256281725248	#444444	0,2	1	NA	ridgeline	19	1,5	0,5
701	#e66101	0	0	95	95	100	5	0	0	0	FALSE	6	1	21	5,51705017051943	1,6	0,01	6	6	0,00181256281725248	#444444	0,2	1	NA	ridgeline	19	1,5	0,5
702	#e66101	0	0	99,99995	95	100	5	0	0	0	FALSE	6	1	21	5,51705017051943	1,6	0,01	6	6	0,00181256281725248	#444444	0,2	1	NA	ridgeline	19	1,5	0,5
703	#e66101	0	0	100	100	NA	5	0	0	0	FALSE	6	1	21	5,51705017051943	1,6	0,01	6	6	0,00181256281725248	#444444	0,2	1	NA	ridgeline	19	1,5	0,5
704	#e66101	0	0	NA	100	NA	5	0	0	0	FALSE	6	1	21	5,51705017051943	1,6	0,01	6	6	0,00181256281725248	#444444	0,2	1	NA	ridgeline	19	1,5	0,5
705	#fdb863	0	0	NA	NA	0	5	0	0	0	FALSE	6	1	22	5,51705017051943	1,6	0,01	6	6	0,00181256281725248	#444444	0,2	1	NA	ridgeline	19	1,5	0,5
706	#fdb863	0	0	NA	NA	0	5	0	0	0	FALSE	6	1	22	5,51705017051943	1,6	0,01	6	6	0,00181256281725248	#444444	0,2	1	NA	ridgeline	19	1,5	0,5
707	#fdb863	0	0	0	0	5	5	0	0	0	FALSE	6	1	22	5,51705017051943	1,6	0,01	6	6	0,00181256281725248	#444444	0,2	1	NA	ridgeline	19	1,5	0,5
708	#fdb863	0	0	4,99995	0	5	5	0	0	0	FALSE	6	1	22	5,51705017051943	1,6	0,01	6	6	0,00181256281725248	#444444	0,2	1	NA	ridgeline	19	1,5	0,5
709	#fdb863	0	0	5	5	10	5	0	0	0	FALSE	6	1	22	5,51705017051943	1,6	0,01	6	6	0,00181256281725248	#444444	0,2	1	NA	ridgeline	19	1,5	0,5
710	#fdb863	0	0	9,99995	5	10	5	0	0	0	FALSE	6	1	22	5,51705017051943	1,6	0,01	6	6	0,00181256281725248	#444444	0,2	1	NA	ridgeline	19	1,5	0,5
711	#fdb863	0	0	10	10	15	5	0	0	0	FALSE	6	1	22	5,51705017051943	1,6	0,01	6	6	0,00181256281725248	#444444	0,2	1	NA	ridgeline	19	1,5	0,5
712	#fdb863	0	0	14,99995	10	15	5	0	0	0	FALSE	6	1	22	5,51705017051943	1,6	0,01	6	6	0,00181256281725248	#444444	0,2	1	NA	ridgeline	19	1,5	0,5
713	#fdb863	0	0	15	15	20	5	0	0	0	FALSE	6	1	22	5,51705017051943	1,6	0,01	6	6	0,00181256281725248	#444444	0,2	1	NA	ridgeline	19	1,5	0,5
714	#fdb863	0	0	19,99995	15	20	5	0	0	0	FALSE	6	1	22	5,51705017051943	1,6	0,01	6	6	0,00181256281725248	#444444	0,2	1	NA	ridgeline	19	1,5	0,5
715	#fdb863	0	0	20	20	25	5	0	0	0	FALSE	6	1	22	5,51705017051943	1,6	0,01	6	6	0,00181256281725248	#444444	0,2	1	NA	ridgeline	19	1,5	0,5
716	#fdb863	0	0	24,99995	20	25	5	0	0	0	FALSE	6	1	22	5,51705017051943	1,6	0,01	6	6	0,00181256281725248	#444444	0,2	1	NA	ridgeline	19	1,5	0,5
717	#fdb863	0	0	25	25	30	5	0	0	0	FALSE	6	1	22	5,51705017051943	1,6	0,01	6	6	0,00181256281725248	#444444	0,2	1	NA	ridgeline	19	1,5	0,5
718	#fdb863	0	0	29,99995	25	30	5	0	0	0	FALSE	6	1	22	5,51705017051943	1,6	0,01	6	6	0,00181256281725248	#444444	0,2	1	NA	ridgeline	19	1,5	0,5
719	#fdb863	0	0	30	30	35	5	0	0	0	FALSE	6	1	22	5,51705017051943	1,6	0,01	6	6	0,00181256281725248	#444444	0,2	1	NA	ridgeline	19	1,5	0,5
720	#fdb863	0	0	34,99995	30	35	5	0	0	0	FALSE	6	1	22	5,51705017051943	1,6	0,01	6	6	0,00181256281725248	#444444	0,2	1	NA	ridgeline	19	1,5	0,5
721	#fdb863	0	0	35	35	40	5	0	0	0	FALSE	6	1	22	5,51705017051943	1,6	0,01	6	6	0,00181256281725248	#444444	0,2	1	NA	ridgeline	19	1,5	0,5
722	#fdb863	0	0	39,99995	35	40	5	0	0	0	FALSE	6	1	22	5,51705017051943	1,6	0,01	6	6	0,00181256281725248	#444444	0,2	1	NA	ridgeline	19	1,5	0,5
723	#fdb863	0	0	40	40	45	5	0	0	0	FALSE	6	1	22	5,51705017051943	1,6	0,01	6	6	0,00181256281725248	#444444	0,2	1	NA	ridgeline	19	1,5	0,5
724	#fdb863	0	0	44,99995	40	45	5	0	0	0	FALSE	6	1	22	5,51705017051943	1,6	0,01	6	6	0,00181256281725248	#444444	0,2	1	NA	ridgeline	19	1,5	0,5
725	#fdb863	0	0	45	45	50	5	0	0	0	FALSE	6	1	22	5,51705017051943	1,6	0,01	6	6	0,00181256281725248	#444444	0,2	1	NA	ridgeline	19	1,5	0,5
726	#fdb863	0	0	49,99995	45	50	5	0	0	0	FALSE	6	1	22	5,51705017051943	1,6	0,01	6	6	0,00181256281725248	#444444	0,2	1	NA	ridgeline	19	1,5	0,5
727	#fdb863	0,0204431542458846	213,892142500472	50	50	55	5	0,0204431542458846	0,345686231959696	0,345686231959696	FALSE	6	1	22	5,51705017051943	1,6	0,01	6	6.18045745218914	0,00181256281725248	#444444	0,2	1	NA	ridgeline	19	1,5	0,5
728	#fdb863	0,0204431542458846	213,892142500472	54,99995	50	55	5	0,0204431542458846	0,345686231959696	0,345686231959696	FALSE	6	1	22	5,51705017051943	1,6	0,01	6	6.18045745218914	0,00181256281725248	#444444	0,2	1	NA	ridgeline	19	1,5	0,5
729	#fdb863	0,059137889669462	618,746489520039	55	55	60	5	0,059137889669462	1	1	FALSE	6	1	22	5,51705017051943	1,6	0,01	6	6.5220267268561	0,00181256281725248	#444444	0,2	1	NA	ridgeline	19	1,5	0,5
730	#fdb863	0,059137889669462	618,746489520039	59,99995	55	60	5	0,059137889669462	1	1	FALSE	6	1	22	5,51705017051943	1,6	0,01	6	6.5220267268561	0,00181256281725248	#444444	0,2	1	NA	ridgeline	19	1,5	0,5
731	#fdb863	0,0386354672275563	404,234237163885	60	60	65	5	0,0386354672275563	0,653311564607743	0,653311564607743	FALSE	6	1	22	5,51705017051943	1,6	0,01	6	6.34104609768942	0,00181256281725248	#444444	0,2	1	NA	ridgeline	19	1,5	0,5
732	#fdb863	0,0386354672275563	404,234237163885	64,99995	60	65	5	0,0386354672275563	0,653311564607743	0,653311564607743	FALSE	6	1	22	5,51705017051943	1,6	0,01	6	6.34104609768942	0,00181256281725248	#444444	0,2	1	NA	ridgeline	19	1,5	0,5
733	#fdb863	0,0516832713041105	540,750487801792	65	65	70	5	0,0516832713041105	0,873945140636275	0,873945140636275	FALSE	6	1	22	5,51705017051943	1,6	0,01	6	6.45622272121815	0,00181256281725248	#444444	0,2	1	NA	ridgeline	19	1,5	0,5
734	#fdb863	0,0516832713041105	540,750487801792	69,99995	65	70	5	0,0516832713041105	0,873945140636275	0,873945140636275	FALSE	6	1	22	5,51705017051943	1,6	0,01	6	6.45622272121815	0,00181256281725248	#444444	0,2	1	NA	ridgeline	19	1,5	0,5
735	#fdb863	0,0301002175529866	314,931832177254	70	70	75	5	0,0301002175529866	0,508983626592445	0,508983626592445	FALSE	6	1	22	5,51705017051943	1,6	0,01	6	6.2657030566134	0,00181256281725248	#444444	0,2	1	NA	ridgeline	19	1,5	0,5
736	#fdb863	0,0301002175529866	314,931832177254	74,99995	70	75	5	0,0301002175529866	0,508983626592445	0,508983626592445	FALSE	6	1	22	5,51705017051943	1,6	0,01	6	6.2657030566134	0,00181256281725248	#444444	0,2	1	NA	ridgeline	19	1,5	0,5
737	#fdb863	0	0	75	75	80	5	0	0	0	FALSE	6	1	22	5,51705017051943	1,6	0,01	6	6	0,00181256281725248	#444444	0,2	1	NA	ridgeline	19	1,5	0,5
738	#fdb863	0	0	79,99995	75	80	5	0	0	0	FALSE	6	1	22	5,51705017051943	1,6	0,01	6	6	0,00181256281725248	#444444	0,2	1	NA	ridgeline	19	1,5	0,5
739	#fdb863	0	0	80	80	85	5	0	0	0	FALSE	6	1	22	5,51705017051943	1,6	0,01	6	6	0,00181256281725248	#444444	0,2	1	NA	ridgeline	19	1,5	0,5
740	#fdb863	0	0	84,99995	80	85	5	0	0	0	FALSE	6	1	22	5,51705017051943	1,6	0,01	6	6	0,00181256281725248	#444444	0,2	1	NA	ridgeline	19	1,5	0,5
741	#fdb863	0	0	85	85	90	5	0	0	0	FALSE	6	1	22	5,51705017051943	1,6	0,01	6	6	0,00181256281725248	#444444	0,2	1	NA	ridgeline	19	1,5	0,5
742	#fdb863	0	0	89,99995	85	90	5	0	0	0	FALSE	6	1	22	5,51705017051943	1,6	0,01	6	6	0,00181256281725248	#444444	0,2	1	NA	ridgeline	19	1,5	0,5
743	#fdb863	0	0	90	90	95	5	0	0	0	FALSE	6	1	22	5,51705017051943	1,6	0,01	6	6	0,00181256281725248	#444444	0,2	1	NA	ridgeline	19	1,5	0,5
744	#fdb863	0	0	94,99995	90	95	5	0	0	0	FALSE	6	1	22	5,51705017051943	1,6	0,01	6	6	0,00181256281725248	#444444	0,2	1	NA	ridgeline	19	1,5	0,5
745	#fdb863	0	0	95	95	100	5	0	0	0	FALSE	6	1	22	5,51705017051943	1,6	0,01	6	6	0,00181256281725248	#444444	0,2	1	NA	ridgeline	19	1,5	0,5
746	#fdb863	0	0	99,99995	95	100	5	0	0	0	FALSE	6	1	22	5,51705017051943	1,6	0,01	6	6	0,00181256281725248	#444444	0,2	1	NA	ridgeline	19	1,5	0,5
747	#fdb863	0	0	100	100	NA	5	0	0	0	FALSE	6	1	22	5,51705017051943	1,6	0,01	6	6	0,00181256281725248	#444444	0,2	1	NA	ridgeline	19	1,5	0,5
748	#fdb863	0	0	NA	100	NA	5	0	0	0	FALSE	6	1	22	5,51705017051943	1,6	0,01	6	6	0,00181256281725248	#444444	0,2	1	NA	ridgeline	19	1,5	0,5
749	#80cdc1	0	0	NA	NA	0	5	0	0	0	FALSE	6	1	23	5,51705017051943	1,6	0,01	6	6	0,00181256281725248	#444444	0,2	1	NA	ridgeline	19	1,5	0,5
750	#80cdc1	0	0	NA	NA	0	5	0	0	0	FALSE	6	1	23	5,51705017051943	1,6	0,01	6	6	0,00181256281725248	#444444	0,2	1	NA	ridgeline	19	1,5	0,5
751	#80cdc1	0	0	0	0	5	5	0	0	0	FALSE	6	1	23	5,51705017051943	1,6	0,01	6	6	0,00181256281725248	#444444	0,2	1	NA	ridgeline	19	1,5	0,5
752	#80cdc1	0	0	4,99995	0	5	5	0	0	0	FALSE	6	1	23	5,51705017051943	1,6	0,01	6	6	0,00181256281725248	#444444	0,2	1	NA	ridgeline	19	1,5	0,5
753	#80cdc1	0	0	5	5	10	5	0	0	0	FALSE	6	1	23	5,51705017051943	1,6	0,01	6	6	0,00181256281725248	#444444	0,2	1	NA	ridgeline	19	1,5	0,5
754	#80cdc1	0	0	9,99995	5	10	5	0	0	0	FALSE	6	1	23	5,51705017051943	1,6	0,01	6	6	0,00181256281725248	#444444	0,2	1	NA	ridgeline	19	1,5	0,5
755	#80cdc1	0	0	10	10	15	5	0	0	0	FALSE	6	1	23	5,51705017051943	1,6	0,01	6	6	0,00181256281725248	#444444	0,2	1	NA	ridgeline	19	1,5	0,5
756	#80cdc1	0	0	14,99995	10	15	5	0	0	0	FALSE	6	1	23	5,51705017051943	1,6	0,01	6	6	0,00181256281725248	#444444	0,2	1	NA	ridgeline	19	1,5	0,5
757	#80cdc1	0	0	15	15	20	5	0	0	0	FALSE	6	1	23	5,51705017051943	1,6	0,01	6	6	0,00181256281725248	#444444	0,2	1	NA	ridgeline	19	1,5	0,5
758	#80cdc1	0	0	19,99995	15	20	5	0	0	0	FALSE	6	1	23	5,51705017051943	1,6	0,01	6	6	0,00181256281725248	#444444	0,2	1	NA	ridgeline	19	1,5	0,5
759	#80cdc1	0	0	20	20	25	5	0	0	0	FALSE	6	1	23	5,51705017051943	1,6	0,01	6	6	0,00181256281725248	#444444	0,2	1	NA	ridgeline	19	1,5	0,5
760	#80cdc1	0	0	24,99995	20	25	5	0	0	0	FALSE	6	1	23	5,51705017051943	1,6	0,01	6	6	0,00181256281725248	#444444	0,2	1	NA	ridgeline	19	1,5	0,5
761	#80cdc1	0	0	25	25	30	5	0	0	0	FALSE	6	1	23	5,51705017051943	1,6	0,01	6	6	0,00181256281725248	#444444	0,2	1	NA	ridgeline	19	1,5	0,5
762	#80cdc1	0	0	29,99995	25	30	5	0	0	0	FALSE	6	1	23	5,51705017051943	1,6	0,01	6	6	0,00181256281725248	#444444	0,2	1	NA	ridgeline	19	1,5	0,5
763	#80cdc1	0	0	30	30	35	5	0	0	0	FALSE	6	1	23	5,51705017051943	1,6	0,01	6	6	0,00181256281725248	#444444	0,2	1	NA	ridgeline	19	1,5	0,5
764	#80cdc1	0	0	34,99995	30	35	5	0	0	0	FALSE	6	1	23	5,51705017051943	1,6	0,01	6	6	0,00181256281725248	#444444	0,2	1	NA	ridgeline	19	1,5	0,5
765	#80cdc1	0	0	35	35	40	5	0	0	0	FALSE	6	1	23	5,51705017051943	1,6	0,01	6	6	0,00181256281725248	#444444	0,2	1	NA	ridgeline	19	1,5	0,5
766	#80cdc1	0	0	39,99995	35	40	5	0	0	0	FALSE	6	1	23	5,51705017051943	1,6	0,01	6	6	0,00181256281725248	#444444	0,2	1	NA	ridgeline	19	1,5	0,5
767	#80cdc1	0	0	40	40	45	5	0	0	0	FALSE	6	1	23	5,51705017051943	1,6	0,01	6	6	0,00181256281725248	#444444	0,2	1	NA	ridgeline	19	1,5	0,5
768	#80cdc1	0	0	44,99995	40	45	5	0	0	0	FALSE	6	1	23	5,51705017051943	1,6	0,01	6	6	0,00181256281725248	#444444	0,2	1	NA	ridgeline	19	1,5	0,5
769	#80cdc1	0	0	45	45	50	5	0	0	0	FALSE	6	1	23	5,51705017051943	1,6	0,01	6	6	0,00181256281725248	#444444	0,2	1	NA	ridgeline	19	1,5	0,5
770	#80cdc1	0	0	49,99995	45	50	5	0	0	0	FALSE	6	1	23	5,51705017051943	1,6	0,01	6	6	0,00181256281725248	#444444	0,2	1	NA	ridgeline	19	1,5	0,5
771	#80cdc1	0	0	50	50	55	5	0	0	0	FALSE	6	1	23	5,51705017051943	1,6	0,01	6	6	0,00181256281725248	#444444	0,2	1	NA	ridgeline	19	1,5	0,5
772	#80cdc1	0	0	54,99995	50	55	5	0	0	0	FALSE	6	1	23	5,51705017051943	1,6	0,01	6	6	0,00181256281725248	#444444	0,2	1	NA	ridgeline	19	1,5	0,5
773	#80cdc1	0	0	55	55	60	5	0	0	0	FALSE	6	1	23	5,51705017051943	1,6	0,01	6	6	0,00181256281725248	#444444	0,2	1	NA	ridgeline	19	1,5	0,5
774	#80cdc1	0	0	59,99995	55	60	5	0	0	0	FALSE	6	1	23	5,51705017051943	1,6	0,01	6	6	0,00181256281725248	#444444	0,2	1	NA	ridgeline	19	1,5	0,5
775	#80cdc1	0	0	60	60	65	5	0	0	0	FALSE	6	1	23	5,51705017051943	1,6	0,01	6	6	0,00181256281725248	#444444	0,2	1	NA	ridgeline	19	1,5	0,5
776	#80cdc1	0	0	64,99995	60	65	5	0	0	0	FALSE	6	1	23	5,51705017051943	1,6	0,01	6	6	0,00181256281725248	#444444	0,2	1	NA	ridgeline	19	1,5	0,5
777	#80cdc1	0	0	65	65	70	5	0	0	0	FALSE	6	1	23	5,51705017051943	1,6	0,01	6	6	0,00181256281725248	#444444	0,2	1	NA	ridgeline	19	1,5	0,5
778	#80cdc1	0	0	69,99995	65	70	5	0	0	0	FALSE	6	1	23	5,51705017051943	1,6	0,01	6	6	0,00181256281725248	#444444	0,2	1	NA	ridgeline	19	1,5	0,5
779	#80cdc1	0,0144444889237038	146,70262285053	70	70	75	5	0,0144444889237038	0,283907194010485	0,283907194010485	FALSE	6	1	23	5,51705017051943	1,6	0,01	6	6.12750555212734	0,00181256281725248	#444444	0,2	1	NA	ridgeline	19	1,5	0,5
780	#80cdc1	0,0144444889237038	146,70262285053	74,99995	70	75	5	0,0144444889237038	0,283907194010485	0,283907194010485	FALSE	6	1	23	5,51705017051943	1,6	0,01	6	6.12750555212734	0,00181256281725248	#444444	0,2	1	NA	ridgeline	19	1,5	0,5
781	#80cdc1	0,0508775023262369	516,727388194015	75	75	80	5	0,0508775023262369	1	1	FALSE	6	1	23	5,51705017051943	1,6	0,01	6	6.44910997261531	0,00181256281725248	#444444	0,2	1	NA	ridgeline	19	1,5	0,5
782	#80cdc1	0,0508775023262369	516,727388194015	79,99995	75	80	5	0,0508775023262369	1	1	FALSE	6	1	23	5,51705017051943	1,6	0,01	6	6.44910997261531	0,00181256281725248	#444444	0,2	1	NA	ridgeline	19	1,5	0,5
783	#80cdc1	0,0379742383372433	385,677914549312	80	80	85	5	0,0379742383372433	0,746385663622888	0,746385663622888	FALSE	6	1	23	5,51705017051943	1,6	0,01	6	6.33520924495013	0,00181256281725248	#444444	0,2	1	NA	ridgeline	19	1,5	0,5
784	#80cdc1	0,0379742383372433	385,677914549312	84,99995	80	85	5	0,0379742383372433	0,746385663622888	0,746385663622888	FALSE	6	1	23	5,51705017051943	1,6	0,01	6	6.33520924495013	0,00181256281725248	#444444	0,2	1	NA	ridgeline	19	1,5	0,5
785	#80cdc1	0,0388649639583511	394,724394874569	85	85	90	5	0,0388649639583511	0,763892922831413	0,763892922831413	FALSE	6	1	23	5,51705017051943	1,6	0,01	6	6.34307192965384	0,00181256281725248	#444444	0,2	1	NA	ridgeline	19	1,5	0,5
786	#80cdc1	0,0388649639583511	394,724394874569	89,99995	85	90	5	0,0388649639583511	0,763892922831413	0,763892922831413	FALSE	6	1	23	5,51705017051943	1,6	0,01	6	6.34307192965384	0,00181256281725248	#444444	0,2	1	NA	ridgeline	19	1,5	0,5
787	#80cdc1	0,0168132405097305	170,760384422225	90	90	95	5	0,0168132405097305	0,330465131757463	0,330465131757463	FALSE	6	1	23	5,51705017051943	1,6	0,01	6	6.14841518627391	0,00181256281725248	#444444	0,2	1	NA	ridgeline	19	1,5	0,5
788	#80cdc1	0,0168132405097305	170,760384422225	94,99995	90	95	5	0,0168132405097305	0,330465131757463	0,330465131757463	FALSE	6	1	23	5,51705017051943	1,6	0,01	6	6.14841518627391	0,00181256281725248	#444444	0,2	1	NA	ridgeline	19	1,5	0,5
789	#80cdc1	0,0410255659447343	416,668125802863	95	95	100	5	0,0410255659447343	0,806359669184821	0,806359669184821	FALSE	6	1	23	5,51705017051943	1,6	0,01	6	6.36214416894568	0,00181256281725248	#444444	0,2	1	NA	ridgeline	19	1,5	0,5
790	#80cdc1	0,0410255659447343	416,668125802863	99,99995	95	100	5	0,0410255659447343	0,806359669184821	0,806359669184821	FALSE	6	1	23	5,51705017051943	1,6	0,01	6	6.36214416894568	0,00181256281725248	#444444	0,2	1	NA	ridgeline	19	1,5	0,5
791	#80cdc1	0	0	100	100	NA	5	0	0	0	FALSE	6	1	23	5,51705017051943	1,6	0,01	6	6	0,00181256281725248	#444444	0,2	1	NA	ridgeline	19	1,5	0,5
792	#80cdc1	0	0	NA	100	NA	5	0	0	0	FALSE	6	1	23	5,51705017051943	1,6	0,01	6	6	0,00181256281725248	#444444	0,2	1	NA	ridgeline	19	1,5	0,5
793	#e66101	0	0	NA	NA	0	5	0	0	0	FALSE	7	1	25	5,51705017051943	1,6	0,01	7	7	0,00181256281725248	#444444	0,2	1	NA	ridgeline	19	1,5	0,5
794	#e66101	0	0	NA	NA	0	5	0	0	0	FALSE	7	1	25	5,51705017051943	1,6	0,01	7	7	0,00181256281725248	#444444	0,2	1	NA	ridgeline	19	1,5	0,5
795	#e66101	0,00347350734263311	65,5677999771306	0	0	5	5	0,00347350734263311	0,0402106725644225	0,0402106725644225	FALSE	7	1	25	5,51705017051943	1,6	0,01	7	7.03066162284316	0,00181256281725248	#444444	0,2	1	NA	ridgeline	19	1,5	0,5
796	#e66101	0,00347350734263311	65,5677999771306	4,99995	0	5	5	0,00347350734263311	0,0402106725644225	0,0402106725644225	FALSE	7	1	25	5,51705017051943	1,6	0,01	7	7.03066162284316	0,00181256281725248	#444444	0,2	1	NA	ridgeline	19	1,5	0,5
797	#e66101	0,00498954224952451	94,1852934003777	5	5	10	5	0,00498954224952451	0,0577608825464269	0,0577608825464269	FALSE	7	1	25	5,51705017051943	1,6	0,01	7	7.04404408786969	0,00181256281725248	#444444	0,2	1	NA	ridgeline	19	1,5	0,5
798	#e66101	0,00498954224952451	94,1852934003777	9,99995	5	10	5	0,00498954224952451	0,0577608825464269	0,0577608825464269	FALSE	7	1	25	5,51705017051943	1,6	0,01	7	7.04404408786969	0,00181256281725248	#444444	0,2	1	NA	ridgeline	19	1,5	0,5
799	#e66101	0,00197453455817639	37,2723803889527	10	10	15	5	0,00197453455817639	0,0228579803507138	0,0228579803507138	FALSE	7	1	25	5,51705017051943	1,6	0,01	7	7.01742976995341	0,00181256281725248	#444444	0,2	1	NA	ridgeline	19	1,5	0,5
800	#e66101	0,00197453455817639	37,2723803889527	14,99995	10	15	5	0,00197453455817639	0,0228579803507138	0,0228579803507138	FALSE	7	1	25	5,51705017051943	1,6	0,01	7	7.01742976995341	0,00181256281725248	#444444	0,2	1	NA	ridgeline	19	1,5	0,5
801	#e66101	0,0087579597470129	165,319976685179	15	15	20	5	0,0087579597470129	0,101385549815067	0,101385549815067	FALSE	7	1	25	5,51705017051943	1,6	0,01	7	7.07730896530506	0,00181256281725248	#444444	0,2	1	NA	ridgeline	19	1,5	0,5
802	#e66101	0,0087579597470129	165,319976685179	19,99995	15	20	5	0,0087579597470129	0,101385549815067	0,101385549815067	FALSE	7	1	25	5,51705017051943	1,6	0,01	7	7.07730896530506	0,00181256281725248	#444444	0,2	1	NA	ridgeline	19	1,5	0,5
803	#e66101	0,00466588637110517	88,0757902946394	20	20	25	5	0,00466588637110517	0,0540141161610693	0,0540141161610693	FALSE	7	1	25	5,51705017051943	1,6	0,01	7	7.04118708671893	0,00181256281725248	#444444	0,2	1	NA	ridgeline	19	1,5	0,5
804	#e66101	0,00466588637110517	88,0757902946394	24,99995	20	25	5	0,00466588637110517	0,0540141161610693	0,0540141161610693	FALSE	7	1	25	5,51705017051943	1,6	0,01	7	7.04118708671893	0,00181256281725248	#444444	0,2	1	NA	ridgeline	19	1,5	0,5
805	#e66101	0,0227225738439356	428,923571998368	25	25	30	5	0,0227225738439356	0,263045356330464	0,263045356330464	FALSE	7	1	25	5,51705017051943	1,6	0,01	7	7.20057852784052	0,00181256281725248	#444444	0,2	1	NA	ridgeline	19	1,5	0,5
806	#e66101	0,0227225738439356	428,923571998368	29,99995	25	30	5	0,0227225738439356	0,263045356330464	0,263045356330464	FALSE	7	1	25	5,51705017051943	1,6	0,01	7	7.20057852784052	0,00181256281725248	#444444	0,2	1	NA	ridgeline	19	1,5	0,5
807	#e66101	0,00850791191727611	160,599938848014	30	30	35	5	0,00850791191727611	0,0984908988426668	0,0984908988426668	FALSE	7	1	25	5,51705017051943	1,6	0,01	7	7.07510172303036	0,00181256281725248	#444444	0,2	1	NA	ridgeline	19	1,5	0,5
808	#e66101	0,00850791191727611	160,599938848014	34,99995	30	35	5	0,00850791191727611	0,0984908988426668	0,0984908988426668	FALSE	7	1	25	5,51705017051943	1,6	0,01	7	7.07510172303036	0,00181256281725248	#444444	0,2	1	NA	ridgeline	19	1,5	0,5
809	#e66101	0,0227232716947612	428,936745007327	35	35	40	5	0,0227232716947612	0,263053434923159	0,263053434923159	FALSE	7	1	25	5,51705017051943	1,6	0,01	7	7.20058468796535	0,00181256281725248	#444444	0,2	1	NA	ridgeline	19	1,5	0,5
810	#e66101	0,0227232716947612	428,936745007327	39,99995	35	40	5	0,0227232716947612	0,263053434923159	0,263053434923159	FALSE	7	1	25	5,51705017051943	1,6	0,01	7	7.20058468796535	0,00181256281725248	#444444	0,2	1	NA	ridgeline	19	1,5	0,5
811	#e66101	0,00955498089786153	180,364978247424	40	40	45	5	0,00955498089786153	0,110612176783818	0,110612176783818	FALSE	7	1	25	5,51705017051943	1,6	0,01	7	7.08434449438697	0,00181256281725248	#444444	0,2	1	NA	ridgeline	19	1,5	0,5
812	#e66101	0,00955498089786153	180,364978247424	44,99995	40	45	5	0,00955498089786153	0,110612176783818	0,110612176783818	FALSE	7	1	25	5,51705017051943	1,6	0,01	7	7.08434449438697	0,00181256281725248	#444444	0,2	1	NA	ridgeline	19	1,5	0,5
813	#e66101	0,0863827218275973	1630,60689601953	45	45	50	5	0,0863827218275973	1	1	FALSE	7	1	25	5,51705017051943	1,6	0,01	7	7.76252449630221	0,00181256281725248	#444444	0,2	1	NA	ridgeline	19	1,5	0,5
814	#e66101	0,0863827218275973	1630,60689601953	49,99995	45	50	5	0,0863827218275973	1	1	FALSE	7	1	25	5,51705017051943	1,6	0,01	7	7.76252449630221	0,00181256281725248	#444444	0,2	1	NA	ridgeline	19	1,5	0,5
815	#e66101	0,0262471095501162	495,454610916489	50	50	55	5	0,0262471095501162	0,303846753086806	0,303846753086806	FALSE	7	1	25	5,51705017051943	1,6	0,01	7	7.23169059235058	0,00181256281725248	#444444	0,2	1	NA	ridgeline	19	1,5	0,5
816	#e66101	0,0262471095501162	495,454610916489	54,99995	50	55	5	0,0262471095501162	0,303846753086806	0,303846753086806	FALSE	7	1	25	5,51705017051943	1,6	0,01	7	7.23169059235058	0,00181256281725248	#444444	0,2	1	NA	ridgeline	19	1,5	0,5
817	#e66101	0	0	55	55	60	5	0	0	0	FALSE	7	1	25	5,51705017051943	1,6	0,01	7	7	0,00181256281725248	#444444	0,2	1	NA	ridgeline	19	1,5	0,5
818	#e66101	0	0	59,99995	55	60	5	0	0	0	FALSE	7	1	25	5,51705017051943	1,6	0,01	7	7	0,00181256281725248	#444444	0,2	1	NA	ridgeline	19	1,5	0,5
819	#e66101	0	0	60	60	65	5	0	0	0	FALSE	7	1	25	5,51705017051943	1,6	0,01	7	7	0,00181256281725248	#444444	0,2	1	NA	ridgeline	19	1,5	0,5
820	#e66101	0	0	64,99995	60	65	5	0	0	0	FALSE	7	1	25	5,51705017051943	1,6	0,01	7	7	0,00181256281725248	#444444	0,2	1	NA	ridgeline	19	1,5	0,5
821	#e66101	0	0	65	65	70	5	0	0	0	FALSE	7	1	25	5,51705017051943	1,6	0,01	7	7	0,00181256281725248	#444444	0,2	1	NA	ridgeline	19	1,5	0,5
822	#e66101	0	0	69,99995	65	70	5	0	0	0	FALSE	7	1	25	5,51705017051943	1,6	0,01	7	7	0,00181256281725248	#444444	0,2	1	NA	ridgeline	19	1,5	0,5
823	#e66101	0	0	70	70	75	5	0	0	0	FALSE	7	1	25	5,51705017051943	1,6	0,01	7	7	0,00181256281725248	#444444	0,2	1	NA	ridgeline	19	1,5	0,5
824	#e66101	0	0	74,99995	70	75	5	0	0	0	FALSE	7	1	25	5,51705017051943	1,6	0,01	7	7	0,00181256281725248	#444444	0,2	1	NA	ridgeline	19	1,5	0,5
825	#e66101	0	0	75	75	80	5	0	0	0	FALSE	7	1	25	5,51705017051943	1,6	0,01	7	7	0,00181256281725248	#444444	0,2	1	NA	ridgeline	19	1,5	0,5
826	#e66101	0	0	79,99995	75	80	5	0	0	0	FALSE	7	1	25	5,51705017051943	1,6	0,01	7	7	0,00181256281725248	#444444	0,2	1	NA	ridgeline	19	1,5	0,5
827	#e66101	0	0	80	80	85	5	0	0	0	FALSE	7	1	25	5,51705017051943	1,6	0,01	7	7	0,00181256281725248	#444444	0,2	1	NA	ridgeline	19	1,5	0,5
828	#e66101	0	0	84,99995	80	85	5	0	0	0	FALSE	7	1	25	5,51705017051943	1,6	0,01	7	7	0,00181256281725248	#444444	0,2	1	NA	ridgeline	19	1,5	0,5
829	#e66101	0	0	85	85	90	5	0	0	0	FALSE	7	1	25	5,51705017051943	1,6	0,01	7	7	0,00181256281725248	#444444	0,2	1	NA	ridgeline	19	1,5	0,5
830	#e66101	0	0	89,99995	85	90	5	0	0	0	FALSE	7	1	25	5,51705017051943	1,6	0,01	7	7	0,00181256281725248	#444444	0,2	1	NA	ridgeline	19	1,5	0,5
831	#e66101	0	0	90	90	95	5	0	0	0	FALSE	7	1	25	5,51705017051943	1,6	0,01	7	7	0,00181256281725248	#444444	0,2	1	NA	ridgeline	19	1,5	0,5
832	#e66101	0	0	94,99995	90	95	5	0	0	0	FALSE	7	1	25	5,51705017051943	1,6	0,01	7	7	0,00181256281725248	#444444	0,2	1	NA	ridgeline	19	1,5	0,5
833	#e66101	0	0	95	95	100	5	0	0	0	FALSE	7	1	25	5,51705017051943	1,6	0,01	7	7	0,00181256281725248	#444444	0,2	1	NA	ridgeline	19	1,5	0,5
834	#e66101	0	0	99,99995	95	100	5	0	0	0	FALSE	7	1	25	5,51705017051943	1,6	0,01	7	7	0,00181256281725248	#444444	0,2	1	NA	ridgeline	19	1,5	0,5
835	#e66101	0	0	100	100	NA	5	0	0	0	FALSE	7	1	25	5,51705017051943	1,6	0,01	7	7	0,00181256281725248	#444444	0,2	1	NA	ridgeline	19	1,5	0,5
836	#e66101	0	0	NA	100	NA	5	0	0	0	FALSE	7	1	25	5,51705017051943	1,6	0,01	7	7	0,00181256281725248	#444444	0,2	1	NA	ridgeline	19	1,5	0,5
837	#fdb863	0	0	NA	NA	0	5	0	0	0	FALSE	7	1	26	5,51705017051943	1,6	0,01	7	7	0,00181256281725248	#444444	0,2	1	NA	ridgeline	19	1,5	0,5
838	#fdb863	0	0	NA	NA	0	5	0	0	0	FALSE	7	1	26	5,51705017051943	1,6	0,01	7	7	0,00181256281725248	#444444	0,2	1	NA	ridgeline	19	1,5	0,5
839	#fdb863	0	0	0	0	5	5	0	0	0	FALSE	7	1	26	5,51705017051943	1,6	0,01	7	7	0,00181256281725248	#444444	0,2	1	NA	ridgeline	19	1,5	0,5
840	#fdb863	0	0	4,99995	0	5	5	0	0	0	FALSE	7	1	26	5,51705017051943	1,6	0,01	7	7	0,00181256281725248	#444444	0,2	1	NA	ridgeline	19	1,5	0,5
841	#fdb863	0	0	5	5	10	5	0	0	0	FALSE	7	1	26	5,51705017051943	1,6	0,01	7	7	0,00181256281725248	#444444	0,2	1	NA	ridgeline	19	1,5	0,5
842	#fdb863	0	0	9,99995	5	10	5	0	0	0	FALSE	7	1	26	5,51705017051943	1,6	0,01	7	7	0,00181256281725248	#444444	0,2	1	NA	ridgeline	19	1,5	0,5
843	#fdb863	0	0	10	10	15	5	0	0	0	FALSE	7	1	26	5,51705017051943	1,6	0,01	7	7	0,00181256281725248	#444444	0,2	1	NA	ridgeline	19	1,5	0,5
844	#fdb863	0	0	14,99995	10	15	5	0	0	0	FALSE	7	1	26	5,51705017051943	1,6	0,01	7	7	0,00181256281725248	#444444	0,2	1	NA	ridgeline	19	1,5	0,5
845	#fdb863	0	0	15	15	20	5	0	0	0	FALSE	7	1	26	5,51705017051943	1,6	0,01	7	7	0,00181256281725248	#444444	0,2	1	NA	ridgeline	19	1,5	0,5
846	#fdb863	0	0	19,99995	15	20	5	0	0	0	FALSE	7	1	26	5,51705017051943	1,6	0,01	7	7	0,00181256281725248	#444444	0,2	1	NA	ridgeline	19	1,5	0,5
847	#fdb863	0	0	20	20	25	5	0	0	0	FALSE	7	1	26	5,51705017051943	1,6	0,01	7	7	0,00181256281725248	#444444	0,2	1	NA	ridgeline	19	1,5	0,5
848	#fdb863	0	0	24,99995	20	25	5	0	0	0	FALSE	7	1	26	5,51705017051943	1,6	0,01	7	7	0,00181256281725248	#444444	0,2	1	NA	ridgeline	19	1,5	0,5
849	#fdb863	0	0	25	25	30	5	0	0	0	FALSE	7	1	26	5,51705017051943	1,6	0,01	7	7	0,00181256281725248	#444444	0,2	1	NA	ridgeline	19	1,5	0,5
850	#fdb863	0	0	29,99995	25	30	5	0	0	0	FALSE	7	1	26	5,51705017051943	1,6	0,01	7	7	0,00181256281725248	#444444	0,2	1	NA	ridgeline	19	1,5	0,5
851	#fdb863	0	0	30	30	35	5	0	0	0	FALSE	7	1	26	5,51705017051943	1,6	0,01	7	7	0,00181256281725248	#444444	0,2	1	NA	ridgeline	19	1,5	0,5
852	#fdb863	0	0	34,99995	30	35	5	0	0	0	FALSE	7	1	26	5,51705017051943	1,6	0,01	7	7	0,00181256281725248	#444444	0,2	1	NA	ridgeline	19	1,5	0,5
853	#fdb863	0	0	35	35	40	5	0	0	0	FALSE	7	1	26	5,51705017051943	1,6	0,01	7	7	0,00181256281725248	#444444	0,2	1	NA	ridgeline	19	1,5	0,5
854	#fdb863	0	0	39,99995	35	40	5	0	0	0	FALSE	7	1	26	5,51705017051943	1,6	0,01	7	7	0,00181256281725248	#444444	0,2	1	NA	ridgeline	19	1,5	0,5
855	#fdb863	0	0	40	40	45	5	0	0	0	FALSE	7	1	26	5,51705017051943	1,6	0,01	7	7	0,00181256281725248	#444444	0,2	1	NA	ridgeline	19	1,5	0,5
856	#fdb863	0	0	44,99995	40	45	5	0	0	0	FALSE	7	1	26	5,51705017051943	1,6	0,01	7	7	0,00181256281725248	#444444	0,2	1	NA	ridgeline	19	1,5	0,5
857	#fdb863	0	0	45	45	50	5	0	0	0	FALSE	7	1	26	5,51705017051943	1,6	0,01	7	7	0,00181256281725248	#444444	0,2	1	NA	ridgeline	19	1,5	0,5
858	#fdb863	0	0	49,99995	45	50	5	0	0	0	FALSE	7	1	26	5,51705017051943	1,6	0,01	7	7	0,00181256281725248	#444444	0,2	1	NA	ridgeline	19	1,5	0,5
859	#fdb863	0,00243111643439253	74,3493208104525	50	50	55	5	0,00243111643439253	0,0542377278658571	0,0542377278658571	FALSE	7	1	26	5,51705017051943	1,6	0,01	7	7.02146014614227	0,00181256281725248	#444444	0,2	1	NA	ridgeline	19	1,5	0,5
860	#fdb863	0,00243111643439253	74,3493208104525	54,99995	50	55	5	0,00243111643439253	0,0542377278658571	0,0542377278658571	FALSE	7	1	26	5,51705017051943	1,6	0,01	7	7.02146014614227	0,00181256281725248	#444444	0,2	1	NA	ridgeline	19	1,5	0,5
861	#fdb863	0,0305513066283533	934,331595786986	55	55	60	5	0,0305513066283533	0,681593621520241	0,681593621520241	FALSE	7	1	26	5,51705017051943	1,6	0,01	7	7.26968494630968	0,00181256281725248	#444444	0,2	1	NA	ridgeline	19	1,5	0,5
862	#fdb863	0,0305513066283533	934,331595786986	59,99995	55	60	5	0,0305513066283533	0,681593621520241	0,681593621520241	FALSE	7	1	26	5,51705017051943	1,6	0,01	7	7.26968494630968	0,00181256281725248	#444444	0,2	1	NA	ridgeline	19	1,5	0,5
863	#fdb863	0,0164653702249793	503,550169708652	60	60	65	5	0,0164653702249793	0,367339160247237	0,367339160247237	FALSE	7	1	26	5,51705017051943	1,6	0,01	7	7.14534443777182	0,00181256281725248	#444444	0,2	1	NA	ridgeline	19	1,5	0,5
864	#fdb863	0,0164653702249793	503,550169708652	64,99995	60	65	5	0,0164653702249793	0,367339160247237	0,367339160247237	FALSE	7	1	26	5,51705017051943	1,6	0,01	7	7.14534443777182	0,00181256281725248	#444444	0,2	1	NA	ridgeline	19	1,5	0,5
865	#fdb863	0,0434909142283599	1330,05556153552	65	65	70	5	0,0434909142283599	0,97027371342028	0,97027371342028	FALSE	7	1	26	5,51705017051943	1,6	0,01	7	7.38390648921539	0,00181256281725248	#444444	0,2	1	NA	ridgeline	19	1,5	0,5
866	#fdb863	0,0434909142283599	1330,05556153552	69,99995	65	70	5	0,0434909142283599	0,97027371342028	0,97027371342028	FALSE	7	1	26	5,51705017051943	1,6	0,01	7	7.38390648921539	0,00181256281725248	#444444	0,2	1	NA	ridgeline	19	1,5	0,5
867	#fdb863	0,0276023109269379	844,144295676052	70	70	75	5	0,0276023109269379	0,615802109411558	0,615802109411559	FALSE	7	1	26	5,51705017051943	1,6	0,01	7	7.24365333472991	0,00181256281725248	#444444	0,2	1	NA	ridgeline	19	1,5	0,5
868	#fdb863	0,0276023109269379	844,144295676052	74,99995	70	75	5	0,0276023109269379	0,615802109411558	0,615802109411559	FALSE	7	1	26	5,51705017051943	1,6	0,01	7	7.24365333472991	0,00181256281725248	#444444	0,2	1	NA	ridgeline	19	1,5	0,5
869	#fdb863	0,0448233458526373	1370,80448860867	75	75	80	5	0,0448233458526373	1	1	FALSE	7	1	26	5,51705017051943	1,6	0,01	7	7.39566823660727	0,00181256281725248	#444444	0,2	1	NA	ridgeline	19	1,5	0,5
870	#fdb863	0,0448233458526373	1370,80448860867	79,99995	75	80	5	0,0448233458526373	1	1	FALSE	7	1	26	5,51705017051943	1,6	0,01	7	7.39566823660727	0,00181256281725248	#444444	0,2	1	NA	ridgeline	19	1,5	0,5
871	#fdb863	0,0288295183503221	881,675216503777	80	80	85	5	0,0288295183503221	0,643180864835549	0,643180864835549	FALSE	7	1	26	5,51705017051943	1,6	0,01	7	7.25448623860902	0,00181256281725248	#444444	0,2	1	NA	ridgeline	19	1,5	0,5
872	#fdb863	0,0288295183503221	881,675216503777	84,99995	80	85	5	0,0288295183503221	0,643180864835549	0,643180864835549	FALSE	7	1	26	5,51705017051943	1,6	0,01	7	7.25448623860902	0,00181256281725248	#444444	0,2	1	NA	ridgeline	19	1,5	0,5
873	#fdb863	0,00580611735401778	177,564873368506	85	85	90	5	0,00580611735401778	0,129533332319862	0,129533332319862	FALSE	7	1	26	5,51705017051943	1,6	0,01	7	7.05125222518086	0,00181256281725248	#444444	0,2	1	NA	ridgeline	19	1,5	0,5
874	#fdb863	0,00580611735401778	177,564873368506	89,99995	85	90	5	0,00580611735401778	0,129533332319862	0,129533332319862	FALSE	7	1	26	5,51705017051943	1,6	0,01	7	7.05125222518086	0,00181256281725248	#444444	0,2	1	NA	ridgeline	19	1,5	0,5
875	#fdb863	0	0	90	90	95	5	0	0	0	FALSE	7	1	26	5,51705017051943	1,6	0,01	7	7	0,00181256281725248	#444444	0,2	1	NA	ridgeline	19	1,5	0,5
876	#fdb863	0	0	94,99995	90	95	5	0	0	0	FALSE	7	1	26	5,51705017051943	1,6	0,01	7	7	0,00181256281725248	#444444	0,2	1	NA	ridgeline	19	1,5	0,5
877	#fdb863	0	0	95	95	100	5	0	0	0	FALSE	7	1	26	5,51705017051943	1,6	0,01	7	7	0,00181256281725248	#444444	0,2	1	NA	ridgeline	19	1,5	0,5
878	#fdb863	0	0	99,99995	95	100	5	0	0	0	FALSE	7	1	26	5,51705017051943	1,6	0,01	7	7	0,00181256281725248	#444444	0,2	1	NA	ridgeline	19	1,5	0,5
879	#fdb863	0	0	100	100	NA	5	0	0	0	FALSE	7	1	26	5,51705017051943	1,6	0,01	7	7	0,00181256281725248	#444444	0,2	1	NA	ridgeline	19	1,5	0,5
880	#fdb863	0	0	NA	100	NA	5	0	0	0	FALSE	7	1	26	5,51705017051943	1,6	0,01	7	7	0,00181256281725248	#444444	0,2	1	NA	ridgeline	19	1,5	0,5
881	#80cdc1	0	0	NA	NA	0	5	0	0	0	FALSE	7	1	27	5,51705017051943	1,6	0,01	7	7	0,00181256281725248	#444444	0,2	1	NA	ridgeline	19	1,5	0,5
882	#80cdc1	0	0	NA	NA	0	5	0	0	0	FALSE	7	1	27	5,51705017051943	1,6	0,01	7	7	0,00181256281725248	#444444	0,2	1	NA	ridgeline	19	1,5	0,5
883	#80cdc1	0	0	0	0	5	5	0	0	0	FALSE	7	1	27	5,51705017051943	1,6	0,01	7	7	0,00181256281725248	#444444	0,2	1	NA	ridgeline	19	1,5	0,5
884	#80cdc1	0	0	4,99995	0	5	5	0	0	0	FALSE	7	1	27	5,51705017051943	1,6	0,01	7	7	0,00181256281725248	#444444	0,2	1	NA	ridgeline	19	1,5	0,5
885	#80cdc1	0	0	5	5	10	5	0	0	0	FALSE	7	1	27	5,51705017051943	1,6	0,01	7	7	0,00181256281725248	#444444	0,2	1	NA	ridgeline	19	1,5	0,5
886	#80cdc1	0	0	9,99995	5	10	5	0	0	0	FALSE	7	1	27	5,51705017051943	1,6	0,01	7	7	0,00181256281725248	#444444	0,2	1	NA	ridgeline	19	1,5	0,5
887	#80cdc1	0	0	10	10	15	5	0	0	0	FALSE	7	1	27	5,51705017051943	1,6	0,01	7	7	0,00181256281725248	#444444	0,2	1	NA	ridgeline	19	1,5	0,5
888	#80cdc1	0	0	14,99995	10	15	5	0	0	0	FALSE	7	1	27	5,51705017051943	1,6	0,01	7	7	0,00181256281725248	#444444	0,2	1	NA	ridgeline	19	1,5	0,5
889	#80cdc1	0	0	15	15	20	5	0	0	0	FALSE	7	1	27	5,51705017051943	1,6	0,01	7	7	0,00181256281725248	#444444	0,2	1	NA	ridgeline	19	1,5	0,5
890	#80cdc1	0	0	19,99995	15	20	5	0	0	0	FALSE	7	1	27	5,51705017051943	1,6	0,01	7	7	0,00181256281725248	#444444	0,2	1	NA	ridgeline	19	1,5	0,5
891	#80cdc1	0	0	20	20	25	5	0	0	0	FALSE	7	1	27	5,51705017051943	1,6	0,01	7	7	0,00181256281725248	#444444	0,2	1	NA	ridgeline	19	1,5	0,5
892	#80cdc1	0	0	24,99995	20	25	5	0	0	0	FALSE	7	1	27	5,51705017051943	1,6	0,01	7	7	0,00181256281725248	#444444	0,2	1	NA	ridgeline	19	1,5	0,5
893	#80cdc1	0	0	25	25	30	5	0	0	0	FALSE	7	1	27	5,51705017051943	1,6	0,01	7	7	0,00181256281725248	#444444	0,2	1	NA	ridgeline	19	1,5	0,5
894	#80cdc1	0	0	29,99995	25	30	5	0	0	0	FALSE	7	1	27	5,51705017051943	1,6	0,01	7	7	0,00181256281725248	#444444	0,2	1	NA	ridgeline	19	1,5	0,5
895	#80cdc1	0	0	30	30	35	5	0	0	0	FALSE	7	1	27	5,51705017051943	1,6	0,01	7	7	0,00181256281725248	#444444	0,2	1	NA	ridgeline	19	1,5	0,5
896	#80cdc1	0	0	34,99995	30	35	5	0	0	0	FALSE	7	1	27	5,51705017051943	1,6	0,01	7	7	0,00181256281725248	#444444	0,2	1	NA	ridgeline	19	1,5	0,5
897	#80cdc1	0	0	35	35	40	5	0	0	0	FALSE	7	1	27	5,51705017051943	1,6	0,01	7	7	0,00181256281725248	#444444	0,2	1	NA	ridgeline	19	1,5	0,5
898	#80cdc1	0	0	39,99995	35	40	5	0	0	0	FALSE	7	1	27	5,51705017051943	1,6	0,01	7	7	0,00181256281725248	#444444	0,2	1	NA	ridgeline	19	1,5	0,5
899	#80cdc1	0	0	40	40	45	5	0	0	0	FALSE	7	1	27	5,51705017051943	1,6	0,01	7	7	0,00181256281725248	#444444	0,2	1	NA	ridgeline	19	1,5	0,5
900	#80cdc1	0	0	44,99995	40	45	5	0	0	0	FALSE	7	1	27	5,51705017051943	1,6	0,01	7	7	0,00181256281725248	#444444	0,2	1	NA	ridgeline	19	1,5	0,5
901	#80cdc1	0	0	45	45	50	5	0	0	0	FALSE	7	1	27	5,51705017051943	1,6	0,01	7	7	0,00181256281725248	#444444	0,2	1	NA	ridgeline	19	1,5	0,5
902	#80cdc1	0	0	49,99995	45	50	5	0	0	0	FALSE	7	1	27	5,51705017051943	1,6	0,01	7	7	0,00181256281725248	#444444	0,2	1	NA	ridgeline	19	1,5	0,5
903	#80cdc1	0	0	50	50	55	5	0	0	0	FALSE	7	1	27	5,51705017051943	1,6	0,01	7	7	0,00181256281725248	#444444	0,2	1	NA	ridgeline	19	1,5	0,5
904	#80cdc1	0	0	54,99995	50	55	5	0	0	0	FALSE	7	1	27	5,51705017051943	1,6	0,01	7	7	0,00181256281725248	#444444	0,2	1	NA	ridgeline	19	1,5	0,5
905	#80cdc1	0	0	55	55	60	5	0	0	0	FALSE	7	1	27	5,51705017051943	1,6	0,01	7	7	0,00181256281725248	#444444	0,2	1	NA	ridgeline	19	1,5	0,5
906	#80cdc1	0	0	59,99995	55	60	5	0	0	0	FALSE	7	1	27	5,51705017051943	1,6	0,01	7	7	0,00181256281725248	#444444	0,2	1	NA	ridgeline	19	1,5	0,5
907	#80cdc1	0	0	60	60	65	5	0	0	0	FALSE	7	1	27	5,51705017051943	1,6	0,01	7	7	0,00181256281725248	#444444	0,2	1	NA	ridgeline	19	1,5	0,5
908	#80cdc1	0	0	64,99995	60	65	5	0	0	0	FALSE	7	1	27	5,51705017051943	1,6	0,01	7	7	0,00181256281725248	#444444	0,2	1	NA	ridgeline	19	1,5	0,5
909	#80cdc1	0	0	65	65	70	5	0	0	0	FALSE	7	1	27	5,51705017051943	1,6	0,01	7	7	0,00181256281725248	#444444	0,2	1	NA	ridgeline	19	1,5	0,5
910	#80cdc1	0	0	69,99995	65	70	5	0	0	0	FALSE	7	1	27	5,51705017051943	1,6	0,01	7	7	0,00181256281725248	#444444	0,2	1	NA	ridgeline	19	1,5	0,5
911	#80cdc1	0	0	70	70	75	5	0	0	0	FALSE	7	1	27	5,51705017051943	1,6	0,01	7	7	0,00181256281725248	#444444	0,2	1	NA	ridgeline	19	1,5	0,5
912	#80cdc1	0	0	74,99995	70	75	5	0	0	0	FALSE	7	1	27	5,51705017051943	1,6	0,01	7	7	0,00181256281725248	#444444	0,2	1	NA	ridgeline	19	1,5	0,5
913	#80cdc1	0	0	75	75	80	5	0	0	0	FALSE	7	1	27	5,51705017051943	1,6	0,01	7	7	0,00181256281725248	#444444	0,2	1	NA	ridgeline	19	1,5	0,5
914	#80cdc1	0	0	79,99995	75	80	5	0	0	0	FALSE	7	1	27	5,51705017051943	1,6	0,01	7	7	0,00181256281725248	#444444	0,2	1	NA	ridgeline	19	1,5	0,5
915	#80cdc1	0	0	80	80	85	5	0	0	0	FALSE	7	1	27	5,51705017051943	1,6	0,01	7	7	0,00181256281725248	#444444	0,2	1	NA	ridgeline	19	1,5	0,5
916	#80cdc1	0	0	84,99995	80	85	5	0	0	0	FALSE	7	1	27	5,51705017051943	1,6	0,01	7	7	0,00181256281725248	#444444	0,2	1	NA	ridgeline	19	1,5	0,5
917	#80cdc1	0,0672081382812212	771,467373790877	85	85	90	5	0,0672081382812212	0,826064402562043	0,826064402562043	FALSE	7	1	27	5,51705017051943	1,6	0,01	7	7.59326507322353	0,00181256281725248	#444444	0,2	1	NA	ridgeline	19	1,5	0,5
918	#80cdc1	0,0672081382812212	771,467373790877	89,99995	85	90	5	0,0672081382812212	0,826064402562043	0,826064402562043	FALSE	7	1	27	5,51705017051943	1,6	0,01	7	7.59326507322353	0,00181256281725248	#444444	0,2	1	NA	ridgeline	19	1,5	0,5
919	#80cdc1	0,0514324204055169	590,381392978401	90	90	95	5	0,0514324204055169	0,632162900522932	0,632162900522932	FALSE	7	1	27	5,51705017051943	1,6	0,01	7	7.45400839002957	0,00181256281725248	#444444	0,2	1	NA	ridgeline	19	1,5	0,5
920	#80cdc1	0,0514324204055169	590,381392978401	94,99995	90	95	5	0,0514324204055169	0,632162900522932	0,632162900522932	FALSE	7	1	27	5,51705017051943	1,6	0,01	7	7.45400839002957	0,00181256281725248	#444444	0,2	1	NA	ridgeline	19	1,5	0,5
921	#80cdc1	0,0813594413132619	933,907055428326	95	95	100	5	0,0813594413132619	1	1	FALSE	7	1	27	5,51705017051943	1,6	0,01	7	7.71818259131312	0,00181256281725248	#444444	0,2	1	NA	ridgeline	19	1,5	0,5
922	#80cdc1	0,0813594413132619	933,907055428326	99,99995	95	100	5	0,0813594413132619	1	1	FALSE	7	1	27	5,51705017051943	1,6	0,01	7	7.71818259131312	0,00181256281725248	#444444	0,2	1	NA	ridgeline	19	1,5	0,5
923	#80cdc1	0	0	100	100	NA	5	0	0	0	FALSE	7	1	27	5,51705017051943	1,6	0,01	7	7	0,00181256281725248	#444444	0,2	1	NA	ridgeline	19	1,5	0,5
924	#80cdc1	0	0	NA	100	NA	5	0	0	0	FALSE	7	1	27	5,51705017051943	1,6	0,01	7	7	0,00181256281725248	#444444	0,2	1	NA	ridgeline	19	1,5	0,5
925	#e66101	0	0	NA	NA	0	5	0	0	0	FALSE	8	1	29	5,51705017051943	1,6	0,01	8	8	0,00181256281725248	#444444	0,2	1	NA	ridgeline	19	1,5	0,5
926	#e66101	0	0	NA	NA	0	5	0	0	0	FALSE	8	1	29	5,51705017051943	1,6	0,01	8	8	0,00181256281725248	#444444	0,2	1	NA	ridgeline	19	1,5	0,5
927	#e66101	0,0293582355201652	491,119118600785	0	0	5	5	0,0293582355201652	0,530004013463523	0,530004013463523	FALSE	8	1	29	5,51705017051943	1,6	0,01	8	8.25915337325228	0,00181256281725248	#444444	0,2	1	NA	ridgeline	19	1,5	0,5
928	#e66101	0,0293582355201652	491,119118600785	4,99995	0	5	5	0,0293582355201652	0,530004013463523	0,530004013463523	FALSE	8	1	29	5,51705017051943	1,6	0,01	8	8.25915337325228	0,00181256281725248	#444444	0,2	1	NA	ridgeline	19	1,5	0,5
929	#e66101	0,0183882572388601	307,60788336719	5	5	10	5	0,0183882572388601	0,331963074909642	0,331963074909642	FALSE	8	1	29	5,51705017051943	1,6	0,01	8	8.16231830037633	0,00181256281725248	#444444	0,2	1	NA	ridgeline	19	1,5	0,5
930	#e66101	0,0183882572388601	307,60788336719	9,99995	5	10	5	0,0183882572388601	0,331963074909642	0,331963074909642	FALSE	8	1	29	5,51705017051943	1,6	0,01	8	8.16231830037633	0,00181256281725248	#444444	0,2	1	NA	ridgeline	19	1,5	0,5
931	#e66101	0,00815384953162701	136,401637367665	10	10	15	5	0,00815384953162701	0,147201386608253	0,147201386608253	FALSE	8	1	29	5,51705017051943	1,6	0,01	8	8.07197631511816	0,00181256281725248	#444444	0,2	1	NA	ridgeline	19	1,5	0,5
932	#e66101	0,00815384953162701	136,401637367665	14,99995	10	15	5	0,00815384953162701	0,147201386608253	0,147201386608253	FALSE	8	1	29	5,51705017051943	1,6	0,01	8	8.07197631511816	0,00181256281725248	#444444	0,2	1	NA	ridgeline	19	1,5	0,5
933	#e66101	0,0135729972409492	227,055826879216	15	15	20	5	0,0135729972409492	0,245033221001694	0,245033221001694	FALSE	8	1	29	5,51705017051943	1,6	0,01	8	8.11981265078822	0,00181256281725248	#444444	0,2	1	NA	ridgeline	19	1,5	0,5
934	#e66101	0,0135729972409492	227,055826879216	19,99995	15	20	5	0,0135729972409492	0,245033221001694	0,245033221001694	FALSE	8	1	29	5,51705017051943	1,6	0,01	8	8.11981265078822	0,00181256281725248	#444444	0,2	1	NA	ridgeline	19	1,5	0,5
935	#e66101	0,00844186208414242	141,219654133018	20	20	25	5	0,00844186208414242	0,152400875135286	0,152400875135286	FALSE	8	1	29	5,51705017051943	1,6	0,01	8	8.07451868264131	0,00181256281725248	#444444	0,2	1	NA	ridgeline	19	1,5	0,5
936	#e66101	0,00844186208414242	141,219654133018	24,99995	20	25	5	0,00844186208414242	0,152400875135286	0,152400875135286	FALSE	8	1	29	5,51705017051943	1,6	0,01	8	8.07451868264131	0,00181256281725248	#444444	0,2	1	NA	ridgeline	19	1,5	0,5
937	#e66101	0,0132415448909806	221,511127646084	25	25	30	5	0,0132415448909806	0,239049514125488	0,239049514125488	FALSE	8	1	29	5,51705017051943	1,6	0,01	8	8.11688682799796	0,00181256281725248	#444444	0,2	1	NA	ridgeline	19	1,5	0,5
938	#e66101	0,0132415448909806	221,511127646084	29,99995	25	30	5	0,0132415448909806	0,239049514125488	0,239049514125488	FALSE	8	1	29	5,51705017051943	1,6	0,01	8	8.11688682799796	0,00181256281725248	#444444	0,2	1	NA	ridgeline	19	1,5	0,5
939	#e66101	0,0063248701159086	105,80556295544	30	30	35	5	0,0063248701159086	0,114182834447409	0,114182834447409	FALSE	8	1	29	5,51705017051943	1,6	0,01	8	8.05583140120238	0,00181256281725248	#444444	0,2	1	NA	ridgeline	19	1,5	0,5
940	#e66101	0,0063248701159086	105,80556295544	34,99995	30	35	5	0,0063248701159086	0,114182834447409	0,114182834447409	FALSE	8	1	29	5,51705017051943	1,6	0,01	8	8.05583140120238	0,00181256281725248	#444444	0,2	1	NA	ridgeline	19	1,5	0,5
941	#e66101	0,0125572084401444	210,063208225647	35	35	40	5	0,0125572084401444	0,226695193129138	0,226695193129138	FALSE	8	1	29	5,51705017051943	1,6	0,01	8	8.11084599834551	0,00181256281725248	#444444	0,2	1	NA	ridgeline	19	1,5	0,5
942	#e66101	0,0125572084401444	210,063208225647	39,99995	35	40	5	0,0125572084401444	0,226695193129138	0,226695193129138	FALSE	8	1	29	5,51705017051943	1,6	0,01	8	8.11084599834551	0,00181256281725248	#444444	0,2	1	NA	ridgeline	19	1,5	0,5
943	#e66101	0,00851489591496719	142,441400262756	40	40	45	5	0,00851489591496719	0,153719354354828	0,153719354354828	FALSE	8	1	29	5,51705017051943	1,6	0,01	8	8.0751633727354	0,00181256281725248	#444444	0,2	1	NA	ridgeline	19	1,5	0,5
944	#e66101	0,00851489591496719	142,441400262756	44,99995	40	45	5	0,00851489591496719	0,153719354354828	0,153719354354828	FALSE	8	1	29	5,51705017051943	1,6	0,01	8	8.0751633727354	0,00181256281725248	#444444	0,2	1	NA	ridgeline	19	1,5	0,5
945	#e66101	0,0553924777442949	926,632829422123	45	45	50	5	0,0553924777442949	1	1	FALSE	8	1	29	5,51705017051943	1,6	0,01	8	8.48896492605545	0,00181256281725248	#444444	0,2	1	NA	ridgeline	19	1,5	0,5
946	#e66101	0,0553924777442949	926,632829422123	49,99995	45	50	5	0,0553924777442949	1	1	FALSE	8	1	29	5,51705017051943	1,6	0,01	8	8.48896492605545	0,00181256281725248	#444444	0,2	1	NA	ridgeline	19	1,5	0,5
947	#e66101	0,0237077281340511	396,594629715563	50	50	55	5	0,0237077281340511	0,42799544449865	0,42799544449865	FALSE	8	1	29	5,51705017051943	1,6	0,01	8	8.20927476087135	0,00181256281725248	#444444	0,2	1	NA	ridgeline	19	1,5	0,5
948	#e66101	0,0237077281340511	396,594629715563	54,99995	50	55	5	0,0237077281340511	0,42799544449865	0,42799544449865	FALSE	8	1	29	5,51705017051943	1,6	0,01	8	8.20927476087135	0,00181256281725248	#444444	0,2	1	NA	ridgeline	19	1,5	0,5
949	#e66101	0,00234607314390925	39,2462746549695	55	55	60	5	0,00234607314390925	0,0423536414951375	0,0423536414951375	FALSE	8	1	29	5,51705017051943	1,6	0,01	8	8.02070944518185	0,00181256281725248	#444444	0,2	1	NA	ridgeline	19	1,5	0,5
950	#e66101	0,00234607314390925	39,2462746549695	59,99995	55	60	5	0,00234607314390925	0,0423536414951375	0,0423536414951375	FALSE	8	1	29	5,51705017051943	1,6	0,01	8	8.02070944518185	0,00181256281725248	#444444	0,2	1	NA	ridgeline	19	1,5	0,5
951	#e66101	0	0	60	60	65	5	0	0	0	FALSE	8	1	29	5,51705017051943	1,6	0,01	8	8	0,00181256281725248	#444444	0,2	1	NA	ridgeline	19	1,5	0,5
952	#e66101	0	0	64,99995	60	65	5	0	0	0	FALSE	8	1	29	5,51705017051943	1,6	0,01	8	8	0,00181256281725248	#444444	0,2	1	NA	ridgeline	19	1,5	0,5
953	#e66101	0	0	65	65	70	5	0	0	0	FALSE	8	1	29	5,51705017051943	1,6	0,01	8	8	0,00181256281725248	#444444	0,2	1	NA	ridgeline	19	1,5	0,5
954	#e66101	0	0	69,99995	65	70	5	0	0	0	FALSE	8	1	29	5,51705017051943	1,6	0,01	8	8	0,00181256281725248	#444444	0,2	1	NA	ridgeline	19	1,5	0,5
955	#e66101	0	0	70	70	75	5	0	0	0	FALSE	8	1	29	5,51705017051943	1,6	0,01	8	8	0,00181256281725248	#444444	0,2	1	NA	ridgeline	19	1,5	0,5
956	#e66101	0	0	74,99995	70	75	5	0	0	0	FALSE	8	1	29	5,51705017051943	1,6	0,01	8	8	0,00181256281725248	#444444	0,2	1	NA	ridgeline	19	1,5	0,5
957	#e66101	0	0	75	75	80	5	0	0	0	FALSE	8	1	29	5,51705017051943	1,6	0,01	8	8	0,00181256281725248	#444444	0,2	1	NA	ridgeline	19	1,5	0,5
958	#e66101	0	0	79,99995	75	80	5	0	0	0	FALSE	8	1	29	5,51705017051943	1,6	0,01	8	8	0,00181256281725248	#444444	0,2	1	NA	ridgeline	19	1,5	0,5
959	#e66101	0	0	80	80	85	5	0	0	0	FALSE	8	1	29	5,51705017051943	1,6	0,01	8	8	0,00181256281725248	#444444	0,2	1	NA	ridgeline	19	1,5	0,5
960	#e66101	0	0	84,99995	80	85	5	0	0	0	FALSE	8	1	29	5,51705017051943	1,6	0,01	8	8	0,00181256281725248	#444444	0,2	1	NA	ridgeline	19	1,5	0,5
961	#e66101	0	0	85	85	90	5	0	0	0	FALSE	8	1	29	5,51705017051943	1,6	0,01	8	8	0,00181256281725248	#444444	0,2	1	NA	ridgeline	19	1,5	0,5
962	#e66101	0	0	89,99995	85	90	5	0	0	0	FALSE	8	1	29	5,51705017051943	1,6	0,01	8	8	0,00181256281725248	#444444	0,2	1	NA	ridgeline	19	1,5	0,5
963	#e66101	0	0	90	90	95	5	0	0	0	FALSE	8	1	29	5,51705017051943	1,6	0,01	8	8	0,00181256281725248	#444444	0,2	1	NA	ridgeline	19	1,5	0,5
964	#e66101	0	0	94,99995	90	95	5	0	0	0	FALSE	8	1	29	5,51705017051943	1,6	0,01	8	8	0,00181256281725248	#444444	0,2	1	NA	ridgeline	19	1,5	0,5
965	#e66101	0	0	95	95	100	5	0	0	0	FALSE	8	1	29	5,51705017051943	1,6	0,01	8	8	0,00181256281725248	#444444	0,2	1	NA	ridgeline	19	1,5	0,5
966	#e66101	0	0	99,99995	95	100	5	0	0	0	FALSE	8	1	29	5,51705017051943	1,6	0,01	8	8	0,00181256281725248	#444444	0,2	1	NA	ridgeline	19	1,5	0,5
967	#e66101	0	0	100	100	NA	5	0	0	0	FALSE	8	1	29	5,51705017051943	1,6	0,01	8	8	0,00181256281725248	#444444	0,2	1	NA	ridgeline	19	1,5	0,5
968	#e66101	0	0	NA	100	NA	5	0	0	0	FALSE	8	1	29	5,51705017051943	1,6	0,01	8	8	0,00181256281725248	#444444	0,2	1	NA	ridgeline	19	1,5	0,5
969	#fdb863	0	0	NA	NA	0	5	0	0	0	FALSE	8	1	30	5,51705017051943	1,6	0,01	8	8	0,00181256281725248	#444444	0,2	1	NA	ridgeline	19	1,5	0,5
970	#fdb863	0	0	NA	NA	0	5	0	0	0	FALSE	8	1	30	5,51705017051943	1,6	0,01	8	8	0,00181256281725248	#444444	0,2	1	NA	ridgeline	19	1,5	0,5
971	#fdb863	0	0	0	0	5	5	0	0	0	FALSE	8	1	30	5,51705017051943	1,6	0,01	8	8	0,00181256281725248	#444444	0,2	1	NA	ridgeline	19	1,5	0,5
972	#fdb863	0	0	4,99995	0	5	5	0	0	0	FALSE	8	1	30	5,51705017051943	1,6	0,01	8	8	0,00181256281725248	#444444	0,2	1	NA	ridgeline	19	1,5	0,5
973	#fdb863	0	0	5	5	10	5	0	0	0	FALSE	8	1	30	5,51705017051943	1,6	0,01	8	8	0,00181256281725248	#444444	0,2	1	NA	ridgeline	19	1,5	0,5
974	#fdb863	0	0	9,99995	5	10	5	0	0	0	FALSE	8	1	30	5,51705017051943	1,6	0,01	8	8	0,00181256281725248	#444444	0,2	1	NA	ridgeline	19	1,5	0,5
975	#fdb863	0	0	10	10	15	5	0	0	0	FALSE	8	1	30	5,51705017051943	1,6	0,01	8	8	0,00181256281725248	#444444	0,2	1	NA	ridgeline	19	1,5	0,5
976	#fdb863	0	0	14,99995	10	15	5	0	0	0	FALSE	8	1	30	5,51705017051943	1,6	0,01	8	8	0,00181256281725248	#444444	0,2	1	NA	ridgeline	19	1,5	0,5
977	#fdb863	0	0	15	15	20	5	0	0	0	FALSE	8	1	30	5,51705017051943	1,6	0,01	8	8	0,00181256281725248	#444444	0,2	1	NA	ridgeline	19	1,5	0,5
978	#fdb863	0	0	19,99995	15	20	5	0	0	0	FALSE	8	1	30	5,51705017051943	1,6	0,01	8	8	0,00181256281725248	#444444	0,2	1	NA	ridgeline	19	1,5	0,5
979	#fdb863	0	0	20	20	25	5	0	0	0	FALSE	8	1	30	5,51705017051943	1,6	0,01	8	8	0,00181256281725248	#444444	0,2	1	NA	ridgeline	19	1,5	0,5
980	#fdb863	0	0	24,99995	20	25	5	0	0	0	FALSE	8	1	30	5,51705017051943	1,6	0,01	8	8	0,00181256281725248	#444444	0,2	1	NA	ridgeline	19	1,5	0,5
981	#fdb863	0	0	25	25	30	5	0	0	0	FALSE	8	1	30	5,51705017051943	1,6	0,01	8	8	0,00181256281725248	#444444	0,2	1	NA	ridgeline	19	1,5	0,5
982	#fdb863	0	0	29,99995	25	30	5	0	0	0	FALSE	8	1	30	5,51705017051943	1,6	0,01	8	8	0,00181256281725248	#444444	0,2	1	NA	ridgeline	19	1,5	0,5
983	#fdb863	0	0	30	30	35	5	0	0	0	FALSE	8	1	30	5,51705017051943	1,6	0,01	8	8	0,00181256281725248	#444444	0,2	1	NA	ridgeline	19	1,5	0,5
984	#fdb863	0	0	34,99995	30	35	5	0	0	0	FALSE	8	1	30	5,51705017051943	1,6	0,01	8	8	0,00181256281725248	#444444	0,2	1	NA	ridgeline	19	1,5	0,5
985	#fdb863	0	0	35	35	40	5	0	0	0	FALSE	8	1	30	5,51705017051943	1,6	0,01	8	8	0,00181256281725248	#444444	0,2	1	NA	ridgeline	19	1,5	0,5
986	#fdb863	0	0	39,99995	35	40	5	0	0	0	FALSE	8	1	30	5,51705017051943	1,6	0,01	8	8	0,00181256281725248	#444444	0,2	1	NA	ridgeline	19	1,5	0,5
987	#fdb863	0	0	40	40	45	5	0	0	0	FALSE	8	1	30	5,51705017051943	1,6	0,01	8	8	0,00181256281725248	#444444	0,2	1	NA	ridgeline	19	1,5	0,5
988	#fdb863	0	0	44,99995	40	45	5	0	0	0	FALSE	8	1	30	5,51705017051943	1,6	0,01	8	8	0,00181256281725248	#444444	0,2	1	NA	ridgeline	19	1,5	0,5
989	#fdb863	0	0	45	45	50	5	0	0	0	FALSE	8	1	30	5,51705017051943	1,6	0,01	8	8	0,00181256281725248	#444444	0,2	1	NA	ridgeline	19	1,5	0,5
990	#fdb863	0	0	49,99995	45	50	5	0	0	0	FALSE	8	1	30	5,51705017051943	1,6	0,01	8	8	0,00181256281725248	#444444	0,2	1	NA	ridgeline	19	1,5	0,5
991	#fdb863	0	0	50	50	55	5	0	0	0	FALSE	8	1	30	5,51705017051943	1,6	0,01	8	8	0,00181256281725248	#444444	0,2	1	NA	ridgeline	19	1,5	0,5
992	#fdb863	0	0	54,99995	50	55	5	0	0	0	FALSE	8	1	30	5,51705017051943	1,6	0,01	8	8	0,00181256281725248	#444444	0,2	1	NA	ridgeline	19	1,5	0,5
993	#fdb863	0,0352662368355047	272,118809336805	55	55	60	5	0,0352662368355047	0,687840411934026	0,687840411934026	FALSE	8	1	30	5,51705017051943	1,6	0,01	8	8.31130495671504	0,00181256281725248	#444444	0,2	1	NA	ridgeline	19	1,5	0,5
994	#fdb863	0,0352662368355047	272,118809336805	59,99995	55	60	5	0,0352662368355047	0,687840411934026	0,687840411934026	FALSE	8	1	30	5,51705017051943	1,6	0,01	8	8.31130495671504	0,00181256281725248	#444444	0,2	1	NA	ridgeline	19	1,5	0,5
995	#fdb863	0,0263666904968294	203,44876765887	60	60	65	5	0,0263666904968294	0,514261709784057	0,514261709784057	FALSE	8	1	30	5,51705017051943	1,6	0,01	8	8.2327461668825	0,00181256281725248	#444444	0,2	1	NA	ridgeline	19	1,5	0,5
996	#fdb863	0,0263666904968294	203,44876765887	64,99995	60	65	5	0,0263666904968294	0,514261709784057	0,514261709784057	FALSE	8	1	30	5,51705017051943	1,6	0,01	8	8.2327461668825	0,00181256281725248	#444444	0,2	1	NA	ridgeline	19	1,5	0,5
997	#fdb863	0,0405549148702519	312,926927778641	65	65	70	5	0,0405549148702519	0,790991947352304	0,790991947352304	FALSE	8	1	30	5,51705017051943	1,6	0,01	8	8.35798960000052	0,00181256281725248	#444444	0,2	1	NA	ridgeline	19	1,5	0,5
998	#fdb863	0,0405549148702519	312,926927778641	69,99995	65	70	5	0,0405549148702519	0,790991947352304	0,790991947352304	FALSE	8	1	30	5,51705017051943	1,6	0,01	8	8.35798960000052	0,00181256281725248	#444444	0,2	1	NA	ridgeline	19	1,5	0,5
999	#fdb863	0,0385233441151405	297,251067109327	70	70	75	5	0,0385233441151405	0,751367746120203	0,751367746120203	FALSE	8	1	30	5,51705017051943	1,6	0,01	8	8.34005635555106	0,00181256281725248	#444444	0,2	1	NA	ridgeline	19	1,5	0,5
1000	#fdb863	0,0385233441151405	297,251067109327	74,99995	70	75	5	0,0385233441151405	0,751367746120203	0,751367746120203	FALSE	8	1	30	5,51705017051943	1,6	0,01	8	8.34005635555106	0,00181256281725248	#444444	0,2	1	NA	ridgeline	19	1,5	0,5
1001	#fdb863	0,0512709579484365	395,613291419849	75	75	80	5	0,0512709579484365	1	1	FALSE	8	1	30	5,51705017051943	1,6	0,01	8	8.45258311566739	0,00181256281725248	#444444	0,2	1	NA	ridgeline	19	1,5	0,5
1002	#fdb863	0,0512709579484365	395,613291419849	79,99995	75	80	5	0,0512709579484365	1	1	FALSE	8	1	30	5,51705017051943	1,6	0,01	8	8.45258311566739	0,00181256281725248	#444444	0,2	1	NA	ridgeline	19	1,5	0,5
1003	#fdb863	0,00801785573383694	61,8668038187	80	80	85	5	0,00801785573383694	0,156382015368243	0,156382015368243	FALSE	8	1	30	5,51705017051943	1,6	0,01	8	8.0707758597497	0,00181256281725248	#444444	0,2	1	NA	ridgeline	19	1,5	0,5
1004	#fdb863	0,00801785573383694	61,8668038187	84,99995	80	85	5	0,00801785573383694	0,156382015368243	0,156382015368243	FALSE	8	1	30	5,51705017051943	1,6	0,01	8	8.0707758597497	0,00181256281725248	#444444	0,2	1	NA	ridgeline	19	1,5	0,5
1005	#fdb863	0	0	85	85	90	5	0	0	0	FALSE	8	1	30	5,51705017051943	1,6	0,01	8	8	0,00181256281725248	#444444	0,2	1	NA	ridgeline	19	1,5	0,5
1006	#fdb863	0	0	89,99995	85	90	5	0	0	0	FALSE	8	1	30	5,51705017051943	1,6	0,01	8	8	0,00181256281725248	#444444	0,2	1	NA	ridgeline	19	1,5	0,5
1007	#fdb863	0	0	90	90	95	5	0	0	0	FALSE	8	1	30	5,51705017051943	1,6	0,01	8	8	0,00181256281725248	#444444	0,2	1	NA	ridgeline	19	1,5	0,5
1008	#fdb863	0	0	94,99995	90	95	5	0	0	0	FALSE	8	1	30	5,51705017051943	1,6	0,01	8	8	0,00181256281725248	#444444	0,2	1	NA	ridgeline	19	1,5	0,5
1009	#fdb863	0	0	95	95	100	5	0	0	0	FALSE	8	1	30	5,51705017051943	1,6	0,01	8	8	0,00181256281725248	#444444	0,2	1	NA	ridgeline	19	1,5	0,5
1010	#fdb863	0	0	99,99995	95	100	5	0	0	0	FALSE	8	1	30	5,51705017051943	1,6	0,01	8	8	0,00181256281725248	#444444	0,2	1	NA	ridgeline	19	1,5	0,5
1011	#fdb863	0	0	100	100	NA	5	0	0	0	FALSE	8	1	30	5,51705017051943	1,6	0,01	8	8	0,00181256281725248	#444444	0,2	1	NA	ridgeline	19	1,5	0,5
1012	#fdb863	0	0	NA	100	NA	5	0	0	0	FALSE	8	1	30	5,51705017051943	1,6	0,01	8	8	0,00181256281725248	#444444	0,2	1	NA	ridgeline	19	1,5	0,5
1013	#80cdc1	0	0	NA	NA	0	5	0	0	0	FALSE	8	1	31	5,51705017051943	1,6	0,01	8	8	0,00181256281725248	#444444	0,2	1	NA	ridgeline	19	1,5	0,5
1014	#80cdc1	0	0	NA	NA	0	5	0	0	0	FALSE	8	1	31	5,51705017051943	1,6	0,01	8	8	0,00181256281725248	#444444	0,2	1	NA	ridgeline	19	1,5	0,5
1015	#80cdc1	0	0	0	0	5	5	0	0	0	FALSE	8	1	31	5,51705017051943	1,6	0,01	8	8	0,00181256281725248	#444444	0,2	1	NA	ridgeline	19	1,5	0,5
1016	#80cdc1	0	0	4,99995	0	5	5	0	0	0	FALSE	8	1	31	5,51705017051943	1,6	0,01	8	8	0,00181256281725248	#444444	0,2	1	NA	ridgeline	19	1,5	0,5
1017	#80cdc1	0	0	5	5	10	5	0	0	0	FALSE	8	1	31	5,51705017051943	1,6	0,01	8	8	0,00181256281725248	#444444	0,2	1	NA	ridgeline	19	1,5	0,5
1018	#80cdc1	0	0	9,99995	5	10	5	0	0	0	FALSE	8	1	31	5,51705017051943	1,6	0,01	8	8	0,00181256281725248	#444444	0,2	1	NA	ridgeline	19	1,5	0,5
1019	#80cdc1	0	0	10	10	15	5	0	0	0	FALSE	8	1	31	5,51705017051943	1,6	0,01	8	8	0,00181256281725248	#444444	0,2	1	NA	ridgeline	19	1,5	0,5
1020	#80cdc1	0	0	14,99995	10	15	5	0	0	0	FALSE	8	1	31	5,51705017051943	1,6	0,01	8	8	0,00181256281725248	#444444	0,2	1	NA	ridgeline	19	1,5	0,5
1021	#80cdc1	0	0	15	15	20	5	0	0	0	FALSE	8	1	31	5,51705017051943	1,6	0,01	8	8	0,00181256281725248	#444444	0,2	1	NA	ridgeline	19	1,5	0,5
1022	#80cdc1	0	0	19,99995	15	20	5	0	0	0	FALSE	8	1	31	5,51705017051943	1,6	0,01	8	8	0,00181256281725248	#444444	0,2	1	NA	ridgeline	19	1,5	0,5
1023	#80cdc1	0	0	20	20	25	5	0	0	0	FALSE	8	1	31	5,51705017051943	1,6	0,01	8	8	0,00181256281725248	#444444	0,2	1	NA	ridgeline	19	1,5	0,5
1024	#80cdc1	0	0	24,99995	20	25	5	0	0	0	FALSE	8	1	31	5,51705017051943	1,6	0,01	8	8	0,00181256281725248	#444444	0,2	1	NA	ridgeline	19	1,5	0,5
1025	#80cdc1	0	0	25	25	30	5	0	0	0	FALSE	8	1	31	5,51705017051943	1,6	0,01	8	8	0,00181256281725248	#444444	0,2	1	NA	ridgeline	19	1,5	0,5
1026	#80cdc1	0	0	29,99995	25	30	5	0	0	0	FALSE	8	1	31	5,51705017051943	1,6	0,01	8	8	0,00181256281725248	#444444	0,2	1	NA	ridgeline	19	1,5	0,5
1027	#80cdc1	0	0	30	30	35	5	0	0	0	FALSE	8	1	31	5,51705017051943	1,6	0,01	8	8	0,00181256281725248	#444444	0,2	1	NA	ridgeline	19	1,5	0,5
1028	#80cdc1	0	0	34,99995	30	35	5	0	0	0	FALSE	8	1	31	5,51705017051943	1,6	0,01	8	8	0,00181256281725248	#444444	0,2	1	NA	ridgeline	19	1,5	0,5
1029	#80cdc1	0	0	35	35	40	5	0	0	0	FALSE	8	1	31	5,51705017051943	1,6	0,01	8	8	0,00181256281725248	#444444	0,2	1	NA	ridgeline	19	1,5	0,5
1030	#80cdc1	0	0	39,99995	35	40	5	0	0	0	FALSE	8	1	31	5,51705017051943	1,6	0,01	8	8	0,00181256281725248	#444444	0,2	1	NA	ridgeline	19	1,5	0,5
1031	#80cdc1	0	0	40	40	45	5	0	0	0	FALSE	8	1	31	5,51705017051943	1,6	0,01	8	8	0,00181256281725248	#444444	0,2	1	NA	ridgeline	19	1,5	0,5
1032	#80cdc1	0	0	44,99995	40	45	5	0	0	0	FALSE	8	1	31	5,51705017051943	1,6	0,01	8	8	0,00181256281725248	#444444	0,2	1	NA	ridgeline	19	1,5	0,5
1033	#80cdc1	0	0	45	45	50	5	0	0	0	FALSE	8	1	31	5,51705017051943	1,6	0,01	8	8	0,00181256281725248	#444444	0,2	1	NA	ridgeline	19	1,5	0,5
1034	#80cdc1	0	0	49,99995	45	50	5	0	0	0	FALSE	8	1	31	5,51705017051943	1,6	0,01	8	8	0,00181256281725248	#444444	0,2	1	NA	ridgeline	19	1,5	0,5
1035	#80cdc1	0	0	50	50	55	5	0	0	0	FALSE	8	1	31	5,51705017051943	1,6	0,01	8	8	0,00181256281725248	#444444	0,2	1	NA	ridgeline	19	1,5	0,5
1036	#80cdc1	0	0	54,99995	50	55	5	0	0	0	FALSE	8	1	31	5,51705017051943	1,6	0,01	8	8	0,00181256281725248	#444444	0,2	1	NA	ridgeline	19	1,5	0,5
1037	#80cdc1	0	0	55	55	60	5	0	0	0	FALSE	8	1	31	5,51705017051943	1,6	0,01	8	8	0,00181256281725248	#444444	0,2	1	NA	ridgeline	19	1,5	0,5
1038	#80cdc1	0	0	59,99995	55	60	5	0	0	0	FALSE	8	1	31	5,51705017051943	1,6	0,01	8	8	0,00181256281725248	#444444	0,2	1	NA	ridgeline	19	1,5	0,5
1039	#80cdc1	0	0	60	60	65	5	0	0	0	FALSE	8	1	31	5,51705017051943	1,6	0,01	8	8	0,00181256281725248	#444444	0,2	1	NA	ridgeline	19	1,5	0,5
1040	#80cdc1	0	0	64,99995	60	65	5	0	0	0	FALSE	8	1	31	5,51705017051943	1,6	0,01	8	8	0,00181256281725248	#444444	0,2	1	NA	ridgeline	19	1,5	0,5
1041	#80cdc1	0	0	65	65	70	5	0	0	0	FALSE	8	1	31	5,51705017051943	1,6	0,01	8	8	0,00181256281725248	#444444	0,2	1	NA	ridgeline	19	1,5	0,5
1042	#80cdc1	0	0	69,99995	65	70	5	0	0	0	FALSE	8	1	31	5,51705017051943	1,6	0,01	8	8	0,00181256281725248	#444444	0,2	1	NA	ridgeline	19	1,5	0,5
1043	#80cdc1	0	0	70	70	75	5	0	0	0	FALSE	8	1	31	5,51705017051943	1,6	0,01	8	8	0,00181256281725248	#444444	0,2	1	NA	ridgeline	19	1,5	0,5
1044	#80cdc1	0	0	74,99995	70	75	5	0	0	0	FALSE	8	1	31	5,51705017051943	1,6	0,01	8	8	0,00181256281725248	#444444	0,2	1	NA	ridgeline	19	1,5	0,5
1045	#80cdc1	0	0	75	75	80	5	0	0	0	FALSE	8	1	31	5,51705017051943	1,6	0,01	8	8	0,00181256281725248	#444444	0,2	1	NA	ridgeline	19	1,5	0,5
1046	#80cdc1	0	0	79,99995	75	80	5	0	0	0	FALSE	8	1	31	5,51705017051943	1,6	0,01	8	8	0,00181256281725248	#444444	0,2	1	NA	ridgeline	19	1,5	0,5
1047	#80cdc1	0,0200005278385013	284,066623295288	80	80	85	5	0,0200005278385013	0,170475842040676	0,170475842040676	FALSE	8	1	31	5,51705017051943	1,6	0,01	8	8.17655026483501	0,00181256281725248	#444444	0,2	1	NA	ridgeline	19	1,5	0,5
1048	#80cdc1	0,0200005278385013	284,066623295288	84,99995	80	85	5	0,0200005278385013	0,170475842040676	0,170475842040676	FALSE	8	1	31	5,51705017051943	1,6	0,01	8	8.17655026483501	0,00181256281725248	#444444	0,2	1	NA	ridgeline	19	1,5	0,5
1049	#80cdc1	0,0329601079869528	468,130974087498	85	85	90	5	0,0329601079869528	0,28093769365481	0,28093769365481	FALSE	8	1	31	5,51705017051943	1,6	0,01	8	8.29094811102361	0,00181256281725248	#444444	0,2	1	NA	ridgeline	19	1,5	0,5
1050	#80cdc1	0,0329601079869528	468,130974087498	89,99995	85	90	5	0,0329601079869528	0,28093769365481	0,28093769365481	FALSE	8	1	31	5,51705017051943	1,6	0,01	8	8.29094811102361	0,00181256281725248	#444444	0,2	1	NA	ridgeline	19	1,5	0,5
1051	#80cdc1	0,0297175923675519	422,077666373672	90	90	95	5	0,0297175923675519	0,253299894042176	0,253299894042176	FALSE	8	1	31	5,51705017051943	1,6	0,01	8	8.26232551686213	0,00181256281725248	#444444	0,2	1	NA	ridgeline	19	1,5	0,5
1052	#80cdc1	0,0297175923675519	422,077666373672	94,99995	90	95	5	0,0297175923675519	0,253299894042176	0,253299894042176	FALSE	8	1	31	5,51705017051943	1,6	0,01	8	8.26232551686213	0,00181256281725248	#444444	0,2	1	NA	ridgeline	19	1,5	0,5
1053	#80cdc1	0,117321771806994	1666,31600052463	95	95	100	5	0,117321771806994	1	1	FALSE	8	1	31	5,51705017051943	1,6	0,01	8	9.03563216184547	0,00181256281725248	#444444	0,2	1	NA	ridgeline	19	1,5	0,5
1054	#80cdc1	0,117321771806994	1666,31600052463	99,99995	95	100	5	0,117321771806994	1	1	FALSE	8	1	31	5,51705017051943	1,6	0,01	8	9.03563216184547	0,00181256281725248	#444444	0,2	1	NA	ridgeline	19	1,5	0,5
1055	#80cdc1	0	0	100	100	NA	5	0	0	0	FALSE	8	1	31	5,51705017051943	1,6	0,01	8	8	0,00181256281725248	#444444	0,2	1	NA	ridgeline	19	1,5	0,5
1056	#80cdc1	0	0	NA	100	NA	5	0	0	0	FALSE	8	1	31	5,51705017051943	1,6	0,01	8	8	0,00181256281725248	#444444	0,2	1	NA	ridgeline	19	1,5	0,5
1057	#e66101	0	0	NA	NA	0	5	0	0	0	FALSE	9	1	33	5,51705017051943	1,6	0,01	9	9	0,00181256281725248	#444444	0,2	1	NA	ridgeline	19	1,5	0,5
1058	#e66101	0	0	NA	NA	0	5	0	0	0	FALSE	9	1	33	5,51705017051943	1,6	0,01	9	9	0,00181256281725248	#444444	0,2	1	NA	ridgeline	19	1,5	0,5
1059	#e66101	0,0338486940953216	842,756819126801	0	0	5	5	0,0338486940953216	1	1	FALSE	9	1	33	5,51705017051943	1,6	0,01	9	9.29879190964873	0,00181256281725248	#444444	0,2	1	NA	ridgeline	19	1,5	0,5
1060	#e66101	0,0338486940953216	842,756819126801	4,99995	0	5	5	0,0338486940953216	1	1	FALSE	9	1	33	5,51705017051943	1,6	0,01	9	9.29879190964873	0,00181256281725248	#444444	0,2	1	NA	ridgeline	19	1,5	0,5
1061	#e66101	0,0230761354849207	574,544190220291	5	5	10	5	0,0230761354849207	0,681743745266385	0,681743745266385	FALSE	9	1	33	5,51705017051943	1,6	0,01	9	9.20369951553922	0,00181256281725248	#444444	0,2	1	NA	ridgeline	19	1,5	0,5
1062	#e66101	0,0230761354849207	574,544190220291	9,99995	5	10	5	0,0230761354849207	0,681743745266385	0,681743745266385	FALSE	9	1	33	5,51705017051943	1,6	0,01	9	9.20369951553922	0,00181256281725248	#444444	0,2	1	NA	ridgeline	19	1,5	0,5
1063	#e66101	0,00998321879621851	248,559831988049	10	10	15	5	0,00998321879621851	0,294936601338436	0,294936601338436	FALSE	9	1	33	5,51705017051943	1,6	0,01	9	9.08812467033922	0,00181256281725248	#444444	0,2	1	NA	ridgeline	19	1,5	0,5
1064	#e66101	0,00998321879621851	248,559831988049	14,99995	10	15	5	0,00998321879621851	0,294936601338436	0,294936601338436	FALSE	9	1	33	5,51705017051943	1,6	0,01	9	9.08812467033922	0,00181256281725248	#444444	0,2	1	NA	ridgeline	19	1,5	0,5
1065	#e66101	0,019068367564571	474,759727787539	15	15	20	5	0,019068367564571	0,563341306783429	0,563341306783429	FALSE	9	1	33	5,51705017051943	1,6	0,01	9	9.16832182483783	0,00181256281725248	#444444	0,2	1	NA	ridgeline	19	1,5	0,5
1066	#e66101	0,019068367564571	474,759727787539	19,99995	15	20	5	0,019068367564571	0,563341306783429	0,563341306783429	FALSE	9	1	33	5,51705017051943	1,6	0,01	9	9.16832182483783	0,00181256281725248	#444444	0,2	1	NA	ridgeline	19	1,5	0,5
1067	#e66101	0,00961738495022546	239,45138699133	20	20	25	5	0,00961738495022546	0,284128685235001	0,284128685235001	FALSE	9	1	33	5,51705017051943	1,6	0,01	9	9.08489535244735	0,00181256281725248	#444444	0,2	1	NA	ridgeline	19	1,5	0,5
1068	#e66101	0,00961738495022546	239,45138699133	24,99995	20	25	5	0,00961738495022546	0,284128685235001	0,284128685235001	FALSE	9	1	33	5,51705017051943	1,6	0,01	9	9.08489535244735	0,00181256281725248	#444444	0,2	1	NA	ridgeline	19	1,5	0,5
1069	#e66101	0,0173503288548273	431,984404341296	25	25	30	5	0,0173503288548273	0,512584881590023	0,512584881590023	FALSE	9	1	33	5,51705017051943	1,6	0,01	9	9.15315621562735	0,00181256281725248	#444444	0,2	1	NA	ridgeline	19	1,5	0,5
1070	#e66101	0,0173503288548273	431,984404341296	29,99995	25	30	5	0,0173503288548273	0,512584881590023	0,512584881590023	FALSE	9	1	33	5,51705017051943	1,6	0,01	9	9.15315621562735	0,00181256281725248	#444444	0,2	1	NA	ridgeline	19	1,5	0,5
1071	#e66101	0,00946418828053261	235,637132364915	30	30	35	5	0,00946418828053261	0,279602759677536	0,279602759677536	FALSE	9	1	33	5,51705017051943	1,6	0,01	9	9.0835430425071	0,00181256281725248	#444444	0,2	1	NA	ridgeline	19	1,5	0,5
1072	#e66101	0,00946418828053261	235,637132364915	34,99995	30	35	5	0,00946418828053261	0,279602759677536	0,279602759677536	FALSE	9	1	33	5,51705017051943	1,6	0,01	9	9.0835430425071	0,00181256281725248	#444444	0,2	1	NA	ridgeline	19	1,5	0,5
1073	#e66101	0,0171858831523537	427,890073944221	35	35	40	5	0,0171858831523537	0,507726623188368	0,507726623188368	FALSE	9	1	33	5,51705017051943	1,6	0,01	9	9.15170460732195	0,00181256281725248	#444444	0,2	1	NA	ridgeline	19	1,5	0,5
1074	#e66101	0,0171858831523537	427,890073944221	39,99995	35	40	5	0,0171858831523537	0,507726623188368	0,507726623188368	FALSE	9	1	33	5,51705017051943	1,6	0,01	9	9.15170460732195	0,00181256281725248	#444444	0,2	1	NA	ridgeline	19	1,5	0,5
1075	#e66101	0,00987783517074332	245,936015283528	40	40	45	5	0,00987783517074332	0,291823227889569	0,291823227889569	FALSE	9	1	33	5,51705017051943	1,6	0,01	9	9.08719441954098	0,00181256281725248	#444444	0,2	1	NA	ridgeline	19	1,5	0,5
1076	#e66101	0,00987783517074332	245,936015283528	44,99995	40	45	5	0,00987783517074332	0,291823227889569	0,291823227889569	FALSE	9	1	33	5,51705017051943	1,6	0,01	9	9.08719441954098	0,00181256281725248	#444444	0,2	1	NA	ridgeline	19	1,5	0,5
1077	#e66101	0,0304401930438863	757,892762155841	45	45	50	5	0,0304401930438863	0,89930184479683	0,89930184479683	FALSE	9	1	33	5,51705017051943	1,6	0,01	9	9.26870411555747	0,00181256281725248	#444444	0,2	1	NA	ridgeline	19	1,5	0,5
1078	#e66101	0,0304401930438863	757,892762155841	49,99995	45	50	5	0,0304401930438863	0,89930184479683	0,89930184479683	FALSE	9	1	33	5,51705017051943	1,6	0,01	9	9.26870411555747	0,00181256281725248	#444444	0,2	1	NA	ridgeline	19	1,5	0,5
1079	#e66101	0,0154370891512757	384,349012492749	50	50	55	5	0,0154370891512757	0,456061587126617	0,456061587126617	FALSE	9	1	33	5,51705017051943	1,6	0,01	9	9.13626751253499	0,00181256281725248	#444444	0,2	1	NA	ridgeline	19	1,5	0,5
1080	#e66101	0,0154370891512757	384,349012492749	54,99995	50	55	5	0,0154370891512757	0,456061587126617	0,456061587126617	FALSE	9	1	33	5,51705017051943	1,6	0,01	9	9.13626751253499	0,00181256281725248	#444444	0,2	1	NA	ridgeline	19	1,5	0,5
1081	#e66101	0,0046506814551239	115,791572308662	55	55	60	5	0,0046506814551239	0,137396185567073	0,137396185567073	FALSE	9	1	33	5,51705017051943	1,6	0,01	9	9.04105286866404	0,00181256281725248	#444444	0,2	1	NA	ridgeline	19	1,5	0,5
1082	#e66101	0,0046506814551239	115,791572308662	59,99995	55	60	5	0,0046506814551239	0,137396185567073	0,137396185567073	FALSE	9	1	33	5,51705017051943	1,6	0,01	9	9.04105286866404	0,00181256281725248	#444444	0,2	1	NA	ridgeline	19	1,5	0,5
1083	#e66101	0	0	60	60	65	5	0	0	0	FALSE	9	1	33	5,51705017051943	1,6	0,01	9	9	0,00181256281725248	#444444	0,2	1	NA	ridgeline	19	1,5	0,5
1084	#e66101	0	0	64,99995	60	65	5	0	0	0	FALSE	9	1	33	5,51705017051943	1,6	0,01	9	9	0,00181256281725248	#444444	0,2	1	NA	ridgeline	19	1,5	0,5
1085	#e66101	0	0	65	65	70	5	0	0	0	FALSE	9	1	33	5,51705017051943	1,6	0,01	9	9	0,00181256281725248	#444444	0,2	1	NA	ridgeline	19	1,5	0,5
1086	#e66101	0	0	69,99995	65	70	5	0	0	0	FALSE	9	1	33	5,51705017051943	1,6	0,01	9	9	0,00181256281725248	#444444	0,2	1	NA	ridgeline	19	1,5	0,5
1087	#e66101	0	0	70	70	75	5	0	0	0	FALSE	9	1	33	5,51705017051943	1,6	0,01	9	9	0,00181256281725248	#444444	0,2	1	NA	ridgeline	19	1,5	0,5
1088	#e66101	0	0	74,99995	70	75	5	0	0	0	FALSE	9	1	33	5,51705017051943	1,6	0,01	9	9	0,00181256281725248	#444444	0,2	1	NA	ridgeline	19	1,5	0,5
1089	#e66101	0	0	75	75	80	5	0	0	0	FALSE	9	1	33	5,51705017051943	1,6	0,01	9	9	0,00181256281725248	#444444	0,2	1	NA	ridgeline	19	1,5	0,5
1090	#e66101	0	0	79,99995	75	80	5	0	0	0	FALSE	9	1	33	5,51705017051943	1,6	0,01	9	9	0,00181256281725248	#444444	0,2	1	NA	ridgeline	19	1,5	0,5
1091	#e66101	0	0	80	80	85	5	0	0	0	FALSE	9	1	33	5,51705017051943	1,6	0,01	9	9	0,00181256281725248	#444444	0,2	1	NA	ridgeline	19	1,5	0,5
1092	#e66101	0	0	84,99995	80	85	5	0	0	0	FALSE	9	1	33	5,51705017051943	1,6	0,01	9	9	0,00181256281725248	#444444	0,2	1	NA	ridgeline	19	1,5	0,5
1093	#e66101	0	0	85	85	90	5	0	0	0	FALSE	9	1	33	5,51705017051943	1,6	0,01	9	9	0,00181256281725248	#444444	0,2	1	NA	ridgeline	19	1,5	0,5
1094	#e66101	0	0	89,99995	85	90	5	0	0	0	FALSE	9	1	33	5,51705017051943	1,6	0,01	9	9	0,00181256281725248	#444444	0,2	1	NA	ridgeline	19	1,5	0,5
1095	#e66101	0	0	90	90	95	5	0	0	0	FALSE	9	1	33	5,51705017051943	1,6	0,01	9	9	0,00181256281725248	#444444	0,2	1	NA	ridgeline	19	1,5	0,5
1096	#e66101	0	0	94,99995	90	95	5	0	0	0	FALSE	9	1	33	5,51705017051943	1,6	0,01	9	9	0,00181256281725248	#444444	0,2	1	NA	ridgeline	19	1,5	0,5
1097	#e66101	0	0	95	95	100	5	0	0	0	FALSE	9	1	33	5,51705017051943	1,6	0,01	9	9	0,00181256281725248	#444444	0,2	1	NA	ridgeline	19	1,5	0,5
1098	#e66101	0	0	99,99995	95	100	5	0	0	0	FALSE	9	1	33	5,51705017051943	1,6	0,01	9	9	0,00181256281725248	#444444	0,2	1	NA	ridgeline	19	1,5	0,5
1099	#e66101	0	0	100	100	NA	5	0	0	0	FALSE	9	1	33	5,51705017051943	1,6	0,01	9	9	0,00181256281725248	#444444	0,2	1	NA	ridgeline	19	1,5	0,5
1100	#e66101	0	0	NA	100	NA	5	0	0	0	FALSE	9	1	33	5,51705017051943	1,6	0,01	9	9	0,00181256281725248	#444444	0,2	1	NA	ridgeline	19	1,5	0,5
1101	#fdb863	0	0	NA	NA	0	5	0	0	0	FALSE	9	1	34	5,51705017051943	1,6	0,01	9	9	0,00181256281725248	#444444	0,2	1	NA	ridgeline	19	1,5	0,5
1102	#fdb863	0	0	NA	NA	0	5	0	0	0	FALSE	9	1	34	5,51705017051943	1,6	0,01	9	9	0,00181256281725248	#444444	0,2	1	NA	ridgeline	19	1,5	0,5
1103	#fdb863	0	0	0	0	5	5	0	0	0	FALSE	9	1	34	5,51705017051943	1,6	0,01	9	9	0,00181256281725248	#444444	0,2	1	NA	ridgeline	19	1,5	0,5
1104	#fdb863	0	0	4,99995	0	5	5	0	0	0	FALSE	9	1	34	5,51705017051943	1,6	0,01	9	9	0,00181256281725248	#444444	0,2	1	NA	ridgeline	19	1,5	0,5
1105	#fdb863	0	0	5	5	10	5	0	0	0	FALSE	9	1	34	5,51705017051943	1,6	0,01	9	9	0,00181256281725248	#444444	0,2	1	NA	ridgeline	19	1,5	0,5
1106	#fdb863	0	0	9,99995	5	10	5	0	0	0	FALSE	9	1	34	5,51705017051943	1,6	0,01	9	9	0,00181256281725248	#444444	0,2	1	NA	ridgeline	19	1,5	0,5
1107	#fdb863	0	0	10	10	15	5	0	0	0	FALSE	9	1	34	5,51705017051943	1,6	0,01	9	9	0,00181256281725248	#444444	0,2	1	NA	ridgeline	19	1,5	0,5
1108	#fdb863	0	0	14,99995	10	15	5	0	0	0	FALSE	9	1	34	5,51705017051943	1,6	0,01	9	9	0,00181256281725248	#444444	0,2	1	NA	ridgeline	19	1,5	0,5
1109	#fdb863	0	0	15	15	20	5	0	0	0	FALSE	9	1	34	5,51705017051943	1,6	0,01	9	9	0,00181256281725248	#444444	0,2	1	NA	ridgeline	19	1,5	0,5
1110	#fdb863	0	0	19,99995	15	20	5	0	0	0	FALSE	9	1	34	5,51705017051943	1,6	0,01	9	9	0,00181256281725248	#444444	0,2	1	NA	ridgeline	19	1,5	0,5
1111	#fdb863	0	0	20	20	25	5	0	0	0	FALSE	9	1	34	5,51705017051943	1,6	0,01	9	9	0,00181256281725248	#444444	0,2	1	NA	ridgeline	19	1,5	0,5
1112	#fdb863	0	0	24,99995	20	25	5	0	0	0	FALSE	9	1	34	5,51705017051943	1,6	0,01	9	9	0,00181256281725248	#444444	0,2	1	NA	ridgeline	19	1,5	0,5
1113	#fdb863	0	0	25	25	30	5	0	0	0	FALSE	9	1	34	5,51705017051943	1,6	0,01	9	9	0,00181256281725248	#444444	0,2	1	NA	ridgeline	19	1,5	0,5
1114	#fdb863	0	0	29,99995	25	30	5	0	0	0	FALSE	9	1	34	5,51705017051943	1,6	0,01	9	9	0,00181256281725248	#444444	0,2	1	NA	ridgeline	19	1,5	0,5
1115	#fdb863	0	0	30	30	35	5	0	0	0	FALSE	9	1	34	5,51705017051943	1,6	0,01	9	9	0,00181256281725248	#444444	0,2	1	NA	ridgeline	19	1,5	0,5
1116	#fdb863	0	0	34,99995	30	35	5	0	0	0	FALSE	9	1	34	5,51705017051943	1,6	0,01	9	9	0,00181256281725248	#444444	0,2	1	NA	ridgeline	19	1,5	0,5
1117	#fdb863	0	0	35	35	40	5	0	0	0	FALSE	9	1	34	5,51705017051943	1,6	0,01	9	9	0,00181256281725248	#444444	0,2	1	NA	ridgeline	19	1,5	0,5
1118	#fdb863	0	0	39,99995	35	40	5	0	0	0	FALSE	9	1	34	5,51705017051943	1,6	0,01	9	9	0,00181256281725248	#444444	0,2	1	NA	ridgeline	19	1,5	0,5
1119	#fdb863	0	0	40	40	45	5	0	0	0	FALSE	9	1	34	5,51705017051943	1,6	0,01	9	9	0,00181256281725248	#444444	0,2	1	NA	ridgeline	19	1,5	0,5
1120	#fdb863	0	0	44,99995	40	45	5	0	0	0	FALSE	9	1	34	5,51705017051943	1,6	0,01	9	9	0,00181256281725248	#444444	0,2	1	NA	ridgeline	19	1,5	0,5
1121	#fdb863	0	0	45	45	50	5	0	0	0	FALSE	9	1	34	5,51705017051943	1,6	0,01	9	9	0,00181256281725248	#444444	0,2	1	NA	ridgeline	19	1,5	0,5
1122	#fdb863	0	0	49,99995	45	50	5	0	0	0	FALSE	9	1	34	5,51705017051943	1,6	0,01	9	9	0,00181256281725248	#444444	0,2	1	NA	ridgeline	19	1,5	0,5
1123	#fdb863	0	0	50	50	55	5	0	0	0	FALSE	9	1	34	5,51705017051943	1,6	0,01	9	9	0,00181256281725248	#444444	0,2	1	NA	ridgeline	19	1,5	0,5
1124	#fdb863	0	0	54,99995	50	55	5	0	0	0	FALSE	9	1	34	5,51705017051943	1,6	0,01	9	9	0,00181256281725248	#444444	0,2	1	NA	ridgeline	19	1,5	0,5
1125	#fdb863	0,0344357322272533	206,314536539957	55	55	60	5	0,0344357322272533	0,515916517160567	0,515916517160567	FALSE	9	1	34	5,51705017051943	1,6	0,01	9	9.30397385977013	0,00181256281725248	#444444	0,2	1	NA	ridgeline	19	1,5	0,5
1126	#fdb863	0,0344357322272533	206,314536539957	59,99995	55	60	5	0,0344357322272533	0,515916517160567	0,515916517160567	FALSE	9	1	34	5,51705017051943	1,6	0,01	9	9.30397385977013	0,00181256281725248	#444444	0,2	1	NA	ridgeline	19	1,5	0,5
1127	#fdb863	0,0382756916863473	229,320855990548	60	60	65	5	0,0382756916863473	0,573446831808723	0,573446831808723	FALSE	9	1	34	5,51705017051943	1,6	0,01	9	9.33787025815186	0,00181256281725248	#444444	0,2	1	NA	ridgeline	19	1,5	0,5
1128	#fdb863	0,0382756916863473	229,320855990548	64,99995	60	65	5	0,0382756916863473	0,573446831808723	0,573446831808723	FALSE	9	1	34	5,51705017051943	1,6	0,01	9	9.33787025815186	0,00181256281725248	#444444	0,2	1	NA	ridgeline	19	1,5	0,5
1129	#fdb863	0,0667467140163997	399,899072189903	65	65	70	5	0,0667467140163997	1	1	FALSE	9	1	34	5,51705017051943	1,6	0,01	9	9.58919195191326	0,00181256281725248	#444444	0,2	1	NA	ridgeline	19	1,5	0,5
1130	#fdb863	0,0667467140163997	399,899072189903	69,99995	65	70	5	0,0667467140163997	1	1	FALSE	9	1	34	5,51705017051943	1,6	0,01	9	9.58919195191326	0,00181256281725248	#444444	0,2	1	NA	ridgeline	19	1,5	0,5
1131	#fdb863	0,0456213329047553	273,330739490723	70	70	75	5	0,0456213329047553	0,683499308947945	0,683499308947945	FALSE	9	1	34	5,51705017051943	1,6	0,01	9	9.40271229197041	0,00181256281725248	#444444	0,2	1	NA	ridgeline	19	1,5	0,5
1132	#fdb863	0,0456213329047553	273,330739490723	74,99995	70	75	5	0,0456213329047553	0,683499308947945	0,683499308947945	FALSE	9	1	34	5,51705017051943	1,6	0,01	9	9.40271229197041	0,00181256281725248	#444444	0,2	1	NA	ridgeline	19	1,5	0,5
1133	#fdb863	0,0149205291652444	89,3932511538714	75	75	80	5	0,0149205291652444	0,223539531273082	0,223539531273082	FALSE	9	1	34	5,51705017051943	1,6	0,01	9	9.13170769276056	0,00181256281725248	#444444	0,2	1	NA	ridgeline	19	1,5	0,5
1134	#fdb863	0,0149205291652444	89,3932511538714	79,99995	75	80	5	0,0149205291652444	0,223539531273082	0,223539531273082	FALSE	9	1	34	5,51705017051943	1,6	0,01	9	9.13170769276056	0,00181256281725248	#444444	0,2	1	NA	ridgeline	19	1,5	0,5
1135	#fdb863	0	0	80	80	85	5	0	0	0	FALSE	9	1	34	5,51705017051943	1,6	0,01	9	9	0,00181256281725248	#444444	0,2	1	NA	ridgeline	19	1,5	0,5
1136	#fdb863	0	0	84,99995	80	85	5	0	0	0	FALSE	9	1	34	5,51705017051943	1,6	0,01	9	9	0,00181256281725248	#444444	0,2	1	NA	ridgeline	19	1,5	0,5
1137	#fdb863	0	0	85	85	90	5	0	0	0	FALSE	9	1	34	5,51705017051943	1,6	0,01	9	9	0,00181256281725248	#444444	0,2	1	NA	ridgeline	19	1,5	0,5
1138	#fdb863	0	0	89,99995	85	90	5	0	0	0	FALSE	9	1	34	5,51705017051943	1,6	0,01	9	9	0,00181256281725248	#444444	0,2	1	NA	ridgeline	19	1,5	0,5
1139	#fdb863	0	0	90	90	95	5	0	0	0	FALSE	9	1	34	5,51705017051943	1,6	0,01	9	9	0,00181256281725248	#444444	0,2	1	NA	ridgeline	19	1,5	0,5
1140	#fdb863	0	0	94,99995	90	95	5	0	0	0	FALSE	9	1	34	5,51705017051943	1,6	0,01	9	9	0,00181256281725248	#444444	0,2	1	NA	ridgeline	19	1,5	0,5
1141	#fdb863	0	0	95	95	100	5	0	0	0	FALSE	9	1	34	5,51705017051943	1,6	0,01	9	9	0,00181256281725248	#444444	0,2	1	NA	ridgeline	19	1,5	0,5
1142	#fdb863	0	0	99,99995	95	100	5	0	0	0	FALSE	9	1	34	5,51705017051943	1,6	0,01	9	9	0,00181256281725248	#444444	0,2	1	NA	ridgeline	19	1,5	0,5
1143	#fdb863	0	0	100	100	NA	5	0	0	0	FALSE	9	1	34	5,51705017051943	1,6	0,01	9	9	0,00181256281725248	#444444	0,2	1	NA	ridgeline	19	1,5	0,5
1144	#fdb863	0	0	NA	100	NA	5	0	0	0	FALSE	9	1	34	5,51705017051943	1,6	0,01	9	9	0,00181256281725248	#444444	0,2	1	NA	ridgeline	19	1,5	0,5
1145	#80cdc1	0	0	NA	NA	0	5	0	0	0	FALSE	9	1	35	5,51705017051943	1,6	0,01	9	9	0,00181256281725248	#444444	0,2	1	NA	ridgeline	19	1,5	0,5
1146	#80cdc1	0	0	NA	NA	0	5	0	0	0	FALSE	9	1	35	5,51705017051943	1,6	0,01	9	9	0,00181256281725248	#444444	0,2	1	NA	ridgeline	19	1,5	0,5
1147	#80cdc1	0	0	0	0	5	5	0	0	0	FALSE	9	1	35	5,51705017051943	1,6	0,01	9	9	0,00181256281725248	#444444	0,2	1	NA	ridgeline	19	1,5	0,5
1148	#80cdc1	0	0	4,99995	0	5	5	0	0	0	FALSE	9	1	35	5,51705017051943	1,6	0,01	9	9	0,00181256281725248	#444444	0,2	1	NA	ridgeline	19	1,5	0,5
1149	#80cdc1	0	0	5	5	10	5	0	0	0	FALSE	9	1	35	5,51705017051943	1,6	0,01	9	9	0,00181256281725248	#444444	0,2	1	NA	ridgeline	19	1,5	0,5
1150	#80cdc1	0	0	9,99995	5	10	5	0	0	0	FALSE	9	1	35	5,51705017051943	1,6	0,01	9	9	0,00181256281725248	#444444	0,2	1	NA	ridgeline	19	1,5	0,5
1151	#80cdc1	0	0	10	10	15	5	0	0	0	FALSE	9	1	35	5,51705017051943	1,6	0,01	9	9	0,00181256281725248	#444444	0,2	1	NA	ridgeline	19	1,5	0,5
1152	#80cdc1	0	0	14,99995	10	15	5	0	0	0	FALSE	9	1	35	5,51705017051943	1,6	0,01	9	9	0,00181256281725248	#444444	0,2	1	NA	ridgeline	19	1,5	0,5
1153	#80cdc1	0	0	15	15	20	5	0	0	0	FALSE	9	1	35	5,51705017051943	1,6	0,01	9	9	0,00181256281725248	#444444	0,2	1	NA	ridgeline	19	1,5	0,5
1154	#80cdc1	0	0	19,99995	15	20	5	0	0	0	FALSE	9	1	35	5,51705017051943	1,6	0,01	9	9	0,00181256281725248	#444444	0,2	1	NA	ridgeline	19	1,5	0,5
1155	#80cdc1	0	0	20	20	25	5	0	0	0	FALSE	9	1	35	5,51705017051943	1,6	0,01	9	9	0,00181256281725248	#444444	0,2	1	NA	ridgeline	19	1,5	0,5
1156	#80cdc1	0	0	24,99995	20	25	5	0	0	0	FALSE	9	1	35	5,51705017051943	1,6	0,01	9	9	0,00181256281725248	#444444	0,2	1	NA	ridgeline	19	1,5	0,5
1157	#80cdc1	0	0	25	25	30	5	0	0	0	FALSE	9	1	35	5,51705017051943	1,6	0,01	9	9	0,00181256281725248	#444444	0,2	1	NA	ridgeline	19	1,5	0,5
1158	#80cdc1	0	0	29,99995	25	30	5	0	0	0	FALSE	9	1	35	5,51705017051943	1,6	0,01	9	9	0,00181256281725248	#444444	0,2	1	NA	ridgeline	19	1,5	0,5
1159	#80cdc1	0	0	30	30	35	5	0	0	0	FALSE	9	1	35	5,51705017051943	1,6	0,01	9	9	0,00181256281725248	#444444	0,2	1	NA	ridgeline	19	1,5	0,5
1160	#80cdc1	0	0	34,99995	30	35	5	0	0	0	FALSE	9	1	35	5,51705017051943	1,6	0,01	9	9	0,00181256281725248	#444444	0,2	1	NA	ridgeline	19	1,5	0,5
1161	#80cdc1	0	0	35	35	40	5	0	0	0	FALSE	9	1	35	5,51705017051943	1,6	0,01	9	9	0,00181256281725248	#444444	0,2	1	NA	ridgeline	19	1,5	0,5
1162	#80cdc1	0	0	39,99995	35	40	5	0	0	0	FALSE	9	1	35	5,51705017051943	1,6	0,01	9	9	0,00181256281725248	#444444	0,2	1	NA	ridgeline	19	1,5	0,5
1163	#80cdc1	0	0	40	40	45	5	0	0	0	FALSE	9	1	35	5,51705017051943	1,6	0,01	9	9	0,00181256281725248	#444444	0,2	1	NA	ridgeline	19	1,5	0,5
1164	#80cdc1	0	0	44,99995	40	45	5	0	0	0	FALSE	9	1	35	5,51705017051943	1,6	0,01	9	9	0,00181256281725248	#444444	0,2	1	NA	ridgeline	19	1,5	0,5
1165	#80cdc1	0	0	45	45	50	5	0	0	0	FALSE	9	1	35	5,51705017051943	1,6	0,01	9	9	0,00181256281725248	#444444	0,2	1	NA	ridgeline	19	1,5	0,5
1166	#80cdc1	0	0	49,99995	45	50	5	0	0	0	FALSE	9	1	35	5,51705017051943	1,6	0,01	9	9	0,00181256281725248	#444444	0,2	1	NA	ridgeline	19	1,5	0,5
1167	#80cdc1	0	0	50	50	55	5	0	0	0	FALSE	9	1	35	5,51705017051943	1,6	0,01	9	9	0,00181256281725248	#444444	0,2	1	NA	ridgeline	19	1,5	0,5
1168	#80cdc1	0	0	54,99995	50	55	5	0	0	0	FALSE	9	1	35	5,51705017051943	1,6	0,01	9	9	0,00181256281725248	#444444	0,2	1	NA	ridgeline	19	1,5	0,5
1169	#80cdc1	0	0	55	55	60	5	0	0	0	FALSE	9	1	35	5,51705017051943	1,6	0,01	9	9	0,00181256281725248	#444444	0,2	1	NA	ridgeline	19	1,5	0,5
1170	#80cdc1	0	0	59,99995	55	60	5	0	0	0	FALSE	9	1	35	5,51705017051943	1,6	0,01	9	9	0,00181256281725248	#444444	0,2	1	NA	ridgeline	19	1,5	0,5
1171	#80cdc1	0	0	60	60	65	5	0	0	0	FALSE	9	1	35	5,51705017051943	1,6	0,01	9	9	0,00181256281725248	#444444	0,2	1	NA	ridgeline	19	1,5	0,5
1172	#80cdc1	0	0	64,99995	60	65	5	0	0	0	FALSE	9	1	35	5,51705017051943	1,6	0,01	9	9	0,00181256281725248	#444444	0,2	1	NA	ridgeline	19	1,5	0,5
1173	#80cdc1	0	0	65	65	70	5	0	0	0	FALSE	9	1	35	5,51705017051943	1,6	0,01	9	9	0,00181256281725248	#444444	0,2	1	NA	ridgeline	19	1,5	0,5
1174	#80cdc1	0	0	69,99995	65	70	5	0	0	0	FALSE	9	1	35	5,51705017051943	1,6	0,01	9	9	0,00181256281725248	#444444	0,2	1	NA	ridgeline	19	1,5	0,5
1175	#80cdc1	0	0	70	70	75	5	0	0	0	FALSE	9	1	35	5,51705017051943	1,6	0,01	9	9	0,00181256281725248	#444444	0,2	1	NA	ridgeline	19	1,5	0,5
1176	#80cdc1	0	0	74,99995	70	75	5	0	0	0	FALSE	9	1	35	5,51705017051943	1,6	0,01	9	9	0,00181256281725248	#444444	0,2	1	NA	ridgeline	19	1,5	0,5
1177	#80cdc1	0,023183824135081	252,365647500513	75	75	80	5	0,023183824135081	0,246555671802793	0,246555671802793	FALSE	9	1	35	5,51705017051943	1,6	0,01	9	9.20465011343639	0,00181256281725248	#444444	0,2	1	NA	ridgeline	19	1,5	0,5
1178	#80cdc1	0,023183824135081	252,365647500513	79,99995	75	80	5	0,023183824135081	0,246555671802793	0,246555671802793	FALSE	9	1	35	5,51705017051943	1,6	0,01	9	9.20465011343639	0,00181256281725248	#444444	0,2	1	NA	ridgeline	19	1,5	0,5
1179	#80cdc1	0,0266929434954518	290,563883234908	80	80	85	5	0,0266929434954518	0,283874505671242	0,283874505671242	FALSE	9	1	35	5,51705017051943	1,6	0,01	9	9.2356260935412	0,00181256281725248	#444444	0,2	1	NA	ridgeline	19	1,5	0,5
1180	#80cdc1	0,0266929434954518	290,563883234908	84,99995	80	85	5	0,0266929434954518	0,283874505671242	0,283874505671242	FALSE	9	1	35	5,51705017051943	1,6	0,01	9	9.2356260935412	0,00181256281725248	#444444	0,2	1	NA	ridgeline	19	1,5	0,5
1181	#80cdc1	0,032011769627956	348,461536057461	85	85	90	5	0,032011769627956	0,340439235573479	0,340439235573479	FALSE	9	1	35	5,51705017051943	1,6	0,01	9	9.28257686253527	0,00181256281725248	#444444	0,2	1	NA	ridgeline	19	1,5	0,5
1182	#80cdc1	0,032011769627956	348,461536057461	89,99995	85	90	5	0,032011769627956	0,340439235573479	0,340439235573479	FALSE	9	1	35	5,51705017051943	1,6	0,01	9	9.28257686253527	0,00181256281725248	#444444	0,2	1	NA	ridgeline	19	1,5	0,5
1183	#80cdc1	0,0240806746214776	262,128241125787	90	90	95	5	0,0240806746214776	0,256093510465293	0,256093510465293	FALSE	9	1	35	5,51705017051943	1,6	0,01	9	9.21256686404263	0,00181256281725248	#444444	0,2	1	NA	ridgeline	19	1,5	0,5
1184	#80cdc1	0,0240806746214776	262,128241125787	94,99995	90	95	5	0,0240806746214776	0,256093510465293	0,256093510465293	FALSE	9	1	35	5,51705017051943	1,6	0,01	9	9.21256686404263	0,00181256281725248	#444444	0,2	1	NA	ridgeline	19	1,5	0,5
1185	#80cdc1	0,0940307881200336	1023,56455909222	95	95	100	5	0,0940307881200336	1	1	FALSE	9	1	35	5,51705017051943	1,6	0,01	9	9.83003612101073	0,00181256281725248	#444444	0,2	1	NA	ridgeline	19	1,5	0,5
1186	#80cdc1	0,0940307881200336	1023,56455909222	99,99995	95	100	5	0,0940307881200336	1	1	FALSE	9	1	35	5,51705017051943	1,6	0,01	9	9.83003612101073	0,00181256281725248	#444444	0,2	1	NA	ridgeline	19	1,5	0,5
1187	#80cdc1	0	0	100	100	NA	5	0	0	0	FALSE	9	1	35	5,51705017051943	1,6	0,01	9	9	0,00181256281725248	#444444	0,2	1	NA	ridgeline	19	1,5	0,5
1188	#80cdc1	0	0	NA	100	NA	5	0	0	0	FALSE	9	1	35	5,51705017051943	1,6	0,01	9	9	0,00181256281725248	#444444	0,2	1	NA	ridgeline	19	1,5	0,5
1189	#e66101	0	0	NA	NA	0	5	0	0	0	FALSE	10	1	37	5,51705017051943	1,6	0,01	10	10	0,00181256281725248	#444444	0,2	1	NA	ridgeline	19	1,5	0,5
1190	#e66101	0	0	NA	NA	0	5	0	0	0	FALSE	10	1	37	5,51705017051943	1,6	0,01	10	10	0,00181256281725248	#444444	0,2	1	NA	ridgeline	19	1,5	0,5
1191	#e66101	0,0095000866459881	245,898916007567	0	0	5	5	0,0095000866459881	0,143318710479705	0,143318710479705	FALSE	10	1	37	5,51705017051943	1,6	0,01	10	10.0838599274403	0,00181256281725248	#444444	0,2	1	NA	ridgeline	19	1,5	0,5
1192	#e66101	0,0095000866459881	245,898916007567	4,99995	0	5	5	0,0095000866459881	0,143318710479705	0,143318710479705	FALSE	10	1	37	5,51705017051943	1,6	0,01	10	10.0838599274403	0,00181256281725248	#444444	0,2	1	NA	ridgeline	19	1,5	0,5
1193	#e66101	0,00755937791413467	195,665882222479	5	5	10	5	0,00755937791413467	0,114041096155693	0,114041096155693	FALSE	10	1	37	5,51705017051943	1,6	0,01	10	10.0667287475363	0,00181256281725248	#444444	0,2	1	NA	ridgeline	19	1,5	0,5
1194	#e66101	0,00755937791413467	195,665882222479	9,99995	5	10	5	0,00755937791413467	0,114041096155693	0,114041096155693	FALSE	10	1	37	5,51705017051943	1,6	0,01	10	10.0667287475363	0,00181256281725248	#444444	0,2	1	NA	ridgeline	19	1,5	0,5
1195	#e66101	0,00406446946564324	105,204160024119	10	10	15	5	0,00406446946564324	0,0613167589209431	0,0613167589209431	FALSE	10	1	37	5,51705017051943	1,6	0,01	10	10.0358782111336	0,00181256281725248	#444444	0,2	1	NA	ridgeline	19	1,5	0,5
1196	#e66101	0,00406446946564324	105,204160024119	14,99995	10	15	5	0,00406446946564324	0,0613167589209431	0,0613167589209431	FALSE	10	1	37	5,51705017051943	1,6	0,01	10	10.0358782111336	0,00181256281725248	#444444	0,2	1	NA	ridgeline	19	1,5	0,5
1197	#e66101	0,0115532946529627	299,043865318773	15	15	20	5	0,0115532946529627	0,174293493644495	0,174293493644495	FALSE	10	1	37	5,51705017051943	1,6	0,01	10	10.1019841699763	0,00181256281725248	#444444	0,2	1	NA	ridgeline	19	1,5	0,5
1198	#e66101	0,0115532946529627	299,043865318773	19,99995	15	20	5	0,0115532946529627	0,174293493644495	0,174293493644495	FALSE	10	1	37	5,51705017051943	1,6	0,01	10	10.1019841699763	0,00181256281725248	#444444	0,2	1	NA	ridgeline	19	1,5	0,5
1199	#e66101	0,00996416554893579	257,911069520399	20	20	25	5	0,00996416554893579	0,150319824512637	0,150319824512637	FALSE	10	1	37	5,51705017051943	1,6	0,01	10	10.0879564819853	0,00181256281725248	#444444	0,2	1	NA	ridgeline	19	1,5	0,5
1200	#e66101	0,00996416554893579	257,911069520399	24,99995	20	25	5	0,00996416554893579	0,150319824512637	0,150319824512637	FALSE	10	1	37	5,51705017051943	1,6	0,01	10	10.0879564819853	0,00181256281725248	#444444	0,2	1	NA	ridgeline	19	1,5	0,5
1201	#e66101	0,0171715994418899	444,467281849479	25	25	30	5	0,0171715994418899	0,259051478222566	0,259051478222566	FALSE	10	1	37	5,51705017051943	1,6	0,01	10	10.1515785210064	0,00181256281725248	#444444	0,2	1	NA	ridgeline	19	1,5	0,5
1202	#e66101	0,0171715994418899	444,467281849479	29,99995	25	30	5	0,0171715994418899	0,259051478222566	0,259051478222566	FALSE	10	1	37	5,51705017051943	1,6	0,01	10	10.1515785210064	0,00181256281725248	#444444	0,2	1	NA	ridgeline	19	1,5	0,5
1203	#e66101	0,00956533893773528	247,587897214324	30	30	35	5	0,00956533893773528	0,144303109323372	0,144303109323372	FALSE	10	1	37	5,51705017051943	1,6	0,01	10	10.084435927708	0,00181256281725248	#444444	0,2	1	NA	ridgeline	19	1,5	0,5
1204	#e66101	0,00956533893773528	247,587897214324	34,99995	30	35	5	0,00956533893773528	0,144303109323372	0,144303109323372	FALSE	10	1	37	5,51705017051943	1,6	0,01	10	10.084435927708	0,00181256281725248	#444444	0,2	1	NA	ridgeline	19	1,5	0,5
1205	#e66101	0,0188711335958776	488,457786542392	35	35	40	5	0,0188711335958776	0,284690722625521	0,284690722625521	FALSE	10	1	37	5,51705017051943	1,6	0,01	10	10.1665807853169	0,00181256281725248	#444444	0,2	1	NA	ridgeline	19	1,5	0,5
1206	#e66101	0,0188711335958776	488,457786542392	39,99995	35	40	5	0,0188711335958776	0,284690722625521	0,284690722625521	FALSE	10	1	37	5,51705017051943	1,6	0,01	10	10.1665807853169	0,00181256281725248	#444444	0,2	1	NA	ridgeline	19	1,5	0,5
1207	#e66101	0,0117466583363019	304,048863894067	40	40	45	5	0,0117466583363019	0,177210586380853	0,177210586380853	FALSE	10	1	37	5,51705017051943	1,6	0,01	10	10.1036910454037	0,00181256281725248	#444444	0,2	1	NA	ridgeline	19	1,5	0,5
1208	#e66101	0,0117466583363019	304,048863894067	44,99995	40	45	5	0,0117466583363019	0,177210586380853	0,177210586380853	FALSE	10	1	37	5,51705017051943	1,6	0,01	10	10.1036910454037	0,00181256281725248	#444444	0,2	1	NA	ridgeline	19	1,5	0,5
1209	#e66101	0,0662864368105895	1715,7488731549	45	45	50	5	0,0662864368105895	1	1	FALSE	10	1	37	5,51705017051943	1,6	0,01	10	10.5851289560144	0,00181256281725248	#444444	0,2	1	NA	ridgeline	19	1,5	0,5
1210	#e66101	0,0662864368105895	1715,7488731549	49,99995	45	50	5	0,0662864368105895	1	1	FALSE	10	1	37	5,51705017051943	1,6	0,01	10	10.5851289560144	0,00181256281725248	#444444	0,2	1	NA	ridgeline	19	1,5	0,5
1211	#e66101	0,0257736735896326	667,122167764643	50	50	55	5	0,0257736735896326	0,388822734027472	0,388822734027472	FALSE	10	1	37	5,51705017051943	1,6	0,01	10	10.2275114404362	0,00181256281725248	#444444	0,2	1	NA	ridgeline	19	1,5	0,5
1212	#e66101	0,0257736735896326	667,122167764643	54,99995	50	55	5	0,0257736735896326	0,388822734027472	0,388822734027472	FALSE	10	1	37	5,51705017051943	1,6	0,01	10	10.2275114404362	0,00181256281725248	#444444	0,2	1	NA	ridgeline	19	1,5	0,5
1213	#e66101	0,00794376506030877	205,615305432358	55	55	60	5	0,00794376506030877	0,119839976962523	0,119839976962523	FALSE	10	1	37	5,51705017051943	1,6	0,01	10	10.0701218406089	0,00181256281725248	#444444	0,2	1	NA	ridgeline	19	1,5	0,5
1214	#e66101	0,00794376506030877	205,615305432358	59,99995	55	60	5	0,00794376506030877	0,119839976962523	0,119839976962523	FALSE	10	1	37	5,51705017051943	1,6	0,01	10	10.0701218406089	0,00181256281725248	#444444	0,2	1	NA	ridgeline	19	1,5	0,5
1215	#e66101	0	0	60	60	65	5	0	0	0	FALSE	10	1	37	5,51705017051943	1,6	0,01	10	10	0,00181256281725248	#444444	0,2	1	NA	ridgeline	19	1,5	0,5
1216	#e66101	0	0	64,99995	60	65	5	0	0	0	FALSE	10	1	37	5,51705017051943	1,6	0,01	10	10	0,00181256281725248	#444444	0,2	1	NA	ridgeline	19	1,5	0,5
1217	#e66101	0	0	65	65	70	5	0	0	0	FALSE	10	1	37	5,51705017051943	1,6	0,01	10	10	0,00181256281725248	#444444	0,2	1	NA	ridgeline	19	1,5	0,5
1218	#e66101	0	0	69,99995	65	70	5	0	0	0	FALSE	10	1	37	5,51705017051943	1,6	0,01	10	10	0,00181256281725248	#444444	0,2	1	NA	ridgeline	19	1,5	0,5
1219	#e66101	0	0	70	70	75	5	0	0	0	FALSE	10	1	37	5,51705017051943	1,6	0,01	10	10	0,00181256281725248	#444444	0,2	1	NA	ridgeline	19	1,5	0,5
1220	#e66101	0	0	74,99995	70	75	5	0	0	0	FALSE	10	1	37	5,51705017051943	1,6	0,01	10	10	0,00181256281725248	#444444	0,2	1	NA	ridgeline	19	1,5	0,5
1221	#e66101	0	0	75	75	80	5	0	0	0	FALSE	10	1	37	5,51705017051943	1,6	0,01	10	10	0,00181256281725248	#444444	0,2	1	NA	ridgeline	19	1,5	0,5
1222	#e66101	0	0	79,99995	75	80	5	0	0	0	FALSE	10	1	37	5,51705017051943	1,6	0,01	10	10	0,00181256281725248	#444444	0,2	1	NA	ridgeline	19	1,5	0,5
1223	#e66101	0	0	80	80	85	5	0	0	0	FALSE	10	1	37	5,51705017051943	1,6	0,01	10	10	0,00181256281725248	#444444	0,2	1	NA	ridgeline	19	1,5	0,5
1224	#e66101	0	0	84,99995	80	85	5	0	0	0	FALSE	10	1	37	5,51705017051943	1,6	0,01	10	10	0,00181256281725248	#444444	0,2	1	NA	ridgeline	19	1,5	0,5
1225	#e66101	0	0	85	85	90	5	0	0	0	FALSE	10	1	37	5,51705017051943	1,6	0,01	10	10	0,00181256281725248	#444444	0,2	1	NA	ridgeline	19	1,5	0,5
1226	#e66101	0	0	89,99995	85	90	5	0	0	0	FALSE	10	1	37	5,51705017051943	1,6	0,01	10	10	0,00181256281725248	#444444	0,2	1	NA	ridgeline	19	1,5	0,5
1227	#e66101	0	0	90	90	95	5	0	0	0	FALSE	10	1	37	5,51705017051943	1,6	0,01	10	10	0,00181256281725248	#444444	0,2	1	NA	ridgeline	19	1,5	0,5
1228	#e66101	0	0	94,99995	90	95	5	0	0	0	FALSE	10	1	37	5,51705017051943	1,6	0,01	10	10	0,00181256281725248	#444444	0,2	1	NA	ridgeline	19	1,5	0,5
1229	#e66101	0	0	95	95	100	5	0	0	0	FALSE	10	1	37	5,51705017051943	1,6	0,01	10	10	0,00181256281725248	#444444	0,2	1	NA	ridgeline	19	1,5	0,5
1230	#e66101	0	0	99,99995	95	100	5	0	0	0	FALSE	10	1	37	5,51705017051943	1,6	0,01	10	10	0,00181256281725248	#444444	0,2	1	NA	ridgeline	19	1,5	0,5
1231	#e66101	0	0	100	100	NA	5	0	0	0	FALSE	10	1	37	5,51705017051943	1,6	0,01	10	10	0,00181256281725248	#444444	0,2	1	NA	ridgeline	19	1,5	0,5
1232	#e66101	0	0	NA	100	NA	5	0	0	0	FALSE	10	1	37	5,51705017051943	1,6	0,01	10	10	0,00181256281725248	#444444	0,2	1	NA	ridgeline	19	1,5	0,5
1233	#fdb863	0	0	NA	NA	0	5	0	0	0	FALSE	10	1	38	5,51705017051943	1,6	0,01	10	10	0,00181256281725248	#444444	0,2	1	NA	ridgeline	19	1,5	0,5
1234	#fdb863	0	0	NA	NA	0	5	0	0	0	FALSE	10	1	38	5,51705017051943	1,6	0,01	10	10	0,00181256281725248	#444444	0,2	1	NA	ridgeline	19	1,5	0,5
1235	#fdb863	0	0	0	0	5	5	0	0	0	FALSE	10	1	38	5,51705017051943	1,6	0,01	10	10	0,00181256281725248	#444444	0,2	1	NA	ridgeline	19	1,5	0,5
1236	#fdb863	0	0	4,99995	0	5	5	0	0	0	FALSE	10	1	38	5,51705017051943	1,6	0,01	10	10	0,00181256281725248	#444444	0,2	1	NA	ridgeline	19	1,5	0,5
1237	#fdb863	0	0	5	5	10	5	0	0	0	FALSE	10	1	38	5,51705017051943	1,6	0,01	10	10	0,00181256281725248	#444444	0,2	1	NA	ridgeline	19	1,5	0,5
1238	#fdb863	0	0	9,99995	5	10	5	0	0	0	FALSE	10	1	38	5,51705017051943	1,6	0,01	10	10	0,00181256281725248	#444444	0,2	1	NA	ridgeline	19	1,5	0,5
1239	#fdb863	0	0	10	10	15	5	0	0	0	FALSE	10	1	38	5,51705017051943	1,6	0,01	10	10	0,00181256281725248	#444444	0,2	1	NA	ridgeline	19	1,5	0,5
1240	#fdb863	0	0	14,99995	10	15	5	0	0	0	FALSE	10	1	38	5,51705017051943	1,6	0,01	10	10	0,00181256281725248	#444444	0,2	1	NA	ridgeline	19	1,5	0,5
1241	#fdb863	0	0	15	15	20	5	0	0	0	FALSE	10	1	38	5,51705017051943	1,6	0,01	10	10	0,00181256281725248	#444444	0,2	1	NA	ridgeline	19	1,5	0,5
1242	#fdb863	0	0	19,99995	15	20	5	0	0	0	FALSE	10	1	38	5,51705017051943	1,6	0,01	10	10	0,00181256281725248	#444444	0,2	1	NA	ridgeline	19	1,5	0,5
1243	#fdb863	0	0	20	20	25	5	0	0	0	FALSE	10	1	38	5,51705017051943	1,6	0,01	10	10	0,00181256281725248	#444444	0,2	1	NA	ridgeline	19	1,5	0,5
1244	#fdb863	0	0	24,99995	20	25	5	0	0	0	FALSE	10	1	38	5,51705017051943	1,6	0,01	10	10	0,00181256281725248	#444444	0,2	1	NA	ridgeline	19	1,5	0,5
1245	#fdb863	0	0	25	25	30	5	0	0	0	FALSE	10	1	38	5,51705017051943	1,6	0,01	10	10	0,00181256281725248	#444444	0,2	1	NA	ridgeline	19	1,5	0,5
1246	#fdb863	0	0	29,99995	25	30	5	0	0	0	FALSE	10	1	38	5,51705017051943	1,6	0,01	10	10	0,00181256281725248	#444444	0,2	1	NA	ridgeline	19	1,5	0,5
1247	#fdb863	0	0	30	30	35	5	0	0	0	FALSE	10	1	38	5,51705017051943	1,6	0,01	10	10	0,00181256281725248	#444444	0,2	1	NA	ridgeline	19	1,5	0,5
1248	#fdb863	0	0	34,99995	30	35	5	0	0	0	FALSE	10	1	38	5,51705017051943	1,6	0,01	10	10	0,00181256281725248	#444444	0,2	1	NA	ridgeline	19	1,5	0,5
1249	#fdb863	0	0	35	35	40	5	0	0	0	FALSE	10	1	38	5,51705017051943	1,6	0,01	10	10	0,00181256281725248	#444444	0,2	1	NA	ridgeline	19	1,5	0,5
1250	#fdb863	0	0	39,99995	35	40	5	0	0	0	FALSE	10	1	38	5,51705017051943	1,6	0,01	10	10	0,00181256281725248	#444444	0,2	1	NA	ridgeline	19	1,5	0,5
1251	#fdb863	0	0	40	40	45	5	0	0	0	FALSE	10	1	38	5,51705017051943	1,6	0,01	10	10	0,00181256281725248	#444444	0,2	1	NA	ridgeline	19	1,5	0,5
1252	#fdb863	0	0	44,99995	40	45	5	0	0	0	FALSE	10	1	38	5,51705017051943	1,6	0,01	10	10	0,00181256281725248	#444444	0,2	1	NA	ridgeline	19	1,5	0,5
1253	#fdb863	0	0	45	45	50	5	0	0	0	FALSE	10	1	38	5,51705017051943	1,6	0,01	10	10	0,00181256281725248	#444444	0,2	1	NA	ridgeline	19	1,5	0,5
1254	#fdb863	0	0	49,99995	45	50	5	0	0	0	FALSE	10	1	38	5,51705017051943	1,6	0,01	10	10	0,00181256281725248	#444444	0,2	1	NA	ridgeline	19	1,5	0,5
1255	#fdb863	0	0	50	50	55	5	0	0	0	FALSE	10	1	38	5,51705017051943	1,6	0,01	10	10	0,00181256281725248	#444444	0,2	1	NA	ridgeline	19	1,5	0,5
1256	#fdb863	0	0	54,99995	50	55	5	0	0	0	FALSE	10	1	38	5,51705017051943	1,6	0,01	10	10	0,00181256281725248	#444444	0,2	1	NA	ridgeline	19	1,5	0,5
1257	#fdb863	0,0377982322484692	628,825612520864	55	55	60	5	0,0377982322484692	0,666293490516299	0,666293490516299	FALSE	10	1	38	5,51705017051943	1,6	0,01	10	10.3336555898748	0,00181256281725248	#444444	0,2	1	NA	ridgeline	19	1,5	0,5
1258	#fdb863	0,0377982322484692	628,825612520864	59,99995	55	60	5	0,0377982322484692	0,666293490516299	0,666293490516299	FALSE	10	1	38	5,51705017051943	1,6	0,01	10	10.3336555898748	0,00181256281725248	#444444	0,2	1	NA	ridgeline	19	1,5	0,5
1259	#fdb863	0,0318771597587673	530,320422896075	60	60	65	5	0,0318771597587673	0,561918978215573	0,561918978215573	FALSE	10	1	38	5,51705017051943	1,6	0,01	10	10.2813886234925	0,00181256281725248	#444444	0,2	1	NA	ridgeline	19	1,5	0,5
1260	#fdb863	0,0318771597587673	530,320422896075	64,99995	60	65	5	0,0318771597587673	0,561918978215573	0,561918978215573	FALSE	10	1	38	5,51705017051943	1,6	0,01	10	10.2813886234925	0,00181256281725248	#444444	0,2	1	NA	ridgeline	19	1,5	0,5
1261	#fdb863	0,0544876139955412	906,476446314078	65	65	70	5	0,0544876139955412	0,960487841874249	0,960487841874249	FALSE	10	1	38	5,51705017051943	1,6	0,01	10	10.4809774401365	0,00181256281725248	#444444	0,2	1	NA	ridgeline	19	1,5	0,5
1262	#fdb863	0,0544876139955412	906,476446314078	69,99995	65	70	5	0,0544876139955412	0,960487841874249	0,960487841874249	FALSE	10	1	38	5,51705017051943	1,6	0,01	10	10.4809774401365	0,00181256281725248	#444444	0,2	1	NA	ridgeline	19	1,5	0,5
1263	#fdb863	0,0567291032952762	943,766705620369	70	70	75	5	0,0567291032952762	1	1	FALSE	10	1	38	5,51705017051943	1,6	0,01	10	10.5007636944138	0,00181256281725248	#444444	0,2	1	NA	ridgeline	19	1,5	0,5
1264	#fdb863	0,0567291032952762	943,766705620369	74,99995	70	75	5	0,0567291032952762	1	1	FALSE	10	1	38	5,51705017051943	1,6	0,01	10	10.5007636944138	0,00181256281725248	#444444	0,2	1	NA	ridgeline	19	1,5	0,5
1265	#fdb863	0,0191078907019461	317,886058682536	75	75	80	5	0,0191078907019461	0,336826947580842	0,336826947580842	FALSE	10	1	38	5,51705017051943	1,6	0,01	10	10.1686707066487	0,00181256281725248	#444444	0,2	1	NA	ridgeline	19	1,5	0,5
1266	#fdb863	0,0191078907019461	317,886058682536	79,99995	75	80	5	0,0191078907019461	0,336826947580842	0,336826947580842	FALSE	10	1	38	5,51705017051943	1,6	0,01	10	10.1686707066487	0,00181256281725248	#444444	0,2	1	NA	ridgeline	19	1,5	0,5
1267	#fdb863	0	0	80	80	85	5	0	0	0	FALSE	10	1	38	5,51705017051943	1,6	0,01	10	10	0,00181256281725248	#444444	0,2	1	NA	ridgeline	19	1,5	0,5
1268	#fdb863	0	0	84,99995	80	85	5	0	0	0	FALSE	10	1	38	5,51705017051943	1,6	0,01	10	10	0,00181256281725248	#444444	0,2	1	NA	ridgeline	19	1,5	0,5
1269	#fdb863	0	0	85	85	90	5	0	0	0	FALSE	10	1	38	5,51705017051943	1,6	0,01	10	10	0,00181256281725248	#444444	0,2	1	NA	ridgeline	19	1,5	0,5
1270	#fdb863	0	0	89,99995	85	90	5	0	0	0	FALSE	10	1	38	5,51705017051943	1,6	0,01	10	10	0,00181256281725248	#444444	0,2	1	NA	ridgeline	19	1,5	0,5
1271	#fdb863	0	0	90	90	95	5	0	0	0	FALSE	10	1	38	5,51705017051943	1,6	0,01	10	10	0,00181256281725248	#444444	0,2	1	NA	ridgeline	19	1,5	0,5
1272	#fdb863	0	0	94,99995	90	95	5	0	0	0	FALSE	10	1	38	5,51705017051943	1,6	0,01	10	10	0,00181256281725248	#444444	0,2	1	NA	ridgeline	19	1,5	0,5
1273	#fdb863	0	0	95	95	100	5	0	0	0	FALSE	10	1	38	5,51705017051943	1,6	0,01	10	10	0,00181256281725248	#444444	0,2	1	NA	ridgeline	19	1,5	0,5
1274	#fdb863	0	0	99,99995	95	100	5	0	0	0	FALSE	10	1	38	5,51705017051943	1,6	0,01	10	10	0,00181256281725248	#444444	0,2	1	NA	ridgeline	19	1,5	0,5
1275	#fdb863	0	0	100	100	NA	5	0	0	0	FALSE	10	1	38	5,51705017051943	1,6	0,01	10	10	0,00181256281725248	#444444	0,2	1	NA	ridgeline	19	1,5	0,5
1276	#fdb863	0	0	NA	100	NA	5	0	0	0	FALSE	10	1	38	5,51705017051943	1,6	0,01	10	10	0,00181256281725248	#444444	0,2	1	NA	ridgeline	19	1,5	0,5
1277	#80cdc1	0	0	NA	NA	0	5	0	0	0	FALSE	10	1	39	5,51705017051943	1,6	0,01	10	10	0,00181256281725248	#444444	0,2	1	NA	ridgeline	19	1,5	0,5
1278	#80cdc1	0	0	NA	NA	0	5	0	0	0	FALSE	10	1	39	5,51705017051943	1,6	0,01	10	10	0,00181256281725248	#444444	0,2	1	NA	ridgeline	19	1,5	0,5
1279	#80cdc1	0	0	0	0	5	5	0	0	0	FALSE	10	1	39	5,51705017051943	1,6	0,01	10	10	0,00181256281725248	#444444	0,2	1	NA	ridgeline	19	1,5	0,5
1280	#80cdc1	0	0	4,99995	0	5	5	0	0	0	FALSE	10	1	39	5,51705017051943	1,6	0,01	10	10	0,00181256281725248	#444444	0,2	1	NA	ridgeline	19	1,5	0,5
1281	#80cdc1	0	0	5	5	10	5	0	0	0	FALSE	10	1	39	5,51705017051943	1,6	0,01	10	10	0,00181256281725248	#444444	0,2	1	NA	ridgeline	19	1,5	0,5
1282	#80cdc1	0	0	9,99995	5	10	5	0	0	0	FALSE	10	1	39	5,51705017051943	1,6	0,01	10	10	0,00181256281725248	#444444	0,2	1	NA	ridgeline	19	1,5	0,5
1283	#80cdc1	0	0	10	10	15	5	0	0	0	FALSE	10	1	39	5,51705017051943	1,6	0,01	10	10	0,00181256281725248	#444444	0,2	1	NA	ridgeline	19	1,5	0,5
1284	#80cdc1	0	0	14,99995	10	15	5	0	0	0	FALSE	10	1	39	5,51705017051943	1,6	0,01	10	10	0,00181256281725248	#444444	0,2	1	NA	ridgeline	19	1,5	0,5
1285	#80cdc1	0	0	15	15	20	5	0	0	0	FALSE	10	1	39	5,51705017051943	1,6	0,01	10	10	0,00181256281725248	#444444	0,2	1	NA	ridgeline	19	1,5	0,5
1286	#80cdc1	0	0	19,99995	15	20	5	0	0	0	FALSE	10	1	39	5,51705017051943	1,6	0,01	10	10	0,00181256281725248	#444444	0,2	1	NA	ridgeline	19	1,5	0,5
1287	#80cdc1	0	0	20	20	25	5	0	0	0	FALSE	10	1	39	5,51705017051943	1,6	0,01	10	10	0,00181256281725248	#444444	0,2	1	NA	ridgeline	19	1,5	0,5
1288	#80cdc1	0	0	24,99995	20	25	5	0	0	0	FALSE	10	1	39	5,51705017051943	1,6	0,01	10	10	0,00181256281725248	#444444	0,2	1	NA	ridgeline	19	1,5	0,5
1289	#80cdc1	0	0	25	25	30	5	0	0	0	FALSE	10	1	39	5,51705017051943	1,6	0,01	10	10	0,00181256281725248	#444444	0,2	1	NA	ridgeline	19	1,5	0,5
1290	#80cdc1	0	0	29,99995	25	30	5	0	0	0	FALSE	10	1	39	5,51705017051943	1,6	0,01	10	10	0,00181256281725248	#444444	0,2	1	NA	ridgeline	19	1,5	0,5
1291	#80cdc1	0	0	30	30	35	5	0	0	0	FALSE	10	1	39	5,51705017051943	1,6	0,01	10	10	0,00181256281725248	#444444	0,2	1	NA	ridgeline	19	1,5	0,5
1292	#80cdc1	0	0	34,99995	30	35	5	0	0	0	FALSE	10	1	39	5,51705017051943	1,6	0,01	10	10	0,00181256281725248	#444444	0,2	1	NA	ridgeline	19	1,5	0,5
1293	#80cdc1	0	0	35	35	40	5	0	0	0	FALSE	10	1	39	5,51705017051943	1,6	0,01	10	10	0,00181256281725248	#444444	0,2	1	NA	ridgeline	19	1,5	0,5
1294	#80cdc1	0	0	39,99995	35	40	5	0	0	0	FALSE	10	1	39	5,51705017051943	1,6	0,01	10	10	0,00181256281725248	#444444	0,2	1	NA	ridgeline	19	1,5	0,5
1295	#80cdc1	0	0	40	40	45	5	0	0	0	FALSE	10	1	39	5,51705017051943	1,6	0,01	10	10	0,00181256281725248	#444444	0,2	1	NA	ridgeline	19	1,5	0,5
1296	#80cdc1	0	0	44,99995	40	45	5	0	0	0	FALSE	10	1	39	5,51705017051943	1,6	0,01	10	10	0,00181256281725248	#444444	0,2	1	NA	ridgeline	19	1,5	0,5
1297	#80cdc1	0	0	45	45	50	5	0	0	0	FALSE	10	1	39	5,51705017051943	1,6	0,01	10	10	0,00181256281725248	#444444	0,2	1	NA	ridgeline	19	1,5	0,5
1298	#80cdc1	0	0	49,99995	45	50	5	0	0	0	FALSE	10	1	39	5,51705017051943	1,6	0,01	10	10	0,00181256281725248	#444444	0,2	1	NA	ridgeline	19	1,5	0,5
1299	#80cdc1	0	0	50	50	55	5	0	0	0	FALSE	10	1	39	5,51705017051943	1,6	0,01	10	10	0,00181256281725248	#444444	0,2	1	NA	ridgeline	19	1,5	0,5
1300	#80cdc1	0	0	54,99995	50	55	5	0	0	0	FALSE	10	1	39	5,51705017051943	1,6	0,01	10	10	0,00181256281725248	#444444	0,2	1	NA	ridgeline	19	1,5	0,5
1301	#80cdc1	0	0	55	55	60	5	0	0	0	FALSE	10	1	39	5,51705017051943	1,6	0,01	10	10	0,00181256281725248	#444444	0,2	1	NA	ridgeline	19	1,5	0,5
1302	#80cdc1	0	0	59,99995	55	60	5	0	0	0	FALSE	10	1	39	5,51705017051943	1,6	0,01	10	10	0,00181256281725248	#444444	0,2	1	NA	ridgeline	19	1,5	0,5
1303	#80cdc1	0	0	60	60	65	5	0	0	0	FALSE	10	1	39	5,51705017051943	1,6	0,01	10	10	0,00181256281725248	#444444	0,2	1	NA	ridgeline	19	1,5	0,5
1304	#80cdc1	0	0	64,99995	60	65	5	0	0	0	FALSE	10	1	39	5,51705017051943	1,6	0,01	10	10	0,00181256281725248	#444444	0,2	1	NA	ridgeline	19	1,5	0,5
1305	#80cdc1	0	0	65	65	70	5	0	0	0	FALSE	10	1	39	5,51705017051943	1,6	0,01	10	10	0,00181256281725248	#444444	0,2	1	NA	ridgeline	19	1,5	0,5
1306	#80cdc1	0	0	69,99995	65	70	5	0	0	0	FALSE	10	1	39	5,51705017051943	1,6	0,01	10	10	0,00181256281725248	#444444	0,2	1	NA	ridgeline	19	1,5	0,5
1307	#80cdc1	0	0	70	70	75	5	0	0	0	FALSE	10	1	39	5,51705017051943	1,6	0,01	10	10	0,00181256281725248	#444444	0,2	1	NA	ridgeline	19	1,5	0,5
1308	#80cdc1	0	0	74,99995	70	75	5	0	0	0	FALSE	10	1	39	5,51705017051943	1,6	0,01	10	10	0,00181256281725248	#444444	0,2	1	NA	ridgeline	19	1,5	0,5
1309	#80cdc1	0,0399010856256337	565,864204476007	75	75	80	5	0,0399010856256337	0,842987540403304	0,842987540403304	FALSE	10	1	39	5,51705017051943	1,6	0,01	10	10.3522180660077	0,00181256281725248	#444444	0,2	1	NA	ridgeline	19	1,5	0,5
1310	#80cdc1	0,0399010856256337	565,864204476007	79,99995	75	80	5	0,0399010856256337	0,842987540403304	0,842987540403304	FALSE	10	1	39	5,51705017051943	1,6	0,01	10	10.3522180660077	0,00181256281725248	#444444	0,2	1	NA	ridgeline	19	1,5	0,5
1311	#80cdc1	0,0473329482503906	671,260460392196	80	80	85	5	0,0473329482503906	1	1	FALSE	10	1	39	5,51705017051943	1,6	0,01	10	10.4178212003456	0,00181256281725248	#444444	0,2	1	NA	ridgeline	19	1,5	0,5
1312	#80cdc1	0,0473329482503906	671,260460392196	84,99995	80	85	5	0,0473329482503906	1	1	FALSE	10	1	39	5,51705017051943	1,6	0,01	10	10.4178212003456	0,00181256281725248	#444444	0,2	1	NA	ridgeline	19	1,5	0,5
1313	#80cdc1	0,0419637955740221	595,116885341906	85	85	90	5	0,0419637955740221	0,8865662741318	0,8865662741318	FALSE	10	1	39	5,51705017051943	1,6	0,01	10	10.3704261848437	0,00181256281725248	#444444	0,2	1	NA	ridgeline	19	1,5	0,5
1314	#80cdc1	0,0419637955740221	595,116885341906	89,99995	85	90	5	0,0419637955740221	0,8865662741318	0,8865662741318	FALSE	10	1	39	5,51705017051943	1,6	0,01	10	10.3704261848437	0,00181256281725248	#444444	0,2	1	NA	ridgeline	19	1,5	0,5
1315	#80cdc1	0,0278414878626939	394,838915629166	90	90	95	5	0,0278414878626939	0,588205233179493	0,588205233179493	FALSE	10	1	39	5,51705017051943	1,6	0,01	10	10.2457646165766	0,00181256281725248	#444444	0,2	1	NA	ridgeline	19	1,5	0,5
1316	#80cdc1	0,0278414878626939	394,838915629166	94,99995	90	95	5	0,0278414878626939	0,588205233179493	0,588205233179493	FALSE	10	1	39	5,51705017051943	1,6	0,01	10	10.2457646165766	0,00181256281725248	#444444	0,2	1	NA	ridgeline	19	1,5	0,5
1317	#80cdc1	0,0429606826872598	609,25441379357	95	95	100	5	0,0429606826872598	0,907627440826176	0,907627440826176	FALSE	10	1	39	5,51705017051943	1,6	0,01	10	10.3792259867926	0,00181256281725248	#444444	0,2	1	NA	ridgeline	19	1,5	0,5
1318	#80cdc1	0,0429606826872598	609,25441379357	99,99995	95	100	5	0,0429606826872598	0,907627440826176	0,907627440826176	FALSE	10	1	39	5,51705017051943	1,6	0,01	10	10.3792259867926	0,00181256281725248	#444444	0,2	1	NA	ridgeline	19	1,5	0,5
1319	#80cdc1	0	0	100	100	NA	5	0	0	0	FALSE	10	1	39	5,51705017051943	1,6	0,01	10	10	0,00181256281725248	#444444	0,2	1	NA	ridgeline	19	1,5	0,5
1320	#80cdc1	0	0	NA	100	NA	5	0	0	0	FALSE	10	1	39	5,51705017051943	1,6	0,01	10	10	0,00181256281725248	#444444	0,2	1	NA	ridgeline	19	1,5	0,5
1321	#e66101	0	0	NA	NA	0	5	0	0	0	FALSE	11	1	41	5,51705017051943	1,6	0,01	11	11	0,00181256281725248	#444444	0,2	1	NA	ridgeline	19	1,5	0,5
1322	#e66101	0	0	NA	NA	0	5	0	0	0	FALSE	11	1	41	5,51705017051943	1,6	0,01	11	11	0,00181256281725248	#444444	0,2	1	NA	ridgeline	19	1,5	0,5
1323	#e66101	0,0159356392918106	371,757229669804	0	0	5	5	0,0159356392918106	0,258277656108592	0,258277656108592	FALSE	11	1	41	5,51705017051943	1,6	0,01	11	11.1406683543556	0,00181256281725248	#444444	0,2	1	NA	ridgeline	19	1,5	0,5
1324	#e66101	0,0159356392918106	371,757229669804	4,99995	0	5	5	0,0159356392918106	0,258277656108592	0,258277656108592	FALSE	11	1	41	5,51705017051943	1,6	0,01	11	11.1406683543556	0,00181256281725248	#444444	0,2	1	NA	ridgeline	19	1,5	0,5
1325	#e66101	0,00910614789249121	212,434295950447	5	5	10	5	0,00910614789249121	0,147588338991802	0,147588338991802	FALSE	11	1	41	5,51705017051943	1,6	0,01	11	11.0803825196529	0,00181256281725248	#444444	0,2	1	NA	ridgeline	19	1,5	0,5
1326	#e66101	0,00910614789249121	212,434295950447	9,99995	5	10	5	0,00910614789249121	0,147588338991802	0,147588338991802	FALSE	11	1	41	5,51705017051943	1,6	0,01	11	11.0803825196529	0,00181256281725248	#444444	0,2	1	NA	ridgeline	19	1,5	0,5
1327	#e66101	0,00404832142009345	94,4419441471854	10	10	15	5	0,00404832142009345	0,0656133681497973	0,0656133681497974	FALSE	11	1	41	5,51705017051943	1,6	0,01	11	11.0357356678097	0,00181256281725248	#444444	0,2	1	NA	ridgeline	19	1,5	0,5
1328	#e66101	0,00404832142009345	94,4419441471854	14,99995	10	15	5	0,00404832142009345	0,0656133681497973	0,0656133681497974	FALSE	11	1	41	5,51705017051943	1,6	0,01	11	11.0357356678097	0,00181256281725248	#444444	0,2	1	NA	ridgeline	19	1,5	0,5
1329	#e66101	0,00906953787571434	211,580233043656	15	15	20	5	0,00906953787571434	0,146994980347692	0,146994980347692	FALSE	11	1	41	5,51705017051943	1,6	0,01	11	11.080059352774	0,00181256281725248	#444444	0,2	1	NA	ridgeline	19	1,5	0,5
1330	#e66101	0,00906953787571434	211,580233043656	19,99995	15	20	5	0,00906953787571434	0,146994980347692	0,146994980347692	FALSE	11	1	41	5,51705017051943	1,6	0,01	11	11.080059352774	0,00181256281725248	#444444	0,2	1	NA	ridgeline	19	1,5	0,5
1331	#e66101	0,00554938940463828	129,459859981111	20	20	25	5	0,00554938940463828	0,0899420011973039	0,0899420011973039	FALSE	11	1	41	5,51705017051943	1,6	0,01	11	11.0489860156178	0,00181256281725248	#444444	0,2	1	NA	ridgeline	19	1,5	0,5
1332	#e66101	0,00554938940463828	129,459859981111	24,99995	20	25	5	0,00554938940463828	0,0899420011973039	0,0899420011973039	FALSE	11	1	41	5,51705017051943	1,6	0,01	11	11.0489860156178	0,00181256281725248	#444444	0,2	1	NA	ridgeline	19	1,5	0,5
1333	#e66101	0,014643537592974	341,614218823796	25	25	30	5	0,014643537592974	0,237335854394937	0,237335854394937	FALSE	11	1	41	5,51705017051943	1,6	0,01	11	11.1292626105189	0,00181256281725248	#444444	0,2	1	NA	ridgeline	19	1,5	0,5
1334	#e66101	0,014643537592974	341,614218823796	29,99995	25	30	5	0,014643537592974	0,237335854394937	0,237335854394937	FALSE	11	1	41	5,51705017051943	1,6	0,01	11	11.1292626105189	0,00181256281725248	#444444	0,2	1	NA	ridgeline	19	1,5	0,5
1335	#e66101	0,00888044000772325	207,168831765456	30	30	35	5	0,00888044000772325	0,14393016736934	0,14393016736934	FALSE	11	1	41	5,51705017051943	1,6	0,01	11	11.0783901328942	0,00181256281725248	#444444	0,2	1	NA	ridgeline	19	1,5	0,5
1336	#e66101	0,00888044000772325	207,168831765456	34,99995	30	35	5	0,00888044000772325	0,14393016736934	0,14393016736934	FALSE	11	1	41	5,51705017051943	1,6	0,01	11	11.0783901328942	0,00181256281725248	#444444	0,2	1	NA	ridgeline	19	1,5	0,5
1337	#e66101	0,0166286343289298	387,923880436477	35	35	40	5	0,0166286343289298	0,269509407192091	0,269509407192091	FALSE	11	1	41	5,51705017051943	1,6	0,01	11	11.1467856157759	0,00181256281725248	#444444	0,2	1	NA	ridgeline	19	1,5	0,5
1338	#e66101	0,0166286343289298	387,923880436477	39,99995	35	40	5	0,0166286343289298	0,269509407192091	0,269509407192091	FALSE	11	1	41	5,51705017051943	1,6	0,01	11	11.1467856157759	0,00181256281725248	#444444	0,2	1	NA	ridgeline	19	1,5	0,5
1339	#e66101	0,00784303498881152	182,96755506648	40	40	45	5	0,00784303498881152	0,127116374598723	0,127116374598723	FALSE	11	1	41	5,51705017051943	1,6	0,01	11	11.0692326680359	0,00181256281725248	#444444	0,2	1	NA	ridgeline	19	1,5	0,5
1340	#e66101	0,00784303498881152	182,96755506648	44,99995	40	45	5	0,00784303498881152	0,127116374598723	0,127116374598723	FALSE	11	1	41	5,51705017051943	1,6	0,01	11	11.0692326680359	0,00181256281725248	#444444	0,2	1	NA	ridgeline	19	1,5	0,5
1341	#e66101	0,0616996434453876	1439,37046382944	45	45	50	5	0,0616996434453876	1	1	FALSE	11	1	41	5,51705017051943	1,6	0,01	11	11.5446400454262	0,00181256281725248	#444444	0,2	1	NA	ridgeline	19	1,5	0,5
1342	#e66101	0,0616996434453876	1439,37046382944	49,99995	45	50	5	0,0616996434453876	1	1	FALSE	11	1	41	5,51705017051943	1,6	0,01	11	11.5446400454262	0,00181256281725248	#444444	0,2	1	NA	ridgeline	19	1,5	0,5
1343	#e66101	0,0228713063205533	533,55709933946	50	50	55	5	0,0228713063205533	0,370687819951463	0,370687819951463	FALSE	11	1	41	5,51705017051943	1,6	0,01	11	11.2018914310973	0,00181256281725248	#444444	0,2	1	NA	ridgeline	19	1,5	0,5
1344	#e66101	0,0228713063205533	533,55709933946	54,99995	50	55	5	0,0228713063205533	0,370687819951463	0,370687819951463	FALSE	11	1	41	5,51705017051943	1,6	0,01	11	11.2018914310973	0,00181256281725248	#444444	0,2	1	NA	ridgeline	19	1,5	0,5
1345	#e66101	0,0199021836102204	464,291423006643	55	55	60	5	0,0199021836102204	0,322565617868383	0,322565617868383	FALSE	11	1	41	5,51705017051943	1,6	0,01	11	11.1756821527688	0,00181256281725248	#444444	0,2	1	NA	ridgeline	19	1,5	0,5
1346	#e66101	0,0199021836102204	464,291423006643	59,99995	55	60	5	0,0199021836102204	0,322565617868383	0,322565617868383	FALSE	11	1	41	5,51705017051943	1,6	0,01	11	11.1756821527688	0,00181256281725248	#444444	0,2	1	NA	ridgeline	19	1,5	0,5
1347	#e66101	0,00382218382065234	89,166455291485	60	60	65	5	0,00382218382065234	0,0619482319056751	0,0619482319056751	FALSE	11	1	41	5,51705017051943	1,6	0,01	11	11.0337394878392	0,00181256281725248	#444444	0,2	1	NA	ridgeline	19	1,5	0,5
1348	#e66101	0,00382218382065234	89,166455291485	64,99995	60	65	5	0,00382218382065234	0,0619482319056751	0,0619482319056751	FALSE	11	1	41	5,51705017051943	1,6	0,01	11	11.0337394878392	0,00181256281725248	#444444	0,2	1	NA	ridgeline	19	1,5	0,5
1349	#e66101	0	0	65	65	70	5	0	0	0	FALSE	11	1	41	5,51705017051943	1,6	0,01	11	11	0,00181256281725248	#444444	0,2	1	NA	ridgeline	19	1,5	0,5
1350	#e66101	0	0	69,99995	65	70	5	0	0	0	FALSE	11	1	41	5,51705017051943	1,6	0,01	11	11	0,00181256281725248	#444444	0,2	1	NA	ridgeline	19	1,5	0,5
1351	#e66101	0	0	70	70	75	5	0	0	0	FALSE	11	1	41	5,51705017051943	1,6	0,01	11	11	0,00181256281725248	#444444	0,2	1	NA	ridgeline	19	1,5	0,5
1352	#e66101	0	0	74,99995	70	75	5	0	0	0	FALSE	11	1	41	5,51705017051943	1,6	0,01	11	11	0,00181256281725248	#444444	0,2	1	NA	ridgeline	19	1,5	0,5
1353	#e66101	0	0	75	75	80	5	0	0	0	FALSE	11	1	41	5,51705017051943	1,6	0,01	11	11	0,00181256281725248	#444444	0,2	1	NA	ridgeline	19	1,5	0,5
1354	#e66101	0	0	79,99995	75	80	5	0	0	0	FALSE	11	1	41	5,51705017051943	1,6	0,01	11	11	0,00181256281725248	#444444	0,2	1	NA	ridgeline	19	1,5	0,5
1355	#e66101	0	0	80	80	85	5	0	0	0	FALSE	11	1	41	5,51705017051943	1,6	0,01	11	11	0,00181256281725248	#444444	0,2	1	NA	ridgeline	19	1,5	0,5
1356	#e66101	0	0	84,99995	80	85	5	0	0	0	FALSE	11	1	41	5,51705017051943	1,6	0,01	11	11	0,00181256281725248	#444444	0,2	1	NA	ridgeline	19	1,5	0,5
1357	#e66101	0	0	85	85	90	5	0	0	0	FALSE	11	1	41	5,51705017051943	1,6	0,01	11	11	0,00181256281725248	#444444	0,2	1	NA	ridgeline	19	1,5	0,5
1358	#e66101	0	0	89,99995	85	90	5	0	0	0	FALSE	11	1	41	5,51705017051943	1,6	0,01	11	11	0,00181256281725248	#444444	0,2	1	NA	ridgeline	19	1,5	0,5
1359	#e66101	0	0	90	90	95	5	0	0	0	FALSE	11	1	41	5,51705017051943	1,6	0,01	11	11	0,00181256281725248	#444444	0,2	1	NA	ridgeline	19	1,5	0,5
1360	#e66101	0	0	94,99995	90	95	5	0	0	0	FALSE	11	1	41	5,51705017051943	1,6	0,01	11	11	0,00181256281725248	#444444	0,2	1	NA	ridgeline	19	1,5	0,5
1361	#e66101	0	0	95	95	100	5	0	0	0	FALSE	11	1	41	5,51705017051943	1,6	0,01	11	11	0,00181256281725248	#444444	0,2	1	NA	ridgeline	19	1,5	0,5
1362	#e66101	0	0	99,99995	95	100	5	0	0	0	FALSE	11	1	41	5,51705017051943	1,6	0,01	11	11	0,00181256281725248	#444444	0,2	1	NA	ridgeline	19	1,5	0,5
1363	#e66101	0	0	100	100	NA	5	0	0	0	FALSE	11	1	41	5,51705017051943	1,6	0,01	11	11	0,00181256281725248	#444444	0,2	1	NA	ridgeline	19	1,5	0,5
1364	#e66101	0	0	NA	100	NA	5	0	0	0	FALSE	11	1	41	5,51705017051943	1,6	0,01	11	11	0,00181256281725248	#444444	0,2	1	NA	ridgeline	19	1,5	0,5
1365	#fdb863	0	0	NA	NA	0	5	0	0	0	FALSE	11	1	42	5,51705017051943	1,6	0,01	11	11	0,00181256281725248	#444444	0,2	1	NA	ridgeline	19	1,5	0,5
1366	#fdb863	0	0	NA	NA	0	5	0	0	0	FALSE	11	1	42	5,51705017051943	1,6	0,01	11	11	0,00181256281725248	#444444	0,2	1	NA	ridgeline	19	1,5	0,5
1367	#fdb863	0	0	0	0	5	5	0	0	0	FALSE	11	1	42	5,51705017051943	1,6	0,01	11	11	0,00181256281725248	#444444	0,2	1	NA	ridgeline	19	1,5	0,5
1368	#fdb863	0	0	4,99995	0	5	5	0	0	0	FALSE	11	1	42	5,51705017051943	1,6	0,01	11	11	0,00181256281725248	#444444	0,2	1	NA	ridgeline	19	1,5	0,5
1369	#fdb863	0	0	5	5	10	5	0	0	0	FALSE	11	1	42	5,51705017051943	1,6	0,01	11	11	0,00181256281725248	#444444	0,2	1	NA	ridgeline	19	1,5	0,5
1370	#fdb863	0	0	9,99995	5	10	5	0	0	0	FALSE	11	1	42	5,51705017051943	1,6	0,01	11	11	0,00181256281725248	#444444	0,2	1	NA	ridgeline	19	1,5	0,5
1371	#fdb863	0	0	10	10	15	5	0	0	0	FALSE	11	1	42	5,51705017051943	1,6	0,01	11	11	0,00181256281725248	#444444	0,2	1	NA	ridgeline	19	1,5	0,5
1372	#fdb863	0	0	14,99995	10	15	5	0	0	0	FALSE	11	1	42	5,51705017051943	1,6	0,01	11	11	0,00181256281725248	#444444	0,2	1	NA	ridgeline	19	1,5	0,5
1373	#fdb863	0	0	15	15	20	5	0	0	0	FALSE	11	1	42	5,51705017051943	1,6	0,01	11	11	0,00181256281725248	#444444	0,2	1	NA	ridgeline	19	1,5	0,5
1374	#fdb863	0	0	19,99995	15	20	5	0	0	0	FALSE	11	1	42	5,51705017051943	1,6	0,01	11	11	0,00181256281725248	#444444	0,2	1	NA	ridgeline	19	1,5	0,5
1375	#fdb863	0	0	20	20	25	5	0	0	0	FALSE	11	1	42	5,51705017051943	1,6	0,01	11	11	0,00181256281725248	#444444	0,2	1	NA	ridgeline	19	1,5	0,5
1376	#fdb863	0	0	24,99995	20	25	5	0	0	0	FALSE	11	1	42	5,51705017051943	1,6	0,01	11	11	0,00181256281725248	#444444	0,2	1	NA	ridgeline	19	1,5	0,5
1377	#fdb863	0	0	25	25	30	5	0	0	0	FALSE	11	1	42	5,51705017051943	1,6	0,01	11	11	0,00181256281725248	#444444	0,2	1	NA	ridgeline	19	1,5	0,5
1378	#fdb863	0	0	29,99995	25	30	5	0	0	0	FALSE	11	1	42	5,51705017051943	1,6	0,01	11	11	0,00181256281725248	#444444	0,2	1	NA	ridgeline	19	1,5	0,5
1379	#fdb863	0	0	30	30	35	5	0	0	0	FALSE	11	1	42	5,51705017051943	1,6	0,01	11	11	0,00181256281725248	#444444	0,2	1	NA	ridgeline	19	1,5	0,5
1380	#fdb863	0	0	34,99995	30	35	5	0	0	0	FALSE	11	1	42	5,51705017051943	1,6	0,01	11	11	0,00181256281725248	#444444	0,2	1	NA	ridgeline	19	1,5	0,5
1381	#fdb863	0	0	35	35	40	5	0	0	0	FALSE	11	1	42	5,51705017051943	1,6	0,01	11	11	0,00181256281725248	#444444	0,2	1	NA	ridgeline	19	1,5	0,5
1382	#fdb863	0	0	39,99995	35	40	5	0	0	0	FALSE	11	1	42	5,51705017051943	1,6	0,01	11	11	0,00181256281725248	#444444	0,2	1	NA	ridgeline	19	1,5	0,5
1383	#fdb863	0	0	40	40	45	5	0	0	0	FALSE	11	1	42	5,51705017051943	1,6	0,01	11	11	0,00181256281725248	#444444	0,2	1	NA	ridgeline	19	1,5	0,5
1384	#fdb863	0	0	44,99995	40	45	5	0	0	0	FALSE	11	1	42	5,51705017051943	1,6	0,01	11	11	0,00181256281725248	#444444	0,2	1	NA	ridgeline	19	1,5	0,5
1385	#fdb863	0	0	45	45	50	5	0	0	0	FALSE	11	1	42	5,51705017051943	1,6	0,01	11	11	0,00181256281725248	#444444	0,2	1	NA	ridgeline	19	1,5	0,5
1386	#fdb863	0	0	49,99995	45	50	5	0	0	0	FALSE	11	1	42	5,51705017051943	1,6	0,01	11	11	0,00181256281725248	#444444	0,2	1	NA	ridgeline	19	1,5	0,5
1387	#fdb863	0	0	50	50	55	5	0	0	0	FALSE	11	1	42	5,51705017051943	1,6	0,01	11	11	0,00181256281725248	#444444	0,2	1	NA	ridgeline	19	1,5	0,5
1388	#fdb863	0	0	54,99995	50	55	5	0	0	0	FALSE	11	1	42	5,51705017051943	1,6	0,01	11	11	0,00181256281725248	#444444	0,2	1	NA	ridgeline	19	1,5	0,5
1389	#fdb863	0	0	55	55	60	5	0	0	0	FALSE	11	1	42	5,51705017051943	1,6	0,01	11	11	0,00181256281725248	#444444	0,2	1	NA	ridgeline	19	1,5	0,5
1390	#fdb863	0	0	59,99995	55	60	5	0	0	0	FALSE	11	1	42	5,51705017051943	1,6	0,01	11	11	0,00181256281725248	#444444	0,2	1	NA	ridgeline	19	1,5	0,5
1391	#fdb863	0,0165838182157451	222,411201968015	60	60	65	5	0,0165838182157451	0,275306518542413	0,275306518542413	FALSE	11	1	42	5,51705017051943	1,6	0,01	11	11.1463900113841	0,00181256281725248	#444444	0,2	1	NA	ridgeline	19	1,5	0,5
1392	#fdb863	0,0165838182157451	222,411201968015	64,99995	60	65	5	0,0165838182157451	0,275306518542413	0,275306518542413	FALSE	11	1	42	5,51705017051943	1,6	0,01	11	11.1463900113841	0,00181256281725248	#444444	0,2	1	NA	ridgeline	19	1,5	0,5
1393	#fdb863	0,0483492552051798	648,428234351529	65	65	70	5	0,0483492552051798	0,802641765092372	0,802641765092372	FALSE	11	1	42	5,51705017051943	1,6	0,01	11	11.4267924266788	0,00181256281725248	#444444	0,2	1	NA	ridgeline	19	1,5	0,5
1394	#fdb863	0,0483492552051798	648,428234351529	69,99995	65	70	5	0,0483492552051798	0,802641765092372	0,802641765092372	FALSE	11	1	42	5,51705017051943	1,6	0,01	11	11.4267924266788	0,00181256281725248	#444444	0,2	1	NA	ridgeline	19	1,5	0,5
1395	#fdb863	0,0397919799273926	533,663717800278	70	70	75	5	0,0397919799273926	0,660583185199117	0,660583185199116	FALSE	11	1	42	5,51705017051943	1,6	0,01	11	11.35125495943	0,00181256281725248	#444444	0,2	1	NA	ridgeline	19	1,5	0,5
1396	#fdb863	0,0397919799273926	533,663717800278	74,99995	70	75	5	0,0397919799273926	0,660583185199117	0,660583185199116	FALSE	11	1	42	5,51705017051943	1,6	0,01	11	11.35125495943	0,00181256281725248	#444444	0,2	1	NA	ridgeline	19	1,5	0,5
1397	#fdb863	0,0602376518490979	807,867547581336	75	75	80	5	0,0602376518490979	1	1	FALSE	11	1	42	5,51705017051943	1,6	0,01	11	11.5317346358492	0,00181256281725248	#444444	0,2	1	NA	ridgeline	19	1,5	0,5
1398	#fdb863	0,0602376518490979	807,867547581336	79,99995	75	80	5	0,0602376518490979	1	1	FALSE	11	1	42	5,51705017051943	1,6	0,01	11	11.5317346358492	0,00181256281725248	#444444	0,2	1	NA	ridgeline	19	1,5	0,5
1399	#fdb863	0,0350372948025846	469,897025484273	80	80	85	5	0,0350372948025846	0,581651072494608	0,581651072494608	FALSE	11	1	42	5,51705017051943	1,6	0,01	11	11.3092840212242	0,00181256281725248	#444444	0,2	1	NA	ridgeline	19	1,5	0,5
1400	#fdb863	0,0350372948025846	469,897025484273	84,99995	80	85	5	0,0350372948025846	0,581651072494608	0,581651072494608	FALSE	11	1	42	5,51705017051943	1,6	0,01	11	11.3092840212242	0,00181256281725248	#444444	0,2	1	NA	ridgeline	19	1,5	0,5
1401	#fdb863	0	0	85	85	90	5	0	0	0	FALSE	11	1	42	5,51705017051943	1,6	0,01	11	11	0,00181256281725248	#444444	0,2	1	NA	ridgeline	19	1,5	0,5
1402	#fdb863	0	0	89,99995	85	90	5	0	0	0	FALSE	11	1	42	5,51705017051943	1,6	0,01	11	11	0,00181256281725248	#444444	0,2	1	NA	ridgeline	19	1,5	0,5
1403	#fdb863	0	0	90	90	95	5	0	0	0	FALSE	11	1	42	5,51705017051943	1,6	0,01	11	11	0,00181256281725248	#444444	0,2	1	NA	ridgeline	19	1,5	0,5
1404	#fdb863	0	0	94,99995	90	95	5	0	0	0	FALSE	11	1	42	5,51705017051943	1,6	0,01	11	11	0,00181256281725248	#444444	0,2	1	NA	ridgeline	19	1,5	0,5
1405	#fdb863	0	0	95	95	100	5	0	0	0	FALSE	11	1	42	5,51705017051943	1,6	0,01	11	11	0,00181256281725248	#444444	0,2	1	NA	ridgeline	19	1,5	0,5
1406	#fdb863	0	0	99,99995	95	100	5	0	0	0	FALSE	11	1	42	5,51705017051943	1,6	0,01	11	11	0,00181256281725248	#444444	0,2	1	NA	ridgeline	19	1,5	0,5
1407	#fdb863	0	0	100	100	NA	5	0	0	0	FALSE	11	1	42	5,51705017051943	1,6	0,01	11	11	0,00181256281725248	#444444	0,2	1	NA	ridgeline	19	1,5	0,5
1408	#fdb863	0	0	NA	100	NA	5	0	0	0	FALSE	11	1	42	5,51705017051943	1,6	0,01	11	11	0,00181256281725248	#444444	0,2	1	NA	ridgeline	19	1,5	0,5
1409	#80cdc1	0	0	NA	NA	0	5	0	0	0	FALSE	11	1	43	5,51705017051943	1,6	0,01	11	11	0,00181256281725248	#444444	0,2	1	NA	ridgeline	19	1,5	0,5
1410	#80cdc1	0	0	NA	NA	0	5	0	0	0	FALSE	11	1	43	5,51705017051943	1,6	0,01	11	11	0,00181256281725248	#444444	0,2	1	NA	ridgeline	19	1,5	0,5
1411	#80cdc1	0	0	0	0	5	5	0	0	0	FALSE	11	1	43	5,51705017051943	1,6	0,01	11	11	0,00181256281725248	#444444	0,2	1	NA	ridgeline	19	1,5	0,5
1412	#80cdc1	0	0	4,99995	0	5	5	0	0	0	FALSE	11	1	43	5,51705017051943	1,6	0,01	11	11	0,00181256281725248	#444444	0,2	1	NA	ridgeline	19	1,5	0,5
1413	#80cdc1	0	0	5	5	10	5	0	0	0	FALSE	11	1	43	5,51705017051943	1,6	0,01	11	11	0,00181256281725248	#444444	0,2	1	NA	ridgeline	19	1,5	0,5
1414	#80cdc1	0	0	9,99995	5	10	5	0	0	0	FALSE	11	1	43	5,51705017051943	1,6	0,01	11	11	0,00181256281725248	#444444	0,2	1	NA	ridgeline	19	1,5	0,5
1415	#80cdc1	0	0	10	10	15	5	0	0	0	FALSE	11	1	43	5,51705017051943	1,6	0,01	11	11	0,00181256281725248	#444444	0,2	1	NA	ridgeline	19	1,5	0,5
1416	#80cdc1	0	0	14,99995	10	15	5	0	0	0	FALSE	11	1	43	5,51705017051943	1,6	0,01	11	11	0,00181256281725248	#444444	0,2	1	NA	ridgeline	19	1,5	0,5
1417	#80cdc1	0	0	15	15	20	5	0	0	0	FALSE	11	1	43	5,51705017051943	1,6	0,01	11	11	0,00181256281725248	#444444	0,2	1	NA	ridgeline	19	1,5	0,5
1418	#80cdc1	0	0	19,99995	15	20	5	0	0	0	FALSE	11	1	43	5,51705017051943	1,6	0,01	11	11	0,00181256281725248	#444444	0,2	1	NA	ridgeline	19	1,5	0,5
1419	#80cdc1	0	0	20	20	25	5	0	0	0	FALSE	11	1	43	5,51705017051943	1,6	0,01	11	11	0,00181256281725248	#444444	0,2	1	NA	ridgeline	19	1,5	0,5
1420	#80cdc1	0	0	24,99995	20	25	5	0	0	0	FALSE	11	1	43	5,51705017051943	1,6	0,01	11	11	0,00181256281725248	#444444	0,2	1	NA	ridgeline	19	1,5	0,5
1421	#80cdc1	0	0	25	25	30	5	0	0	0	FALSE	11	1	43	5,51705017051943	1,6	0,01	11	11	0,00181256281725248	#444444	0,2	1	NA	ridgeline	19	1,5	0,5
1422	#80cdc1	0	0	29,99995	25	30	5	0	0	0	FALSE	11	1	43	5,51705017051943	1,6	0,01	11	11	0,00181256281725248	#444444	0,2	1	NA	ridgeline	19	1,5	0,5
1423	#80cdc1	0	0	30	30	35	5	0	0	0	FALSE	11	1	43	5,51705017051943	1,6	0,01	11	11	0,00181256281725248	#444444	0,2	1	NA	ridgeline	19	1,5	0,5
1424	#80cdc1	0	0	34,99995	30	35	5	0	0	0	FALSE	11	1	43	5,51705017051943	1,6	0,01	11	11	0,00181256281725248	#444444	0,2	1	NA	ridgeline	19	1,5	0,5
1425	#80cdc1	0	0	35	35	40	5	0	0	0	FALSE	11	1	43	5,51705017051943	1,6	0,01	11	11	0,00181256281725248	#444444	0,2	1	NA	ridgeline	19	1,5	0,5
1426	#80cdc1	0	0	39,99995	35	40	5	0	0	0	FALSE	11	1	43	5,51705017051943	1,6	0,01	11	11	0,00181256281725248	#444444	0,2	1	NA	ridgeline	19	1,5	0,5
1427	#80cdc1	0	0	40	40	45	5	0	0	0	FALSE	11	1	43	5,51705017051943	1,6	0,01	11	11	0,00181256281725248	#444444	0,2	1	NA	ridgeline	19	1,5	0,5
1428	#80cdc1	0	0	44,99995	40	45	5	0	0	0	FALSE	11	1	43	5,51705017051943	1,6	0,01	11	11	0,00181256281725248	#444444	0,2	1	NA	ridgeline	19	1,5	0,5
1429	#80cdc1	0	0	45	45	50	5	0	0	0	FALSE	11	1	43	5,51705017051943	1,6	0,01	11	11	0,00181256281725248	#444444	0,2	1	NA	ridgeline	19	1,5	0,5
1430	#80cdc1	0	0	49,99995	45	50	5	0	0	0	FALSE	11	1	43	5,51705017051943	1,6	0,01	11	11	0,00181256281725248	#444444	0,2	1	NA	ridgeline	19	1,5	0,5
1431	#80cdc1	0	0	50	50	55	5	0	0	0	FALSE	11	1	43	5,51705017051943	1,6	0,01	11	11	0,00181256281725248	#444444	0,2	1	NA	ridgeline	19	1,5	0,5
1432	#80cdc1	0	0	54,99995	50	55	5	0	0	0	FALSE	11	1	43	5,51705017051943	1,6	0,01	11	11	0,00181256281725248	#444444	0,2	1	NA	ridgeline	19	1,5	0,5
1433	#80cdc1	0	0	55	55	60	5	0	0	0	FALSE	11	1	43	5,51705017051943	1,6	0,01	11	11	0,00181256281725248	#444444	0,2	1	NA	ridgeline	19	1,5	0,5
1434	#80cdc1	0	0	59,99995	55	60	5	0	0	0	FALSE	11	1	43	5,51705017051943	1,6	0,01	11	11	0,00181256281725248	#444444	0,2	1	NA	ridgeline	19	1,5	0,5
1435	#80cdc1	0	0	60	60	65	5	0	0	0	FALSE	11	1	43	5,51705017051943	1,6	0,01	11	11	0,00181256281725248	#444444	0,2	1	NA	ridgeline	19	1,5	0,5
1436	#80cdc1	0	0	64,99995	60	65	5	0	0	0	FALSE	11	1	43	5,51705017051943	1,6	0,01	11	11	0,00181256281725248	#444444	0,2	1	NA	ridgeline	19	1,5	0,5
1437	#80cdc1	0	0	65	65	70	5	0	0	0	FALSE	11	1	43	5,51705017051943	1,6	0,01	11	11	0,00181256281725248	#444444	0,2	1	NA	ridgeline	19	1,5	0,5
1438	#80cdc1	0	0	69,99995	65	70	5	0	0	0	FALSE	11	1	43	5,51705017051943	1,6	0,01	11	11	0,00181256281725248	#444444	0,2	1	NA	ridgeline	19	1,5	0,5
1439	#80cdc1	0	0	70	70	75	5	0	0	0	FALSE	11	1	43	5,51705017051943	1,6	0,01	11	11	0,00181256281725248	#444444	0,2	1	NA	ridgeline	19	1,5	0,5
1440	#80cdc1	0	0	74,99995	70	75	5	0	0	0	FALSE	11	1	43	5,51705017051943	1,6	0,01	11	11	0,00181256281725248	#444444	0,2	1	NA	ridgeline	19	1,5	0,5
1441	#80cdc1	0	0	75	75	80	5	0	0	0	FALSE	11	1	43	5,51705017051943	1,6	0,01	11	11	0,00181256281725248	#444444	0,2	1	NA	ridgeline	19	1,5	0,5
1442	#80cdc1	0	0	79,99995	75	80	5	0	0	0	FALSE	11	1	43	5,51705017051943	1,6	0,01	11	11	0,00181256281725248	#444444	0,2	1	NA	ridgeline	19	1,5	0,5
1443	#80cdc1	0,0105347055730669	133,120076897032	80	80	85	5	0,0105347055730669	0,113908792773116	0,113908792773116	FALSE	11	1	43	5,51705017051943	1,6	0,01	11	11.0929927986852	0,00181256281725248	#444444	0,2	1	NA	ridgeline	19	1,5	0,5
1444	#80cdc1	0,0105347055730669	133,120076897032	84,99995	80	85	5	0,0105347055730669	0,113908792773116	0,113908792773116	FALSE	11	1	43	5,51705017051943	1,6	0,01	11	11.0929927986852	0,00181256281725248	#444444	0,2	1	NA	ridgeline	19	1,5	0,5
1445	#80cdc1	0,0595721476842538	752,773660891268	85	85	90	5	0,0595721476842538	0,644136789447988	0,644136789447988	FALSE	11	1	43	5,51705017051943	1,6	0,01	11	11.5258600440634	0,00181256281725248	#444444	0,2	1	NA	ridgeline	19	1,5	0,5
1446	#80cdc1	0,0595721476842538	752,773660891268	89,99995	85	90	5	0,0595721476842538	0,644136789447988	0,644136789447988	FALSE	11	1	43	5,51705017051943	1,6	0,01	11	11.5258600440634	0,00181256281725248	#444444	0,2	1	NA	ridgeline	19	1,5	0,5
1447	#80cdc1	0,0374094559177755	472,718446083787	90	90	95	5	0,0374094559177755	0,404497869668735	0,404497869668735	FALSE	11	1	43	5,51705017051943	1,6	0,01	11	11.3302237522403	0,00181256281725248	#444444	0,2	1	NA	ridgeline	19	1,5	0,5
1448	#80cdc1	0,0374094559177755	472,718446083787	94,99995	90	95	5	0,0374094559177755	0,404497869668735	0,404497869668735	FALSE	11	1	43	5,51705017051943	1,6	0,01	11	11.3302237522403	0,00181256281725248	#444444	0,2	1	NA	ridgeline	19	1,5	0,5
1449	#80cdc1	0,0924836908249037	1168,65497084304	95	95	100	5	0,0924836908249037	1	1	FALSE	11	1	43	5,51705017051943	1,6	0,01	11	11.8163794595773	0,00181256281725248	#444444	0,2	1	NA	ridgeline	19	1,5	0,5
1450	#80cdc1	0,0924836908249037	1168,65497084304	99,99995	95	100	5	0,0924836908249037	1	1	FALSE	11	1	43	5,51705017051943	1,6	0,01	11	11.8163794595773	0,00181256281725248	#444444	0,2	1	NA	ridgeline	19	1,5	0,5
1451	#80cdc1	0	0	100	100	NA	5	0	0	0	FALSE	11	1	43	5,51705017051943	1,6	0,01	11	11	0,00181256281725248	#444444	0,2	1	NA	ridgeline	19	1,5	0,5
1452	#80cdc1	0	0	NA	100	NA	5	0	0	0	FALSE	11	1	43	5,51705017051943	1,6	0,01	11	11	0,00181256281725248	#444444	0,2	1	NA	ridgeline	19	1,5	0,5
1453	#e66101	0	0	NA	NA	0	5	0	0	0	FALSE	12	1	45	5,51705017051943	1,6	0,01	12	12	0,00181256281725248	#444444	0,2	1	NA	ridgeline	19	1,5	0,5
1454	#e66101	0	0	NA	NA	0	5	0	0	0	FALSE	12	1	45	5,51705017051943	1,6	0,01	12	12	0,00181256281725248	#444444	0,2	1	NA	ridgeline	19	1,5	0,5
1455	#e66101	0,0140633616213552	297,336022587635	0	0	5	5	0,0140633616213552	0,266880656891612	0,266880656891612	FALSE	12	1	45	5,51705017051943	1,6	0,01	12	12.1241412346099	0,00181256281725248	#444444	0,2	1	NA	ridgeline	19	1,5	0,5
1456	#e66101	0,0140633616213552	297,336022587635	4,99995	0	5	5	0,0140633616213552	0,266880656891612	0,266880656891612	FALSE	12	1	45	5,51705017051943	1,6	0,01	12	12.1241412346099	0,00181256281725248	#444444	0,2	1	NA	ridgeline	19	1,5	0,5
1457	#e66101	0,00884263398973298	186,956269098061	5	5	10	5	0,00884263398973298	0,167806818268008	0,167806818268008	FALSE	12	1	45	5,51705017051943	1,6	0,01	12	12.0780564085774	0,00181256281725248	#444444	0,2	1	NA	ridgeline	19	1,5	0,5
1458	#e66101	0,00884263398973298	186,956269098061	9,99995	5	10	5	0,00884263398973298	0,167806818268008	0,167806818268008	FALSE	12	1	45	5,51705017051943	1,6	0,01	12	12.0780564085774	0,00181256281725248	#444444	0,2	1	NA	ridgeline	19	1,5	0,5
1459	#e66101	0,0058853168167294	124,430896471949	10	10	15	5	0,0058853168167294	0,111685759091832	0,111685759091832	FALSE	12	1	45	5,51705017051943	1,6	0,01	12	12.0519513410357	0,00181256281725248	#444444	0,2	1	NA	ridgeline	19	1,5	0,5
1460	#e66101	0,0058853168167294	124,430896471949	14,99995	10	15	5	0,0058853168167294	0,111685759091832	0,111685759091832	FALSE	12	1	45	5,51705017051943	1,6	0,01	12	12.0519513410357	0,00181256281725248	#444444	0,2	1	NA	ridgeline	19	1,5	0,5
1461	#e66101	0,0119257758559637	252,141902822106	15	15	20	5	0,0119257758559637	0,22631565482528	0,22631565482528	FALSE	12	1	45	5,51705017051943	1,6	0,01	12	12.1052721659516	0,00181256281725248	#444444	0,2	1	NA	ridgeline	19	1,5	0,5
1462	#e66101	0,0119257758559637	252,141902822106	19,99995	15	20	5	0,0119257758559637	0,22631565482528	0,22631565482528	FALSE	12	1	45	5,51705017051943	1,6	0,01	12	12.1052721659516	0,00181256281725248	#444444	0,2	1	NA	ridgeline	19	1,5	0,5
1463	#e66101	0,00646901121151258	136,771713299698	20	20	25	5	0,00646901121151258	0,122762537723986	0,122762537723986	FALSE	12	1	45	5,51705017051943	1,6	0,01	12	12.0571037750521	0,00181256281725248	#444444	0,2	1	NA	ridgeline	19	1,5	0,5
1464	#e66101	0,00646901121151258	136,771713299698	24,99995	20	25	5	0,00646901121151258	0,122762537723986	0,122762537723986	FALSE	12	1	45	5,51705017051943	1,6	0,01	12	12.0571037750521	0,00181256281725248	#444444	0,2	1	NA	ridgeline	19	1,5	0,5
1465	#e66101	0,0137190586945019	290,05656369351	25	25	30	5	0,0137190586945019	0,260346814289656	0,260346814289656	FALSE	12	1	45	5,51705017051943	1,6	0,01	12	12.1211019761758	0,00181256281725248	#444444	0,2	1	NA	ridgeline	19	1,5	0,5
1466	#e66101	0,0137190586945019	290,05656369351	29,99995	25	30	5	0,0137190586945019	0,260346814289656	0,260346814289656	FALSE	12	1	45	5,51705017051943	1,6	0,01	12	12.1211019761758	0,00181256281725248	#444444	0,2	1	NA	ridgeline	19	1,5	0,5
1467	#e66101	0,00575498056753595	121,675249353033	30	30	35	5	0,00575498056753595	0,109212365835079	0,109212365835079	FALSE	12	1	45	5,51705017051943	1,6	0,01	12	12.0508008264343	0,00181256281725248	#444444	0,2	1	NA	ridgeline	19	1,5	0,5
1468	#e66101	0,00575498056753595	121,675249353033	34,99995	30	35	5	0,00575498056753595	0,109212365835079	0,109212365835079	FALSE	12	1	45	5,51705017051943	1,6	0,01	12	12.0508008264343	0,00181256281725248	#444444	0,2	1	NA	ridgeline	19	1,5	0,5
1469	#e66101	0,0139551406118556	295,047949124732	35	35	40	5	0,0139551406118556	0,264826944921291	0,264826944921291	FALSE	12	1	45	5,51705017051943	1,6	0,01	12	12.1231859374276	0,00181256281725248	#444444	0,2	1	NA	ridgeline	19	1,5	0,5
1470	#e66101	0,0139551406118556	295,047949124732	39,99995	35	40	5	0,0139551406118556	0,264826944921291	0,264826944921291	FALSE	12	1	45	5,51705017051943	1,6	0,01	12	12.1231859374276	0,00181256281725248	#444444	0,2	1	NA	ridgeline	19	1,5	0,5
1471	#e66101	0,00932714743239841	197,200142775719	40	40	45	5	0,00932714743239841	0,177001438255239	0,177001438255239	FALSE	12	1	45	5,51705017051943	1,6	0,01	12	12.0823333445318	0,00181256281725248	#444444	0,2	1	NA	ridgeline	19	1,5	0,5
1472	#e66101	0,00932714743239841	197,200142775719	44,99995	40	45	5	0,00932714743239841	0,177001438255239	0,177001438255239	FALSE	12	1	45	5,51705017051943	1,6	0,01	12	12.0823333445318	0,00181256281725248	#444444	0,2	1	NA	ridgeline	19	1,5	0,5
1473	#e66101	0,0526953200173918	1114,11604741512	45	45	50	5	0,0526953200173918	1	1	FALSE	12	1	45	5,51705017051943	1,6	0,01	12	12.46515635886	0,00181256281725248	#444444	0,2	1	NA	ridgeline	19	1,5	0,5
1474	#e66101	0,0526953200173918	1114,11604741512	49,99995	45	50	5	0,0526953200173918	1	1	FALSE	12	1	45	5,51705017051943	1,6	0,01	12	12.46515635886	0,00181256281725248	#444444	0,2	1	NA	ridgeline	19	1,5	0,5
1475	#e66101	0,0253328111528333	535,601480780331	50	50	55	5	0,0253328111528333	0,48074119569769	0,48074119569769	FALSE	12	1	45	5,51705017051943	1,6	0,01	12	12.2236198241448	0,00181256281725248	#444444	0,2	1	NA	ridgeline	19	1,5	0,5
1476	#e66101	0,0253328111528333	535,601480780331	54,99995	50	55	5	0,0253328111528333	0,48074119569769	0,48074119569769	FALSE	12	1	45	5,51705017051943	1,6	0,01	12	12.2236198241448	0,00181256281725248	#444444	0,2	1	NA	ridgeline	19	1,5	0,5
1477	#e66101	0,0230136181564422	486,567712060844	55	55	60	5	0,0230136181564422	0,436729830065491	0,436729830065491	FALSE	12	1	45	5,51705017051943	1,6	0,01	12	12.2031476575588	0,00181256281725248	#444444	0,2	1	NA	ridgeline	19	1,5	0,5
1478	#e66101	0,0230136181564422	486,567712060844	59,99995	55	60	5	0,0230136181564422	0,436729830065491	0,436729830065491	FALSE	12	1	45	5,51705017051943	1,6	0,01	12	12.2031476575588	0,00181256281725248	#444444	0,2	1	NA	ridgeline	19	1,5	0,5
1479	#e66101	0,00901582387174699	190,617953413443	60	60	65	5	0,00901582387174699	0,17109344565649	0,17109344565649	FALSE	12	1	45	5,51705017051943	1,6	0,01	12	12.0795852042064	0,00181256281725248	#444444	0,2	1	NA	ridgeline	19	1,5	0,5
1480	#e66101	0,00901582387174699	190,617953413443	64,99995	60	65	5	0,00901582387174699	0,17109344565649	0,17109344565649	FALSE	12	1	45	5,51705017051943	1,6	0,01	12	12.0795852042064	0,00181256281725248	#444444	0,2	1	NA	ridgeline	19	1,5	0,5
1481	#e66101	0	0	65	65	70	5	0	0	0	FALSE	12	1	45	5,51705017051943	1,6	0,01	12	12	0,00181256281725248	#444444	0,2	1	NA	ridgeline	19	1,5	0,5
1482	#e66101	0	0	69,99995	65	70	5	0	0	0	FALSE	12	1	45	5,51705017051943	1,6	0,01	12	12	0,00181256281725248	#444444	0,2	1	NA	ridgeline	19	1,5	0,5
1483	#e66101	0	0	70	70	75	5	0	0	0	FALSE	12	1	45	5,51705017051943	1,6	0,01	12	12	0,00181256281725248	#444444	0,2	1	NA	ridgeline	19	1,5	0,5
1484	#e66101	0	0	74,99995	70	75	5	0	0	0	FALSE	12	1	45	5,51705017051943	1,6	0,01	12	12	0,00181256281725248	#444444	0,2	1	NA	ridgeline	19	1,5	0,5
1485	#e66101	0	0	75	75	80	5	0	0	0	FALSE	12	1	45	5,51705017051943	1,6	0,01	12	12	0,00181256281725248	#444444	0,2	1	NA	ridgeline	19	1,5	0,5
1486	#e66101	0	0	79,99995	75	80	5	0	0	0	FALSE	12	1	45	5,51705017051943	1,6	0,01	12	12	0,00181256281725248	#444444	0,2	1	NA	ridgeline	19	1,5	0,5
1487	#e66101	0	0	80	80	85	5	0	0	0	FALSE	12	1	45	5,51705017051943	1,6	0,01	12	12	0,00181256281725248	#444444	0,2	1	NA	ridgeline	19	1,5	0,5
1488	#e66101	0	0	84,99995	80	85	5	0	0	0	FALSE	12	1	45	5,51705017051943	1,6	0,01	12	12	0,00181256281725248	#444444	0,2	1	NA	ridgeline	19	1,5	0,5
1489	#e66101	0	0	85	85	90	5	0	0	0	FALSE	12	1	45	5,51705017051943	1,6	0,01	12	12	0,00181256281725248	#444444	0,2	1	NA	ridgeline	19	1,5	0,5
1490	#e66101	0	0	89,99995	85	90	5	0	0	0	FALSE	12	1	45	5,51705017051943	1,6	0,01	12	12	0,00181256281725248	#444444	0,2	1	NA	ridgeline	19	1,5	0,5
1491	#e66101	0	0	90	90	95	5	0	0	0	FALSE	12	1	45	5,51705017051943	1,6	0,01	12	12	0,00181256281725248	#444444	0,2	1	NA	ridgeline	19	1,5	0,5
1492	#e66101	0	0	94,99995	90	95	5	0	0	0	FALSE	12	1	45	5,51705017051943	1,6	0,01	12	12	0,00181256281725248	#444444	0,2	1	NA	ridgeline	19	1,5	0,5
1493	#e66101	0	0	95	95	100	5	0	0	0	FALSE	12	1	45	5,51705017051943	1,6	0,01	12	12	0,00181256281725248	#444444	0,2	1	NA	ridgeline	19	1,5	0,5
1494	#e66101	0	0	99,99995	95	100	5	0	0	0	FALSE	12	1	45	5,51705017051943	1,6	0,01	12	12	0,00181256281725248	#444444	0,2	1	NA	ridgeline	19	1,5	0,5
1495	#e66101	0	0	100	100	NA	5	0	0	0	FALSE	12	1	45	5,51705017051943	1,6	0,01	12	12	0,00181256281725248	#444444	0,2	1	NA	ridgeline	19	1,5	0,5
1496	#e66101	0	0	NA	100	NA	5	0	0	0	FALSE	12	1	45	5,51705017051943	1,6	0,01	12	12	0,00181256281725248	#444444	0,2	1	NA	ridgeline	19	1,5	0,5
1497	#fdb863	0	0	NA	NA	0	5	0	0	0	FALSE	12	1	46	5,51705017051943	1,6	0,01	12	12	0,00181256281725248	#444444	0,2	1	NA	ridgeline	19	1,5	0,5
1498	#fdb863	0	0	NA	NA	0	5	0	0	0	FALSE	12	1	46	5,51705017051943	1,6	0,01	12	12	0,00181256281725248	#444444	0,2	1	NA	ridgeline	19	1,5	0,5
1499	#fdb863	0	0	0	0	5	5	0	0	0	FALSE	12	1	46	5,51705017051943	1,6	0,01	12	12	0,00181256281725248	#444444	0,2	1	NA	ridgeline	19	1,5	0,5
1500	#fdb863	0	0	4,99995	0	5	5	0	0	0	FALSE	12	1	46	5,51705017051943	1,6	0,01	12	12	0,00181256281725248	#444444	0,2	1	NA	ridgeline	19	1,5	0,5
1501	#fdb863	0	0	5	5	10	5	0	0	0	FALSE	12	1	46	5,51705017051943	1,6	0,01	12	12	0,00181256281725248	#444444	0,2	1	NA	ridgeline	19	1,5	0,5
1502	#fdb863	0	0	9,99995	5	10	5	0	0	0	FALSE	12	1	46	5,51705017051943	1,6	0,01	12	12	0,00181256281725248	#444444	0,2	1	NA	ridgeline	19	1,5	0,5
1503	#fdb863	0	0	10	10	15	5	0	0	0	FALSE	12	1	46	5,51705017051943	1,6	0,01	12	12	0,00181256281725248	#444444	0,2	1	NA	ridgeline	19	1,5	0,5
1504	#fdb863	0	0	14,99995	10	15	5	0	0	0	FALSE	12	1	46	5,51705017051943	1,6	0,01	12	12	0,00181256281725248	#444444	0,2	1	NA	ridgeline	19	1,5	0,5
1505	#fdb863	0	0	15	15	20	5	0	0	0	FALSE	12	1	46	5,51705017051943	1,6	0,01	12	12	0,00181256281725248	#444444	0,2	1	NA	ridgeline	19	1,5	0,5
1506	#fdb863	0	0	19,99995	15	20	5	0	0	0	FALSE	12	1	46	5,51705017051943	1,6	0,01	12	12	0,00181256281725248	#444444	0,2	1	NA	ridgeline	19	1,5	0,5
1507	#fdb863	0	0	20	20	25	5	0	0	0	FALSE	12	1	46	5,51705017051943	1,6	0,01	12	12	0,00181256281725248	#444444	0,2	1	NA	ridgeline	19	1,5	0,5
1508	#fdb863	0	0	24,99995	20	25	5	0	0	0	FALSE	12	1	46	5,51705017051943	1,6	0,01	12	12	0,00181256281725248	#444444	0,2	1	NA	ridgeline	19	1,5	0,5
1509	#fdb863	0	0	25	25	30	5	0	0	0	FALSE	12	1	46	5,51705017051943	1,6	0,01	12	12	0,00181256281725248	#444444	0,2	1	NA	ridgeline	19	1,5	0,5
1510	#fdb863	0	0	29,99995	25	30	5	0	0	0	FALSE	12	1	46	5,51705017051943	1,6	0,01	12	12	0,00181256281725248	#444444	0,2	1	NA	ridgeline	19	1,5	0,5
1511	#fdb863	0	0	30	30	35	5	0	0	0	FALSE	12	1	46	5,51705017051943	1,6	0,01	12	12	0,00181256281725248	#444444	0,2	1	NA	ridgeline	19	1,5	0,5
1512	#fdb863	0	0	34,99995	30	35	5	0	0	0	FALSE	12	1	46	5,51705017051943	1,6	0,01	12	12	0,00181256281725248	#444444	0,2	1	NA	ridgeline	19	1,5	0,5
1513	#fdb863	0	0	35	35	40	5	0	0	0	FALSE	12	1	46	5,51705017051943	1,6	0,01	12	12	0,00181256281725248	#444444	0,2	1	NA	ridgeline	19	1,5	0,5
1514	#fdb863	0	0	39,99995	35	40	5	0	0	0	FALSE	12	1	46	5,51705017051943	1,6	0,01	12	12	0,00181256281725248	#444444	0,2	1	NA	ridgeline	19	1,5	0,5
1515	#fdb863	0	0	40	40	45	5	0	0	0	FALSE	12	1	46	5,51705017051943	1,6	0,01	12	12	0,00181256281725248	#444444	0,2	1	NA	ridgeline	19	1,5	0,5
1516	#fdb863	0	0	44,99995	40	45	5	0	0	0	FALSE	12	1	46	5,51705017051943	1,6	0,01	12	12	0,00181256281725248	#444444	0,2	1	NA	ridgeline	19	1,5	0,5
1517	#fdb863	0	0	45	45	50	5	0	0	0	FALSE	12	1	46	5,51705017051943	1,6	0,01	12	12	0,00181256281725248	#444444	0,2	1	NA	ridgeline	19	1,5	0,5
1518	#fdb863	0	0	49,99995	45	50	5	0	0	0	FALSE	12	1	46	5,51705017051943	1,6	0,01	12	12	0,00181256281725248	#444444	0,2	1	NA	ridgeline	19	1,5	0,5
1519	#fdb863	0	0	50	50	55	5	0	0	0	FALSE	12	1	46	5,51705017051943	1,6	0,01	12	12	0,00181256281725248	#444444	0,2	1	NA	ridgeline	19	1,5	0,5
1520	#fdb863	0	0	54,99995	50	55	5	0	0	0	FALSE	12	1	46	5,51705017051943	1,6	0,01	12	12	0,00181256281725248	#444444	0,2	1	NA	ridgeline	19	1,5	0,5
1521	#fdb863	0	0	55	55	60	5	0	0	0	FALSE	12	1	46	5,51705017051943	1,6	0,01	12	12	0,00181256281725248	#444444	0,2	1	NA	ridgeline	19	1,5	0,5
1522	#fdb863	0	0	59,99995	55	60	5	0	0	0	FALSE	12	1	46	5,51705017051943	1,6	0,01	12	12	0,00181256281725248	#444444	0,2	1	NA	ridgeline	19	1,5	0,5
1523	#fdb863	0,00694561664367805	83,0603005177121	60	60	65	5	0,00694561664367805	0,113212392458704	0,113212392458704	FALSE	12	1	46	5,51705017051943	1,6	0,01	12	12.0613109047814	0,00181256281725248	#444444	0,2	1	NA	ridgeline	19	1,5	0,5
1524	#fdb863	0,00694561664367805	83,0603005177121	64,99995	60	65	5	0,00694561664367805	0,113212392458704	0,113212392458704	FALSE	12	1	46	5,51705017051943	1,6	0,01	12	12.0613109047814	0,00181256281725248	#444444	0,2	1	NA	ridgeline	19	1,5	0,5
1525	#fdb863	0,048590037154626	581,07196168155	65	65	70	5	0,048590037154626	0,792009498672743	0,792009498672743	FALSE	12	1	46	5,51705017051943	1,6	0,01	12	12.4289178764312	0,00181256281725248	#444444	0,2	1	NA	ridgeline	19	1,5	0,5
1526	#fdb863	0,048590037154626	581,07196168155	69,99995	65	70	5	0,048590037154626	0,792009498672743	0,792009498672743	FALSE	12	1	46	5,51705017051943	1,6	0,01	12	12.4289178764312	0,00181256281725248	#444444	0,2	1	NA	ridgeline	19	1,5	0,5
1527	#fdb863	0,0349679736658631	418,170272012592	70	70	75	5	0,0349679736658631	0,569972136563087	0,569972136563087	FALSE	12	1	46	5,51705017051943	1,6	0,01	12	12.3086721041216	0,00181256281725248	#444444	0,2	1	NA	ridgeline	19	1,5	0,5
1528	#fdb863	0,0349679736658631	418,170272012592	74,99995	70	75	5	0,0349679736658631	0,569972136563087	0,569972136563087	FALSE	12	1	46	5,51705017051943	1,6	0,01	12	12.3086721041216	0,00181256281725248	#444444	0,2	1	NA	ridgeline	19	1,5	0,5
1529	#fdb863	0,0613503212222248	733,66792021474	75	75	80	5	0,0613503212222248	1	1	FALSE	12	1	46	5,51705017051943	1,6	0,01	12	12.5415564802568	0,00181256281725248	#444444	0,2	1	NA	ridgeline	19	1,5	0,5
1530	#fdb863	0,0613503212222248	733,66792021474	79,99995	75	80	5	0,0613503212222248	1	1	FALSE	12	1	46	5,51705017051943	1,6	0,01	12	12.5415564802568	0,00181256281725248	#444444	0,2	1	NA	ridgeline	19	1,5	0,5
1531	#fdb863	0,0481460513136081	575,762483881026	80	80	85	5	0,0481460513136081	0,784772603540447	0,784772603540447	FALSE	12	1	46	5,51705017051943	1,6	0,01	12	12.4249986889753	0,00181256281725248	#444444	0,2	1	NA	ridgeline	19	1,5	0,5
1532	#fdb863	0,0481460513136081	575,762483881026	84,99995	80	85	5	0,0481460513136081	0,784772603540447	0,784772603540447	FALSE	12	1	46	5,51705017051943	1,6	0,01	12	12.4249986889753	0,00181256281725248	#444444	0,2	1	NA	ridgeline	19	1,5	0,5
1533	#fdb863	0	0	85	85	90	5	0	0	0	FALSE	12	1	46	5,51705017051943	1,6	0,01	12	12	0,00181256281725248	#444444	0,2	1	NA	ridgeline	19	1,5	0,5
1534	#fdb863	0	0	89,99995	85	90	5	0	0	0	FALSE	12	1	46	5,51705017051943	1,6	0,01	12	12	0,00181256281725248	#444444	0,2	1	NA	ridgeline	19	1,5	0,5
1535	#fdb863	0	0	90	90	95	5	0	0	0	FALSE	12	1	46	5,51705017051943	1,6	0,01	12	12	0,00181256281725248	#444444	0,2	1	NA	ridgeline	19	1,5	0,5
1536	#fdb863	0	0	94,99995	90	95	5	0	0	0	FALSE	12	1	46	5,51705017051943	1,6	0,01	12	12	0,00181256281725248	#444444	0,2	1	NA	ridgeline	19	1,5	0,5
1537	#fdb863	0	0	95	95	100	5	0	0	0	FALSE	12	1	46	5,51705017051943	1,6	0,01	12	12	0,00181256281725248	#444444	0,2	1	NA	ridgeline	19	1,5	0,5
1538	#fdb863	0	0	99,99995	95	100	5	0	0	0	FALSE	12	1	46	5,51705017051943	1,6	0,01	12	12	0,00181256281725248	#444444	0,2	1	NA	ridgeline	19	1,5	0,5
1539	#fdb863	0	0	100	100	NA	5	0	0	0	FALSE	12	1	46	5,51705017051943	1,6	0,01	12	12	0,00181256281725248	#444444	0,2	1	NA	ridgeline	19	1,5	0,5
1540	#fdb863	0	0	NA	100	NA	5	0	0	0	FALSE	12	1	46	5,51705017051943	1,6	0,01	12	12	0,00181256281725248	#444444	0,2	1	NA	ridgeline	19	1,5	0,5
1541	#80cdc1	0	0	NA	NA	0	5	0	0	0	FALSE	12	1	47	5,51705017051943	1,6	0,01	12	12	0,00181256281725248	#444444	0,2	1	NA	ridgeline	19	1,5	0,5
1542	#80cdc1	0	0	NA	NA	0	5	0	0	0	FALSE	12	1	47	5,51705017051943	1,6	0,01	12	12	0,00181256281725248	#444444	0,2	1	NA	ridgeline	19	1,5	0,5
1543	#80cdc1	0	0	0	0	5	5	0	0	0	FALSE	12	1	47	5,51705017051943	1,6	0,01	12	12	0,00181256281725248	#444444	0,2	1	NA	ridgeline	19	1,5	0,5
1544	#80cdc1	0	0	4,99995	0	5	5	0	0	0	FALSE	12	1	47	5,51705017051943	1,6	0,01	12	12	0,00181256281725248	#444444	0,2	1	NA	ridgeline	19	1,5	0,5
1545	#80cdc1	0	0	5	5	10	5	0	0	0	FALSE	12	1	47	5,51705017051943	1,6	0,01	12	12	0,00181256281725248	#444444	0,2	1	NA	ridgeline	19	1,5	0,5
1546	#80cdc1	0	0	9,99995	5	10	5	0	0	0	FALSE	12	1	47	5,51705017051943	1,6	0,01	12	12	0,00181256281725248	#444444	0,2	1	NA	ridgeline	19	1,5	0,5
1547	#80cdc1	0	0	10	10	15	5	0	0	0	FALSE	12	1	47	5,51705017051943	1,6	0,01	12	12	0,00181256281725248	#444444	0,2	1	NA	ridgeline	19	1,5	0,5
1548	#80cdc1	0	0	14,99995	10	15	5	0	0	0	FALSE	12	1	47	5,51705017051943	1,6	0,01	12	12	0,00181256281725248	#444444	0,2	1	NA	ridgeline	19	1,5	0,5
1549	#80cdc1	0	0	15	15	20	5	0	0	0	FALSE	12	1	47	5,51705017051943	1,6	0,01	12	12	0,00181256281725248	#444444	0,2	1	NA	ridgeline	19	1,5	0,5
1550	#80cdc1	0	0	19,99995	15	20	5	0	0	0	FALSE	12	1	47	5,51705017051943	1,6	0,01	12	12	0,00181256281725248	#444444	0,2	1	NA	ridgeline	19	1,5	0,5
1551	#80cdc1	0	0	20	20	25	5	0	0	0	FALSE	12	1	47	5,51705017051943	1,6	0,01	12	12	0,00181256281725248	#444444	0,2	1	NA	ridgeline	19	1,5	0,5
1552	#80cdc1	0	0	24,99995	20	25	5	0	0	0	FALSE	12	1	47	5,51705017051943	1,6	0,01	12	12	0,00181256281725248	#444444	0,2	1	NA	ridgeline	19	1,5	0,5
1553	#80cdc1	0	0	25	25	30	5	0	0	0	FALSE	12	1	47	5,51705017051943	1,6	0,01	12	12	0,00181256281725248	#444444	0,2	1	NA	ridgeline	19	1,5	0,5
1554	#80cdc1	0	0	29,99995	25	30	5	0	0	0	FALSE	12	1	47	5,51705017051943	1,6	0,01	12	12	0,00181256281725248	#444444	0,2	1	NA	ridgeline	19	1,5	0,5
1555	#80cdc1	0	0	30	30	35	5	0	0	0	FALSE	12	1	47	5,51705017051943	1,6	0,01	12	12	0,00181256281725248	#444444	0,2	1	NA	ridgeline	19	1,5	0,5
1556	#80cdc1	0	0	34,99995	30	35	5	0	0	0	FALSE	12	1	47	5,51705017051943	1,6	0,01	12	12	0,00181256281725248	#444444	0,2	1	NA	ridgeline	19	1,5	0,5
1557	#80cdc1	0	0	35	35	40	5	0	0	0	FALSE	12	1	47	5,51705017051943	1,6	0,01	12	12	0,00181256281725248	#444444	0,2	1	NA	ridgeline	19	1,5	0,5
1558	#80cdc1	0	0	39,99995	35	40	5	0	0	0	FALSE	12	1	47	5,51705017051943	1,6	0,01	12	12	0,00181256281725248	#444444	0,2	1	NA	ridgeline	19	1,5	0,5
1559	#80cdc1	0	0	40	40	45	5	0	0	0	FALSE	12	1	47	5,51705017051943	1,6	0,01	12	12	0,00181256281725248	#444444	0,2	1	NA	ridgeline	19	1,5	0,5
1560	#80cdc1	0	0	44,99995	40	45	5	0	0	0	FALSE	12	1	47	5,51705017051943	1,6	0,01	12	12	0,00181256281725248	#444444	0,2	1	NA	ridgeline	19	1,5	0,5
1561	#80cdc1	0	0	45	45	50	5	0	0	0	FALSE	12	1	47	5,51705017051943	1,6	0,01	12	12	0,00181256281725248	#444444	0,2	1	NA	ridgeline	19	1,5	0,5
1562	#80cdc1	0	0	49,99995	45	50	5	0	0	0	FALSE	12	1	47	5,51705017051943	1,6	0,01	12	12	0,00181256281725248	#444444	0,2	1	NA	ridgeline	19	1,5	0,5
1563	#80cdc1	0	0	50	50	55	5	0	0	0	FALSE	12	1	47	5,51705017051943	1,6	0,01	12	12	0,00181256281725248	#444444	0,2	1	NA	ridgeline	19	1,5	0,5
1564	#80cdc1	0	0	54,99995	50	55	5	0	0	0	FALSE	12	1	47	5,51705017051943	1,6	0,01	12	12	0,00181256281725248	#444444	0,2	1	NA	ridgeline	19	1,5	0,5
1565	#80cdc1	0	0	55	55	60	5	0	0	0	FALSE	12	1	47	5,51705017051943	1,6	0,01	12	12	0,00181256281725248	#444444	0,2	1	NA	ridgeline	19	1,5	0,5
1566	#80cdc1	0	0	59,99995	55	60	5	0	0	0	FALSE	12	1	47	5,51705017051943	1,6	0,01	12	12	0,00181256281725248	#444444	0,2	1	NA	ridgeline	19	1,5	0,5
1567	#80cdc1	0	0	60	60	65	5	0	0	0	FALSE	12	1	47	5,51705017051943	1,6	0,01	12	12	0,00181256281725248	#444444	0,2	1	NA	ridgeline	19	1,5	0,5
1568	#80cdc1	0	0	64,99995	60	65	5	0	0	0	FALSE	12	1	47	5,51705017051943	1,6	0,01	12	12	0,00181256281725248	#444444	0,2	1	NA	ridgeline	19	1,5	0,5
1569	#80cdc1	0	0	65	65	70	5	0	0	0	FALSE	12	1	47	5,51705017051943	1,6	0,01	12	12	0,00181256281725248	#444444	0,2	1	NA	ridgeline	19	1,5	0,5
1570	#80cdc1	0	0	69,99995	65	70	5	0	0	0	FALSE	12	1	47	5,51705017051943	1,6	0,01	12	12	0,00181256281725248	#444444	0,2	1	NA	ridgeline	19	1,5	0,5
1571	#80cdc1	0	0	70	70	75	5	0	0	0	FALSE	12	1	47	5,51705017051943	1,6	0,01	12	12	0,00181256281725248	#444444	0,2	1	NA	ridgeline	19	1,5	0,5
1572	#80cdc1	0	0	74,99995	70	75	5	0	0	0	FALSE	12	1	47	5,51705017051943	1,6	0,01	12	12	0,00181256281725248	#444444	0,2	1	NA	ridgeline	19	1,5	0,5
1573	#80cdc1	0	0	75	75	80	5	0	0	0	FALSE	12	1	47	5,51705017051943	1,6	0,01	12	12	0,00181256281725248	#444444	0,2	1	NA	ridgeline	19	1,5	0,5
1574	#80cdc1	0	0	79,99995	75	80	5	0	0	0	FALSE	12	1	47	5,51705017051943	1,6	0,01	12	12	0,00181256281725248	#444444	0,2	1	NA	ridgeline	19	1,5	0,5
1575	#80cdc1	0	0	80	80	85	5	0	0	0	FALSE	12	1	47	5,51705017051943	1,6	0,01	12	12	0,00181256281725248	#444444	0,2	1	NA	ridgeline	19	1,5	0,5
1576	#80cdc1	0	0	84,99995	80	85	5	0	0	0	FALSE	12	1	47	5,51705017051943	1,6	0,01	12	12	0,00181256281725248	#444444	0,2	1	NA	ridgeline	19	1,5	0,5
1577	#80cdc1	0,0510517640541404	673,304135975564	85	85	90	5	0,0510517640541404	0,43948028035269	0,43948028035269	FALSE	12	1	47	5,51705017051943	1,6	0,01	12	12.4506482297283	0,00181256281725248	#444444	0,2	1	NA	ridgeline	19	1,5	0,5
1578	#80cdc1	0,0510517640541404	673,304135975564	89,99995	85	90	5	0,0510517640541404	0,43948028035269	0,43948028035269	FALSE	12	1	47	5,51705017051943	1,6	0,01	12	12.4506482297283	0,00181256281725248	#444444	0,2	1	NA	ridgeline	19	1,5	0,5
1579	#80cdc1	0,032784288810005	432,380695550197	90	90	95	5	0,032784288810005	0,282224301242652	0,282224301242652	FALSE	12	1	47	5,51705017051943	1,6	0,01	12	12.2893961058714	0,00181256281725248	#444444	0,2	1	NA	ridgeline	19	1,5	0,5
1580	#80cdc1	0,032784288810005	432,380695550197	94,99995	90	95	5	0,032784288810005	0,282224301242652	0,282224301242652	FALSE	12	1	47	5,51705017051943	1,6	0,01	12	12.2893961058714	0,00181256281725248	#444444	0,2	1	NA	ridgeline	19	1,5	0,5
1581	#80cdc1	0,116163947135855	1532,04629667394	95	95	100	5	0,116163947135855	1	1	FALSE	12	1	47	5,51705017051943	1,6	0,01	12	13.0254117189665	0,00181256281725248	#444444	0,2	1	NA	ridgeline	19	1,5	0,5
1582	#80cdc1	0,116163947135855	1532,04629667394	99,99995	95	100	5	0,116163947135855	1	1	FALSE	12	1	47	5,51705017051943	1,6	0,01	12	13.0254117189665	0,00181256281725248	#444444	0,2	1	NA	ridgeline	19	1,5	0,5
1583	#80cdc1	0	0	100	100	NA	5	0	0	0	FALSE	12	1	47	5,51705017051943	1,6	0,01	12	12	0,00181256281725248	#444444	0,2	1	NA	ridgeline	19	1,5	0,5
1584	#80cdc1	0	0	NA	100	NA	5	0	0	0	FALSE	12	1	47	5,51705017051943	1,6	0,01	12	12	0,00181256281725248	#444444	0,2	1	NA	ridgeline	19	1,5	0,5
1585	#e66101	0	0	NA	NA	0	5	0	0	0	FALSE	13	1	49	5,51705017051943	1,6	0,01	13	13	0,00181256281725248	#444444	0,2	1	NA	ridgeline	19	1,5	0,5
1586	#e66101	0	0	NA	NA	0	5	0	0	0	FALSE	13	1	49	5,51705017051943	1,6	0,01	13	13	0,00181256281725248	#444444	0,2	1	NA	ridgeline	19	1,5	0,5
1587	#e66101	0,0138286675815159	394,057342804225	0	0	5	5	0,0138286675815159	0,292815632276674	0,292815632276674	FALSE	13	1	49	5,51705017051943	1,6	0,01	13	13.1220695245419	0,00181256281725248	#444444	0,2	1	NA	ridgeline	19	1,5	0,5
1588	#e66101	0,0138286675815159	394,057342804225	4,99995	0	5	5	0,0138286675815159	0,292815632276674	0,292815632276674	FALSE	13	1	49	5,51705017051943	1,6	0,01	13	13.1220695245419	0,00181256281725248	#444444	0,2	1	NA	ridgeline	19	1,5	0,5
1589	#e66101	0,0102869973179103	293,135025817547	5	5	10	5	0,0102869973179103	0,217822404517021	0,217822404517021	FALSE	13	1	49	5,51705017051943	1,6	0,01	13	13.0908062084911	0,00181256281725248	#444444	0,2	1	NA	ridgeline	19	1,5	0,5
1590	#e66101	0,0102869973179103	293,135025817547	9,99995	5	10	5	0,0102869973179103	0,217822404517021	0,217822404517021	FALSE	13	1	49	5,51705017051943	1,6	0,01	13	13.0908062084911	0,00181256281725248	#444444	0,2	1	NA	ridgeline	19	1,5	0,5
1591	#e66101	0,00393155310221487	112,032295188245	10	10	15	5	0,00393155310221487	0,0832488163207528	0,0832488163207528	FALSE	13	1	49	5,51705017051943	1,6	0,01	13	13.0347049211408	0,00181256281725248	#444444	0,2	1	NA	ridgeline	19	1,5	0,5
1592	#e66101	0,00393155310221487	112,032295188245	14,99995	10	15	5	0,00393155310221487	0,0832488163207528	0,0832488163207528	FALSE	13	1	49	5,51705017051943	1,6	0,01	13	13.0347049211408	0,00181256281725248	#444444	0,2	1	NA	ridgeline	19	1,5	0,5
1593	#e66101	0,0105831988119927	301,575490020242	15	15	20	5	0,0105831988119927	0,224094333989602	0,224094333989602	FALSE	13	1	49	5,51705017051943	1,6	0,01	13	13.0934208620966	0,00181256281725248	#444444	0,2	1	NA	ridgeline	19	1,5	0,5
1594	#e66101	0,0105831988119927	301,575490020242	19,99995	15	20	5	0,0105831988119927	0,224094333989602	0,224094333989602	FALSE	13	1	49	5,51705017051943	1,6	0,01	13	13.0934208620966	0,00181256281725248	#444444	0,2	1	NA	ridgeline	19	1,5	0,5
1595	#e66101	0,00535280836900652	152,531936283604	20	20	25	5	0,00535280836900652	0,113343238441972	0,113343238441972	FALSE	13	1	49	5,51705017051943	1,6	0,01	13	13.04725073972	0,00181256281725248	#444444	0,2	1	NA	ridgeline	19	1,5	0,5
1596	#e66101	0,00535280836900652	152,531936283604	24,99995	20	25	5	0,00535280836900652	0,113343238441972	0,113343238441972	FALSE	13	1	49	5,51705017051943	1,6	0,01	13	13.04725073972	0,00181256281725248	#444444	0,2	1	NA	ridgeline	19	1,5	0,5
1597	#e66101	0,0134959777166658	384,577117515133	25	25	30	5	0,0134959777166658	0,285771078450075	0,285771078450075	FALSE	13	1	49	5,51705017051943	1,6	0,01	13	13.1191327778609	0,00181256281725248	#444444	0,2	1	NA	ridgeline	19	1,5	0,5
1598	#e66101	0,0134959777166658	384,577117515133	29,99995	25	30	5	0,0134959777166658	0,285771078450075	0,285771078450075	FALSE	13	1	49	5,51705017051943	1,6	0,01	13	13.1191327778609	0,00181256281725248	#444444	0,2	1	NA	ridgeline	19	1,5	0,5
1599	#e66101	0,00662487253083146	188,780274782625	30	30	35	5	0,00662487253083146	0,140278608002749	0,140278608002749	FALSE	13	1	49	5,51705017051943	1,6	0,01	13	13.0584796066014	0,00181256281725248	#444444	0,2	1	NA	ridgeline	19	1,5	0,5
1600	#e66101	0,00662487253083146	188,780274782625	34,99995	30	35	5	0,00662487253083146	0,140278608002749	0,140278608002749	FALSE	13	1	49	5,51705017051943	1,6	0,01	13	13.0584796066014	0,00181256281725248	#444444	0,2	1	NA	ridgeline	19	1,5	0,5
1601	#e66101	0,0164792475498109	469,587432239056	35	35	40	5	0,0164792475498109	0,348940435678096	0,348940435678096	FALSE	13	1	49	5,51705017051943	1,6	0,01	13	13.1454669368075	0,00181256281725248	#444444	0,2	1	NA	ridgeline	19	1,5	0,5
1602	#e66101	0,0164792475498109	469,587432239056	39,99995	35	40	5	0,0164792475498109	0,348940435678096	0,348940435678096	FALSE	13	1	49	5,51705017051943	1,6	0,01	13	13.1454669368075	0,00181256281725248	#444444	0,2	1	NA	ridgeline	19	1,5	0,5
1603	#e66101	0,00796582414181705	226,991608270772	40	40	45	5	0,00796582414181705	0,168672637399189	0,168672637399189	FALSE	13	1	49	5,51705017051943	1,6	0,01	13	13.0703165623039	0,00181256281725248	#444444	0,2	1	NA	ridgeline	19	1,5	0,5
1604	#e66101	0,00796582414181705	226,991608270772	44,99995	40	45	5	0,00796582414181705	0,168672637399189	0,168672637399189	FALSE	13	1	49	5,51705017051943	1,6	0,01	13	13.0703165623039	0,00181256281725248	#444444	0,2	1	NA	ridgeline	19	1,5	0,5
1605	#e66101	0,0472265345739791	1345,75240993927	45	45	50	5	0,0472265345739791	1	1	FALSE	13	1	49	5,51705017051943	1,6	0,01	13	13.4168818569991	0,00181256281725248	#444444	0,2	1	NA	ridgeline	19	1,5	0,5
1606	#e66101	0,0472265345739791	1345,75240993927	49,99995	45	50	5	0,0472265345739791	1	1	FALSE	13	1	49	5,51705017051943	1,6	0,01	13	13.4168818569991	0,00181256281725248	#444444	0,2	1	NA	ridgeline	19	1,5	0,5
1607	#e66101	0,0233144314286995	664,360672756697	50	50	55	5	0,0233144314286995	0,49367228908524	0,49367228908524	FALSE	13	1	49	5,51705017051943	1,6	0,01	13	13.2058030206228	0,00181256281725248	#444444	0,2	1	NA	ridgeline	19	1,5	0,5
1608	#e66101	0,0233144314286995	664,360672756697	54,99995	50	55	5	0,0233144314286995	0,49367228908524	0,49367228908524	FALSE	13	1	49	5,51705017051943	1,6	0,01	13	13.2058030206228	0,00181256281725248	#444444	0,2	1	NA	ridgeline	19	1,5	0,5
1609	#e66101	0,0289412686994898	824,701250057375	55	55	60	5	0,0289412686994898	0,612817962625526	0,612817962625526	FALSE	13	1	49	5,51705017051943	1,6	0,01	13	13.2554726902617	0,00181256281725248	#444444	0,2	1	NA	ridgeline	19	1,5	0,5
1610	#e66101	0,0289412686994898	824,701250057375	59,99995	55	60	5	0,0289412686994898	0,612817962625526	0,612817962625526	FALSE	13	1	49	5,51705017051943	1,6	0,01	13	13.2554726902617	0,00181256281725248	#444444	0,2	1	NA	ridgeline	19	1,5	0,5
1611	#e66101	0,0119686181760661	341,053962552622	60	60	65	5	0,0119686181760661	0,253429947465606	0,253429947465606	FALSE	13	1	49	5,51705017051943	1,6	0,01	13	13.1056503471186	0,00181256281725248	#444444	0,2	1	NA	ridgeline	19	1,5	0,5
1612	#e66101	0,0119686181760661	341,053962552622	64,99995	60	65	5	0,0119686181760661	0,253429947465606	0,253429947465606	FALSE	13	1	49	5,51705017051943	1,6	0,01	13	13.1056503471186	0,00181256281725248	#444444	0,2	1	NA	ridgeline	19	1,5	0,5
1613	#e66101	0	0	65	65	70	5	0	0	0	FALSE	13	1	49	5,51705017051943	1,6	0,01	13	13	0,00181256281725248	#444444	0,2	1	NA	ridgeline	19	1,5	0,5
1614	#e66101	0	0	69,99995	65	70	5	0	0	0	FALSE	13	1	49	5,51705017051943	1,6	0,01	13	13	0,00181256281725248	#444444	0,2	1	NA	ridgeline	19	1,5	0,5
1615	#e66101	0	0	70	70	75	5	0	0	0	FALSE	13	1	49	5,51705017051943	1,6	0,01	13	13	0,00181256281725248	#444444	0,2	1	NA	ridgeline	19	1,5	0,5
1616	#e66101	0	0	74,99995	70	75	5	0	0	0	FALSE	13	1	49	5,51705017051943	1,6	0,01	13	13	0,00181256281725248	#444444	0,2	1	NA	ridgeline	19	1,5	0,5
1617	#e66101	0	0	75	75	80	5	0	0	0	FALSE	13	1	49	5,51705017051943	1,6	0,01	13	13	0,00181256281725248	#444444	0,2	1	NA	ridgeline	19	1,5	0,5
1618	#e66101	0	0	79,99995	75	80	5	0	0	0	FALSE	13	1	49	5,51705017051943	1,6	0,01	13	13	0,00181256281725248	#444444	0,2	1	NA	ridgeline	19	1,5	0,5
1619	#e66101	0	0	80	80	85	5	0	0	0	FALSE	13	1	49	5,51705017051943	1,6	0,01	13	13	0,00181256281725248	#444444	0,2	1	NA	ridgeline	19	1,5	0,5
1620	#e66101	0	0	84,99995	80	85	5	0	0	0	FALSE	13	1	49	5,51705017051943	1,6	0,01	13	13	0,00181256281725248	#444444	0,2	1	NA	ridgeline	19	1,5	0,5
1621	#e66101	0	0	85	85	90	5	0	0	0	FALSE	13	1	49	5,51705017051943	1,6	0,01	13	13	0,00181256281725248	#444444	0,2	1	NA	ridgeline	19	1,5	0,5
1622	#e66101	0	0	89,99995	85	90	5	0	0	0	FALSE	13	1	49	5,51705017051943	1,6	0,01	13	13	0,00181256281725248	#444444	0,2	1	NA	ridgeline	19	1,5	0,5
1623	#e66101	0	0	90	90	95	5	0	0	0	FALSE	13	1	49	5,51705017051943	1,6	0,01	13	13	0,00181256281725248	#444444	0,2	1	NA	ridgeline	19	1,5	0,5
1624	#e66101	0	0	94,99995	90	95	5	0	0	0	FALSE	13	1	49	5,51705017051943	1,6	0,01	13	13	0,00181256281725248	#444444	0,2	1	NA	ridgeline	19	1,5	0,5
1625	#e66101	0	0	95	95	100	5	0	0	0	FALSE	13	1	49	5,51705017051943	1,6	0,01	13	13	0,00181256281725248	#444444	0,2	1	NA	ridgeline	19	1,5	0,5
1626	#e66101	0	0	99,99995	95	100	5	0	0	0	FALSE	13	1	49	5,51705017051943	1,6	0,01	13	13	0,00181256281725248	#444444	0,2	1	NA	ridgeline	19	1,5	0,5
1627	#e66101	0	0	100	100	NA	5	0	0	0	FALSE	13	1	49	5,51705017051943	1,6	0,01	13	13	0,00181256281725248	#444444	0,2	1	NA	ridgeline	19	1,5	0,5
1628	#e66101	0	0	NA	100	NA	5	0	0	0	FALSE	13	1	49	5,51705017051943	1,6	0,01	13	13	0,00181256281725248	#444444	0,2	1	NA	ridgeline	19	1,5	0,5
1629	#fdb863	0	0	NA	NA	0	5	0	0	0	FALSE	13	1	50	5,51705017051943	1,6	0,01	13	13	0,00181256281725248	#444444	0,2	1	NA	ridgeline	19	1,5	0,5
1630	#fdb863	0	0	NA	NA	0	5	0	0	0	FALSE	13	1	50	5,51705017051943	1,6	0,01	13	13	0,00181256281725248	#444444	0,2	1	NA	ridgeline	19	1,5	0,5
1631	#fdb863	0	0	0	0	5	5	0	0	0	FALSE	13	1	50	5,51705017051943	1,6	0,01	13	13	0,00181256281725248	#444444	0,2	1	NA	ridgeline	19	1,5	0,5
1632	#fdb863	0	0	4,99995	0	5	5	0	0	0	FALSE	13	1	50	5,51705017051943	1,6	0,01	13	13	0,00181256281725248	#444444	0,2	1	NA	ridgeline	19	1,5	0,5
1633	#fdb863	0	0	5	5	10	5	0	0	0	FALSE	13	1	50	5,51705017051943	1,6	0,01	13	13	0,00181256281725248	#444444	0,2	1	NA	ridgeline	19	1,5	0,5
1634	#fdb863	0	0	9,99995	5	10	5	0	0	0	FALSE	13	1	50	5,51705017051943	1,6	0,01	13	13	0,00181256281725248	#444444	0,2	1	NA	ridgeline	19	1,5	0,5
1635	#fdb863	0	0	10	10	15	5	0	0	0	FALSE	13	1	50	5,51705017051943	1,6	0,01	13	13	0,00181256281725248	#444444	0,2	1	NA	ridgeline	19	1,5	0,5
1636	#fdb863	0	0	14,99995	10	15	5	0	0	0	FALSE	13	1	50	5,51705017051943	1,6	0,01	13	13	0,00181256281725248	#444444	0,2	1	NA	ridgeline	19	1,5	0,5
1637	#fdb863	0	0	15	15	20	5	0	0	0	FALSE	13	1	50	5,51705017051943	1,6	0,01	13	13	0,00181256281725248	#444444	0,2	1	NA	ridgeline	19	1,5	0,5
1638	#fdb863	0	0	19,99995	15	20	5	0	0	0	FALSE	13	1	50	5,51705017051943	1,6	0,01	13	13	0,00181256281725248	#444444	0,2	1	NA	ridgeline	19	1,5	0,5
1639	#fdb863	0	0	20	20	25	5	0	0	0	FALSE	13	1	50	5,51705017051943	1,6	0,01	13	13	0,00181256281725248	#444444	0,2	1	NA	ridgeline	19	1,5	0,5
1640	#fdb863	0	0	24,99995	20	25	5	0	0	0	FALSE	13	1	50	5,51705017051943	1,6	0,01	13	13	0,00181256281725248	#444444	0,2	1	NA	ridgeline	19	1,5	0,5
1641	#fdb863	0	0	25	25	30	5	0	0	0	FALSE	13	1	50	5,51705017051943	1,6	0,01	13	13	0,00181256281725248	#444444	0,2	1	NA	ridgeline	19	1,5	0,5
1642	#fdb863	0	0	29,99995	25	30	5	0	0	0	FALSE	13	1	50	5,51705017051943	1,6	0,01	13	13	0,00181256281725248	#444444	0,2	1	NA	ridgeline	19	1,5	0,5
1643	#fdb863	0	0	30	30	35	5	0	0	0	FALSE	13	1	50	5,51705017051943	1,6	0,01	13	13	0,00181256281725248	#444444	0,2	1	NA	ridgeline	19	1,5	0,5
1644	#fdb863	0	0	34,99995	30	35	5	0	0	0	FALSE	13	1	50	5,51705017051943	1,6	0,01	13	13	0,00181256281725248	#444444	0,2	1	NA	ridgeline	19	1,5	0,5
1645	#fdb863	0	0	35	35	40	5	0	0	0	FALSE	13	1	50	5,51705017051943	1,6	0,01	13	13	0,00181256281725248	#444444	0,2	1	NA	ridgeline	19	1,5	0,5
1646	#fdb863	0	0	39,99995	35	40	5	0	0	0	FALSE	13	1	50	5,51705017051943	1,6	0,01	13	13	0,00181256281725248	#444444	0,2	1	NA	ridgeline	19	1,5	0,5
1647	#fdb863	0	0	40	40	45	5	0	0	0	FALSE	13	1	50	5,51705017051943	1,6	0,01	13	13	0,00181256281725248	#444444	0,2	1	NA	ridgeline	19	1,5	0,5
1648	#fdb863	0	0	44,99995	40	45	5	0	0	0	FALSE	13	1	50	5,51705017051943	1,6	0,01	13	13	0,00181256281725248	#444444	0,2	1	NA	ridgeline	19	1,5	0,5
1649	#fdb863	0	0	45	45	50	5	0	0	0	FALSE	13	1	50	5,51705017051943	1,6	0,01	13	13	0,00181256281725248	#444444	0,2	1	NA	ridgeline	19	1,5	0,5
1650	#fdb863	0	0	49,99995	45	50	5	0	0	0	FALSE	13	1	50	5,51705017051943	1,6	0,01	13	13	0,00181256281725248	#444444	0,2	1	NA	ridgeline	19	1,5	0,5
1651	#fdb863	0	0	50	50	55	5	0	0	0	FALSE	13	1	50	5,51705017051943	1,6	0,01	13	13	0,00181256281725248	#444444	0,2	1	NA	ridgeline	19	1,5	0,5
1652	#fdb863	0	0	54,99995	50	55	5	0	0	0	FALSE	13	1	50	5,51705017051943	1,6	0,01	13	13	0,00181256281725248	#444444	0,2	1	NA	ridgeline	19	1,5	0,5
1653	#fdb863	0	0	55	55	60	5	0	0	0	FALSE	13	1	50	5,51705017051943	1,6	0,01	13	13	0,00181256281725248	#444444	0,2	1	NA	ridgeline	19	1,5	0,5
1654	#fdb863	0	0	59,99995	55	60	5	0	0	0	FALSE	13	1	50	5,51705017051943	1,6	0,01	13	13	0,00181256281725248	#444444	0,2	1	NA	ridgeline	19	1,5	0,5
1655	#fdb863	0,0150320705210457	239,10942004946	60	60	65	5	0,0150320705210457	0,242270963739701	0,242270963739701	FALSE	13	1	50	5,51705017051943	1,6	0,01	13	13.1326922995702	0,00181256281725248	#444444	0,2	1	NA	ridgeline	19	1,5	0,5
1656	#fdb863	0,0150320705210457	239,10942004946	64,99995	60	65	5	0,0150320705210457	0,242270963739701	0,242270963739701	FALSE	13	1	50	5,51705017051943	1,6	0,01	13	13.1326922995702	0,00181256281725248	#444444	0,2	1	NA	ridgeline	19	1,5	0,5
1657	#fdb863	0,0620465213371436	986,950381335677	65	65	70	5	0,0620465213371436	1	1	FALSE	13	1	50	5,51705017051943	1,6	0,01	13	13.5477020337972	0,00181256281725248	#444444	0,2	1	NA	ridgeline	19	1,5	0,5
1658	#fdb863	0,0620465213371436	986,950381335677	69,99995	65	70	5	0,0620465213371436	1	1	FALSE	13	1	50	5,51705017051943	1,6	0,01	13	13.5477020337972	0,00181256281725248	#444444	0,2	1	NA	ridgeline	19	1,5	0,5
1659	#fdb863	0,0524099610025587	833,665286667698	70	70	75	5	0,0524099610025587	0,844688144848241	0,844688144848241	FALSE	13	1	50	5,51705017051943	1,6	0,01	13	13.4626374148577	0,00181256281725248	#444444	0,2	1	NA	ridgeline	19	1,5	0,5
1660	#fdb863	0,0524099610025587	833,665286667698	74,99995	70	75	5	0,0524099610025587	0,844688144848241	0,844688144848241	FALSE	13	1	50	5,51705017051943	1,6	0,01	13	13.4626374148577	0,00181256281725248	#444444	0,2	1	NA	ridgeline	19	1,5	0,5
1661	#fdb863	0,0517041573883078	822,438337417023	75	75	80	5	0,0517041573883078	0,833312751046295	0,833312751046295	FALSE	13	1	50	5,51705017051943	1,6	0,01	13	13.4564070885372	0,00181256281725248	#444444	0,2	1	NA	ridgeline	19	1,5	0,5
1662	#fdb863	0,0517041573883078	822,438337417023	79,99995	75	80	5	0,0517041573883078	0,833312751046295	0,833312751046295	FALSE	13	1	50	5,51705017051943	1,6	0,01	13	13.4564070885372	0,00181256281725248	#444444	0,2	1	NA	ridgeline	19	1,5	0,5
1663	#fdb863	0,0188072897509441	299,160394355146	80	80	85	5	0,0188072897509441	0,303115941806802	0,303115941806802	FALSE	13	1	50	5,51705017051943	1,6	0,01	13	13.1660172178039	0,00181256281725248	#444444	0,2	1	NA	ridgeline	19	1,5	0,5
1664	#fdb863	0,0188072897509441	299,160394355146	84,99995	80	85	5	0,0188072897509441	0,303115941806802	0,303115941806802	FALSE	13	1	50	5,51705017051943	1,6	0,01	13	13.1660172178039	0,00181256281725248	#444444	0,2	1	NA	ridgeline	19	1,5	0,5
1665	#fdb863	0	0	85	85	90	5	0	0	0	FALSE	13	1	50	5,51705017051943	1,6	0,01	13	13	0,00181256281725248	#444444	0,2	1	NA	ridgeline	19	1,5	0,5
1666	#fdb863	0	0	89,99995	85	90	5	0	0	0	FALSE	13	1	50	5,51705017051943	1,6	0,01	13	13	0,00181256281725248	#444444	0,2	1	NA	ridgeline	19	1,5	0,5
1667	#fdb863	0	0	90	90	95	5	0	0	0	FALSE	13	1	50	5,51705017051943	1,6	0,01	13	13	0,00181256281725248	#444444	0,2	1	NA	ridgeline	19	1,5	0,5
1668	#fdb863	0	0	94,99995	90	95	5	0	0	0	FALSE	13	1	50	5,51705017051943	1,6	0,01	13	13	0,00181256281725248	#444444	0,2	1	NA	ridgeline	19	1,5	0,5
1669	#fdb863	0	0	95	95	100	5	0	0	0	FALSE	13	1	50	5,51705017051943	1,6	0,01	13	13	0,00181256281725248	#444444	0,2	1	NA	ridgeline	19	1,5	0,5
1670	#fdb863	0	0	99,99995	95	100	5	0	0	0	FALSE	13	1	50	5,51705017051943	1,6	0,01	13	13	0,00181256281725248	#444444	0,2	1	NA	ridgeline	19	1,5	0,5
1671	#fdb863	0	0	100	100	NA	5	0	0	0	FALSE	13	1	50	5,51705017051943	1,6	0,01	13	13	0,00181256281725248	#444444	0,2	1	NA	ridgeline	19	1,5	0,5
1672	#fdb863	0	0	NA	100	NA	5	0	0	0	FALSE	13	1	50	5,51705017051943	1,6	0,01	13	13	0,00181256281725248	#444444	0,2	1	NA	ridgeline	19	1,5	0,5
1673	#80cdc1	0	0	NA	NA	0	5	0	0	0	FALSE	13	1	51	5,51705017051943	1,6	0,01	13	13	0,00181256281725248	#444444	0,2	1	NA	ridgeline	19	1,5	0,5
1674	#80cdc1	0	0	NA	NA	0	5	0	0	0	FALSE	13	1	51	5,51705017051943	1,6	0,01	13	13	0,00181256281725248	#444444	0,2	1	NA	ridgeline	19	1,5	0,5
1675	#80cdc1	0	0	0	0	5	5	0	0	0	FALSE	13	1	51	5,51705017051943	1,6	0,01	13	13	0,00181256281725248	#444444	0,2	1	NA	ridgeline	19	1,5	0,5
1676	#80cdc1	0	0	4,99995	0	5	5	0	0	0	FALSE	13	1	51	5,51705017051943	1,6	0,01	13	13	0,00181256281725248	#444444	0,2	1	NA	ridgeline	19	1,5	0,5
1677	#80cdc1	0	0	5	5	10	5	0	0	0	FALSE	13	1	51	5,51705017051943	1,6	0,01	13	13	0,00181256281725248	#444444	0,2	1	NA	ridgeline	19	1,5	0,5
1678	#80cdc1	0	0	9,99995	5	10	5	0	0	0	FALSE	13	1	51	5,51705017051943	1,6	0,01	13	13	0,00181256281725248	#444444	0,2	1	NA	ridgeline	19	1,5	0,5
1679	#80cdc1	0	0	10	10	15	5	0	0	0	FALSE	13	1	51	5,51705017051943	1,6	0,01	13	13	0,00181256281725248	#444444	0,2	1	NA	ridgeline	19	1,5	0,5
1680	#80cdc1	0	0	14,99995	10	15	5	0	0	0	FALSE	13	1	51	5,51705017051943	1,6	0,01	13	13	0,00181256281725248	#444444	0,2	1	NA	ridgeline	19	1,5	0,5
1681	#80cdc1	0	0	15	15	20	5	0	0	0	FALSE	13	1	51	5,51705017051943	1,6	0,01	13	13	0,00181256281725248	#444444	0,2	1	NA	ridgeline	19	1,5	0,5
1682	#80cdc1	0	0	19,99995	15	20	5	0	0	0	FALSE	13	1	51	5,51705017051943	1,6	0,01	13	13	0,00181256281725248	#444444	0,2	1	NA	ridgeline	19	1,5	0,5
1683	#80cdc1	0	0	20	20	25	5	0	0	0	FALSE	13	1	51	5,51705017051943	1,6	0,01	13	13	0,00181256281725248	#444444	0,2	1	NA	ridgeline	19	1,5	0,5
1684	#80cdc1	0	0	24,99995	20	25	5	0	0	0	FALSE	13	1	51	5,51705017051943	1,6	0,01	13	13	0,00181256281725248	#444444	0,2	1	NA	ridgeline	19	1,5	0,5
1685	#80cdc1	0	0	25	25	30	5	0	0	0	FALSE	13	1	51	5,51705017051943	1,6	0,01	13	13	0,00181256281725248	#444444	0,2	1	NA	ridgeline	19	1,5	0,5
1686	#80cdc1	0	0	29,99995	25	30	5	0	0	0	FALSE	13	1	51	5,51705017051943	1,6	0,01	13	13	0,00181256281725248	#444444	0,2	1	NA	ridgeline	19	1,5	0,5
1687	#80cdc1	0	0	30	30	35	5	0	0	0	FALSE	13	1	51	5,51705017051943	1,6	0,01	13	13	0,00181256281725248	#444444	0,2	1	NA	ridgeline	19	1,5	0,5
1688	#80cdc1	0	0	34,99995	30	35	5	0	0	0	FALSE	13	1	51	5,51705017051943	1,6	0,01	13	13	0,00181256281725248	#444444	0,2	1	NA	ridgeline	19	1,5	0,5
1689	#80cdc1	0	0	35	35	40	5	0	0	0	FALSE	13	1	51	5,51705017051943	1,6	0,01	13	13	0,00181256281725248	#444444	0,2	1	NA	ridgeline	19	1,5	0,5
1690	#80cdc1	0	0	39,99995	35	40	5	0	0	0	FALSE	13	1	51	5,51705017051943	1,6	0,01	13	13	0,00181256281725248	#444444	0,2	1	NA	ridgeline	19	1,5	0,5
1691	#80cdc1	0	0	40	40	45	5	0	0	0	FALSE	13	1	51	5,51705017051943	1,6	0,01	13	13	0,00181256281725248	#444444	0,2	1	NA	ridgeline	19	1,5	0,5
1692	#80cdc1	0	0	44,99995	40	45	5	0	0	0	FALSE	13	1	51	5,51705017051943	1,6	0,01	13	13	0,00181256281725248	#444444	0,2	1	NA	ridgeline	19	1,5	0,5
1693	#80cdc1	0	0	45	45	50	5	0	0	0	FALSE	13	1	51	5,51705017051943	1,6	0,01	13	13	0,00181256281725248	#444444	0,2	1	NA	ridgeline	19	1,5	0,5
1694	#80cdc1	0	0	49,99995	45	50	5	0	0	0	FALSE	13	1	51	5,51705017051943	1,6	0,01	13	13	0,00181256281725248	#444444	0,2	1	NA	ridgeline	19	1,5	0,5
1695	#80cdc1	0	0	50	50	55	5	0	0	0	FALSE	13	1	51	5,51705017051943	1,6	0,01	13	13	0,00181256281725248	#444444	0,2	1	NA	ridgeline	19	1,5	0,5
1696	#80cdc1	0	0	54,99995	50	55	5	0	0	0	FALSE	13	1	51	5,51705017051943	1,6	0,01	13	13	0,00181256281725248	#444444	0,2	1	NA	ridgeline	19	1,5	0,5
1697	#80cdc1	0	0	55	55	60	5	0	0	0	FALSE	13	1	51	5,51705017051943	1,6	0,01	13	13	0,00181256281725248	#444444	0,2	1	NA	ridgeline	19	1,5	0,5
1698	#80cdc1	0	0	59,99995	55	60	5	0	0	0	FALSE	13	1	51	5,51705017051943	1,6	0,01	13	13	0,00181256281725248	#444444	0,2	1	NA	ridgeline	19	1,5	0,5
1699	#80cdc1	0	0	60	60	65	5	0	0	0	FALSE	13	1	51	5,51705017051943	1,6	0,01	13	13	0,00181256281725248	#444444	0,2	1	NA	ridgeline	19	1,5	0,5
1700	#80cdc1	0	0	64,99995	60	65	5	0	0	0	FALSE	13	1	51	5,51705017051943	1,6	0,01	13	13	0,00181256281725248	#444444	0,2	1	NA	ridgeline	19	1,5	0,5
1701	#80cdc1	0	0	65	65	70	5	0	0	0	FALSE	13	1	51	5,51705017051943	1,6	0,01	13	13	0,00181256281725248	#444444	0,2	1	NA	ridgeline	19	1,5	0,5
1702	#80cdc1	0	0	69,99995	65	70	5	0	0	0	FALSE	13	1	51	5,51705017051943	1,6	0,01	13	13	0,00181256281725248	#444444	0,2	1	NA	ridgeline	19	1,5	0,5
1703	#80cdc1	0	0	70	70	75	5	0	0	0	FALSE	13	1	51	5,51705017051943	1,6	0,01	13	13	0,00181256281725248	#444444	0,2	1	NA	ridgeline	19	1,5	0,5
1704	#80cdc1	0	0	74,99995	70	75	5	0	0	0	FALSE	13	1	51	5,51705017051943	1,6	0,01	13	13	0,00181256281725248	#444444	0,2	1	NA	ridgeline	19	1,5	0,5
1705	#80cdc1	0	0	75	75	80	5	0	0	0	FALSE	13	1	51	5,51705017051943	1,6	0,01	13	13	0,00181256281725248	#444444	0,2	1	NA	ridgeline	19	1,5	0,5
1706	#80cdc1	0	0	79,99995	75	80	5	0	0	0	FALSE	13	1	51	5,51705017051943	1,6	0,01	13	13	0,00181256281725248	#444444	0,2	1	NA	ridgeline	19	1,5	0,5
1707	#80cdc1	0,0306402101742383	348,281925779391	80	80	85	5	0,0306402101742383	0,496191637777673	0,496191637777673	FALSE	13	1	51	5,51705017051943	1,6	0,01	13	13.2704697228265	0,00181256281725248	#444444	0,2	1	NA	ridgeline	19	1,5	0,5
1708	#80cdc1	0,0306402101742383	348,281925779391	84,99995	80	85	5	0,0306402101742383	0,496191637777673	0,496191637777673	FALSE	13	1	51	5,51705017051943	1,6	0,01	13	13.2704697228265	0,00181256281725248	#444444	0,2	1	NA	ridgeline	19	1,5	0,5
1709	#80cdc1	0,0588965156212711	669,46642224794	85	85	90	5	0,0588965156212711	0,953778005416155	0,953778005416155	FALSE	13	1	51	5,51705017051943	1,6	0,01	13	13.5198960504821	0,00181256281725248	#444444	0,2	1	NA	ridgeline	19	1,5	0,5
1710	#80cdc1	0,0588965156212711	669,46642224794	89,99995	85	90	5	0,0588965156212711	0,953778005416155	0,953778005416155	FALSE	13	1	51	5,51705017051943	1,6	0,01	13	13.5198960504821	0,00181256281725248	#444444	0,2	1	NA	ridgeline	19	1,5	0,5
1711	#80cdc1	0,0487125153415063	553,70666703071	90	90	95	5	0,0487125153415063	0,788856950723345	0,788856950723345	FALSE	13	1	51	5,51705017051943	1,6	0,01	13	13.4299990257141	0,00181256281725248	#444444	0,2	1	NA	ridgeline	19	1,5	0,5
1712	#80cdc1	0,0487125153415063	553,70666703071	94,99995	90	95	5	0,0487125153415063	0,788856950723345	0,788856950723345	FALSE	13	1	51	5,51705017051943	1,6	0,01	13	13.4299990257141	0,00181256281725248	#444444	0,2	1	NA	ridgeline	19	1,5	0,5
1713	#80cdc1	0,0617507588629843	701,910107432008	95	95	100	5	0,0617507588629843	1	1	FALSE	13	1	51	5,51705017051943	1,6	0,01	13	13.5450912555436	0,00181256281725248	#444444	0,2	1	NA	ridgeline	19	1,5	0,5
1714	#80cdc1	0,0617507588629843	701,910107432008	99,99995	95	100	5	0,0617507588629843	1	1	FALSE	13	1	51	5,51705017051943	1,6	0,01	13	13.5450912555436	0,00181256281725248	#444444	0,2	1	NA	ridgeline	19	1,5	0,5
1715	#80cdc1	0	0	100	100	NA	5	0	0	0	FALSE	13	1	51	5,51705017051943	1,6	0,01	13	13	0,00181256281725248	#444444	0,2	1	NA	ridgeline	19	1,5	0,5
1716	#80cdc1	0	0	NA	100	NA	5	0	0	0	FALSE	13	1	51	5,51705017051943	1,6	0,01	13	13	0,00181256281725248	#444444	0,2	1	NA	ridgeline	19	1,5	0,5
1717	#e66101	0	0	NA	NA	0	5	0	0	0	FALSE	14	1	53	5,51705017051943	1,6	0,01	14	14	0,00181256281725248	#444444	0,2	1	NA	ridgeline	19	1,5	0,5
1718	#e66101	0	0	NA	NA	0	5	0	0	0	FALSE	14	1	53	5,51705017051943	1,6	0,01	14	14	0,00181256281725248	#444444	0,2	1	NA	ridgeline	19	1,5	0,5
1719	#e66101	0,03072056922367	822,270522172079	0	0	5	5	0,03072056922367	0,943831451732649	0,943831451732649	FALSE	14	1	53	5,51705017051943	1,6	0,01	14	14.2711790746782	0,00181256281725248	#444444	0,2	1	NA	ridgeline	19	1,5	0,5
1720	#e66101	0,03072056922367	822,270522172079	4,99995	0	5	5	0,03072056922367	0,943831451732649	0,943831451732649	FALSE	14	1	53	5,51705017051943	1,6	0,01	14	14.2711790746782	0,00181256281725248	#444444	0,2	1	NA	ridgeline	19	1,5	0,5
1721	#e66101	0,0212826312815399	569,653518125045	5	5	10	5	0,0212826312815399	0,653868638725267	0,653868638725267	FALSE	14	1	53	5,51705017051943	1,6	0,01	14	14.1878677512655	0,00181256281725248	#444444	0,2	1	NA	ridgeline	19	1,5	0,5
1722	#e66101	0,0212826312815399	569,653518125045	9,99995	5	10	5	0,0212826312815399	0,653868638725267	0,653868638725267	FALSE	14	1	53	5,51705017051943	1,6	0,01	14	14.1878677512655	0,00181256281725248	#444444	0,2	1	NA	ridgeline	19	1,5	0,5
1723	#e66101	0,00793178582207136	212,303151747803	10	10	15	5	0,00793178582207136	0,243689134559067	0,243689134559067	FALSE	14	1	53	5,51705017051943	1,6	0,01	14	14.0700160965155	0,00181256281725248	#444444	0,2	1	NA	ridgeline	19	1,5	0,5
1724	#e66101	0,00793178582207136	212,303151747803	14,99995	10	15	5	0,00793178582207136	0,243689134559067	0,243689134559067	FALSE	14	1	53	5,51705017051943	1,6	0,01	14	14.0700160965155	0,00181256281725248	#444444	0,2	1	NA	ridgeline	19	1,5	0,5
1725	#e66101	0,0158256156519277	423,590368754588	15	15	20	5	0,0158256156519277	0,48621214296424	0,48621214296424	FALSE	14	1	53	5,51705017051943	1,6	0,01	14	14.1396971448497	0,00181256281725248	#444444	0,2	1	NA	ridgeline	19	1,5	0,5
1726	#e66101	0,0158256156519277	423,590368754588	19,99995	15	20	5	0,0158256156519277	0,48621214296424	0,48621214296424	FALSE	14	1	53	5,51705017051943	1,6	0,01	14	14.1396971448497	0,00181256281725248	#444444	0,2	1	NA	ridgeline	19	1,5	0,5
1727	#e66101	0,00881717669124301	236,001632300671	20	20	25	5	0,00881717669124301	0,270891096323409	0,27089109632341	FALSE	14	1	53	5,51705017051943	1,6	0,01	14	14.0778316898687	0,00181256281725248	#444444	0,2	1	NA	ridgeline	19	1,5	0,5
1728	#e66101	0,00881717669124301	236,001632300671	24,99995	20	25	5	0,00881717669124301	0,270891096323409	0,27089109632341	FALSE	14	1	53	5,51705017051943	1,6	0,01	14	14.0778316898687	0,00181256281725248	#444444	0,2	1	NA	ridgeline	19	1,5	0,5
1729	#e66101	0,0207258647444709	554,751036734469	25	25	30	5	0,0207258647444709	0,636763038723785	0,636763038723785	FALSE	14	1	53	5,51705017051943	1,6	0,01	14	14.1829530169962	0,00181256281725248	#444444	0,2	1	NA	ridgeline	19	1,5	0,5
1730	#e66101	0,0207258647444709	554,751036734469	29,99995	25	30	5	0,0207258647444709	0,636763038723785	0,636763038723785	FALSE	14	1	53	5,51705017051943	1,6	0,01	14	14.1829530169962	0,00181256281725248	#444444	0,2	1	NA	ridgeline	19	1,5	0,5
1731	#e66101	0,00766676431391722	205,209553569003	30	30	35	5	0,00766676431391722	0,235546849402815	0,235546849402815	FALSE	14	1	53	5,51705017051943	1,6	0,01	14	14.0676766773847	0,00181256281725248	#444444	0,2	1	NA	ridgeline	19	1,5	0,5
1732	#e66101	0,00766676431391722	205,209553569003	34,99995	30	35	5	0,00766676431391722	0,235546849402815	0,235546849402815	FALSE	14	1	53	5,51705017051943	1,6	0,01	14	14.0676766773847	0,00181256281725248	#444444	0,2	1	NA	ridgeline	19	1,5	0,5
1733	#e66101	0,0145559107850278	389,605292621759	35	35	40	5	0,0145559107850278	0,447202859670268	0,447202859670268	FALSE	14	1	53	5,51705017051943	1,6	0,01	14	14.1284891041258	0,00181256281725248	#444444	0,2	1	NA	ridgeline	19	1,5	0,5
1734	#e66101	0,0145559107850278	389,605292621759	39,99995	35	40	5	0,0145559107850278	0,447202859670268	0,447202859670268	FALSE	14	1	53	5,51705017051943	1,6	0,01	14	14.1284891041258	0,00181256281725248	#444444	0,2	1	NA	ridgeline	19	1,5	0,5
1735	#e66101	0,00912341527145585	244,198451683393	40	40	45	5	0,00912341527145585	0,280299698150882	0,280299698150882	FALSE	14	1	53	5,51705017051943	1,6	0,01	14	14.0805349436466	0,00181256281725248	#444444	0,2	1	NA	ridgeline	19	1,5	0,5
1736	#e66101	0,00912341527145585	244,198451683393	44,99995	40	45	5	0,00912341527145585	0,280299698150882	0,280299698150882	FALSE	14	1	53	5,51705017051943	1,6	0,01	14	14.0805349436466	0,00181256281725248	#444444	0,2	1	NA	ridgeline	19	1,5	0,5
1737	#e66101	0,0325487873573978	871,204832878356	45	45	50	5	0,0325487873573978	1	1	FALSE	14	1	53	5,51705017051943	1,6	0,01	14	14.2873172685445	0,00181256281725248	#444444	0,2	1	NA	ridgeline	19	1,5	0,5
1738	#e66101	0,0325487873573978	871,204832878356	49,99995	45	50	5	0,0325487873573978	1	1	FALSE	14	1	53	5,51705017051943	1,6	0,01	14	14.2873172685445	0,00181256281725248	#444444	0,2	1	NA	ridgeline	19	1,5	0,5
1739	#e66101	0,0117042087954442	313,276287550874	50	50	55	5	0,0117042087954442	0,359589703509617	0,359589703509617	FALSE	14	1	53	5,51705017051943	1,6	0,01	14	14.1033163314091	0,00181256281725248	#444444	0,2	1	NA	ridgeline	19	1,5	0,5
1740	#e66101	0,0117042087954442	313,276287550874	54,99995	50	55	5	0,0117042087954442	0,359589703509617	0,359589703509617	FALSE	14	1	53	5,51705017051943	1,6	0,01	14	14.1033163314091	0,00181256281725248	#444444	0,2	1	NA	ridgeline	19	1,5	0,5
1741	#e66101	0,0132969195564247	355,906979045073	55	55	60	5	0,0132969195564247	0,408522732672636	0,408522732672636	FALSE	14	1	53	5,51705017051943	1,6	0,01	14	14.1173756356899	0,00181256281725248	#444444	0,2	1	NA	ridgeline	19	1,5	0,5
1742	#e66101	0,0132969195564247	355,906979045073	59,99995	55	60	5	0,0132969195564247	0,408522732672636	0,408522732672636	FALSE	14	1	53	5,51705017051943	1,6	0,01	14	14.1173756356899	0,00181256281725248	#444444	0,2	1	NA	ridgeline	19	1,5	0,5
1743	#e66101	0,00580035050540953	155,252892748788	60	60	65	5	0,00580035050540953	0,178204811187573	0,178204811187573	FALSE	14	1	53	5,51705017051943	1,6	0,01	14	14.0512013195919	0,00181256281725248	#444444	0,2	1	NA	ridgeline	19	1,5	0,5
1744	#e66101	0,00580035050540953	155,252892748788	64,99995	60	65	5	0,00580035050540953	0,178204811187573	0,178204811187573	FALSE	14	1	53	5,51705017051943	1,6	0,01	14	14.0512013195919	0,00181256281725248	#444444	0,2	1	NA	ridgeline	19	1,5	0,5
1745	#e66101	0	0	65	65	70	5	0	0	0	FALSE	14	1	53	5,51705017051943	1,6	0,01	14	14	0,00181256281725248	#444444	0,2	1	NA	ridgeline	19	1,5	0,5
1746	#e66101	0	0	69,99995	65	70	5	0	0	0	FALSE	14	1	53	5,51705017051943	1,6	0,01	14	14	0,00181256281725248	#444444	0,2	1	NA	ridgeline	19	1,5	0,5
1747	#e66101	0	0	70	70	75	5	0	0	0	FALSE	14	1	53	5,51705017051943	1,6	0,01	14	14	0,00181256281725248	#444444	0,2	1	NA	ridgeline	19	1,5	0,5
1748	#e66101	0	0	74,99995	70	75	5	0	0	0	FALSE	14	1	53	5,51705017051943	1,6	0,01	14	14	0,00181256281725248	#444444	0,2	1	NA	ridgeline	19	1,5	0,5
1749	#e66101	0	0	75	75	80	5	0	0	0	FALSE	14	1	53	5,51705017051943	1,6	0,01	14	14	0,00181256281725248	#444444	0,2	1	NA	ridgeline	19	1,5	0,5
1750	#e66101	0	0	79,99995	75	80	5	0	0	0	FALSE	14	1	53	5,51705017051943	1,6	0,01	14	14	0,00181256281725248	#444444	0,2	1	NA	ridgeline	19	1,5	0,5
1751	#e66101	0	0	80	80	85	5	0	0	0	FALSE	14	1	53	5,51705017051943	1,6	0,01	14	14	0,00181256281725248	#444444	0,2	1	NA	ridgeline	19	1,5	0,5
1752	#e66101	0	0	84,99995	80	85	5	0	0	0	FALSE	14	1	53	5,51705017051943	1,6	0,01	14	14	0,00181256281725248	#444444	0,2	1	NA	ridgeline	19	1,5	0,5
1753	#e66101	0	0	85	85	90	5	0	0	0	FALSE	14	1	53	5,51705017051943	1,6	0,01	14	14	0,00181256281725248	#444444	0,2	1	NA	ridgeline	19	1,5	0,5
1754	#e66101	0	0	89,99995	85	90	5	0	0	0	FALSE	14	1	53	5,51705017051943	1,6	0,01	14	14	0,00181256281725248	#444444	0,2	1	NA	ridgeline	19	1,5	0,5
1755	#e66101	0	0	90	90	95	5	0	0	0	FALSE	14	1	53	5,51705017051943	1,6	0,01	14	14	0,00181256281725248	#444444	0,2	1	NA	ridgeline	19	1,5	0,5
1756	#e66101	0	0	94,99995	90	95	5	0	0	0	FALSE	14	1	53	5,51705017051943	1,6	0,01	14	14	0,00181256281725248	#444444	0,2	1	NA	ridgeline	19	1,5	0,5
1757	#e66101	0	0	95	95	100	5	0	0	0	FALSE	14	1	53	5,51705017051943	1,6	0,01	14	14	0,00181256281725248	#444444	0,2	1	NA	ridgeline	19	1,5	0,5
1758	#e66101	0	0	99,99995	95	100	5	0	0	0	FALSE	14	1	53	5,51705017051943	1,6	0,01	14	14	0,00181256281725248	#444444	0,2	1	NA	ridgeline	19	1,5	0,5
1759	#e66101	0	0	100	100	NA	5	0	0	0	FALSE	14	1	53	5,51705017051943	1,6	0,01	14	14	0,00181256281725248	#444444	0,2	1	NA	ridgeline	19	1,5	0,5
1760	#e66101	0	0	NA	100	NA	5	0	0	0	FALSE	14	1	53	5,51705017051943	1,6	0,01	14	14	0,00181256281725248	#444444	0,2	1	NA	ridgeline	19	1,5	0,5
1761	#fdb863	0	0	NA	NA	0	5	0	0	0	FALSE	14	1	54	5,51705017051943	1,6	0,01	14	14	0,00181256281725248	#444444	0,2	1	NA	ridgeline	19	1,5	0,5
1762	#fdb863	0	0	NA	NA	0	5	0	0	0	FALSE	14	1	54	5,51705017051943	1,6	0,01	14	14	0,00181256281725248	#444444	0,2	1	NA	ridgeline	19	1,5	0,5
1763	#fdb863	0	0	0	0	5	5	0	0	0	FALSE	14	1	54	5,51705017051943	1,6	0,01	14	14	0,00181256281725248	#444444	0,2	1	NA	ridgeline	19	1,5	0,5
1764	#fdb863	0	0	4,99995	0	5	5	0	0	0	FALSE	14	1	54	5,51705017051943	1,6	0,01	14	14	0,00181256281725248	#444444	0,2	1	NA	ridgeline	19	1,5	0,5
1765	#fdb863	0	0	5	5	10	5	0	0	0	FALSE	14	1	54	5,51705017051943	1,6	0,01	14	14	0,00181256281725248	#444444	0,2	1	NA	ridgeline	19	1,5	0,5
1766	#fdb863	0	0	9,99995	5	10	5	0	0	0	FALSE	14	1	54	5,51705017051943	1,6	0,01	14	14	0,00181256281725248	#444444	0,2	1	NA	ridgeline	19	1,5	0,5
1767	#fdb863	0	0	10	10	15	5	0	0	0	FALSE	14	1	54	5,51705017051943	1,6	0,01	14	14	0,00181256281725248	#444444	0,2	1	NA	ridgeline	19	1,5	0,5
1768	#fdb863	0	0	14,99995	10	15	5	0	0	0	FALSE	14	1	54	5,51705017051943	1,6	0,01	14	14	0,00181256281725248	#444444	0,2	1	NA	ridgeline	19	1,5	0,5
1769	#fdb863	0	0	15	15	20	5	0	0	0	FALSE	14	1	54	5,51705017051943	1,6	0,01	14	14	0,00181256281725248	#444444	0,2	1	NA	ridgeline	19	1,5	0,5
1770	#fdb863	0	0	19,99995	15	20	5	0	0	0	FALSE	14	1	54	5,51705017051943	1,6	0,01	14	14	0,00181256281725248	#444444	0,2	1	NA	ridgeline	19	1,5	0,5
1771	#fdb863	0	0	20	20	25	5	0	0	0	FALSE	14	1	54	5,51705017051943	1,6	0,01	14	14	0,00181256281725248	#444444	0,2	1	NA	ridgeline	19	1,5	0,5
1772	#fdb863	0	0	24,99995	20	25	5	0	0	0	FALSE	14	1	54	5,51705017051943	1,6	0,01	14	14	0,00181256281725248	#444444	0,2	1	NA	ridgeline	19	1,5	0,5
1773	#fdb863	0	0	25	25	30	5	0	0	0	FALSE	14	1	54	5,51705017051943	1,6	0,01	14	14	0,00181256281725248	#444444	0,2	1	NA	ridgeline	19	1,5	0,5
1774	#fdb863	0	0	29,99995	25	30	5	0	0	0	FALSE	14	1	54	5,51705017051943	1,6	0,01	14	14	0,00181256281725248	#444444	0,2	1	NA	ridgeline	19	1,5	0,5
1775	#fdb863	0	0	30	30	35	5	0	0	0	FALSE	14	1	54	5,51705017051943	1,6	0,01	14	14	0,00181256281725248	#444444	0,2	1	NA	ridgeline	19	1,5	0,5
1776	#fdb863	0	0	34,99995	30	35	5	0	0	0	FALSE	14	1	54	5,51705017051943	1,6	0,01	14	14	0,00181256281725248	#444444	0,2	1	NA	ridgeline	19	1,5	0,5
1777	#fdb863	0	0	35	35	40	5	0	0	0	FALSE	14	1	54	5,51705017051943	1,6	0,01	14	14	0,00181256281725248	#444444	0,2	1	NA	ridgeline	19	1,5	0,5
1778	#fdb863	0	0	39,99995	35	40	5	0	0	0	FALSE	14	1	54	5,51705017051943	1,6	0,01	14	14	0,00181256281725248	#444444	0,2	1	NA	ridgeline	19	1,5	0,5
1779	#fdb863	0	0	40	40	45	5	0	0	0	FALSE	14	1	54	5,51705017051943	1,6	0,01	14	14	0,00181256281725248	#444444	0,2	1	NA	ridgeline	19	1,5	0,5
1780	#fdb863	0	0	44,99995	40	45	5	0	0	0	FALSE	14	1	54	5,51705017051943	1,6	0,01	14	14	0,00181256281725248	#444444	0,2	1	NA	ridgeline	19	1,5	0,5
1781	#fdb863	0	0	45	45	50	5	0	0	0	FALSE	14	1	54	5,51705017051943	1,6	0,01	14	14	0,00181256281725248	#444444	0,2	1	NA	ridgeline	19	1,5	0,5
1782	#fdb863	0	0	49,99995	45	50	5	0	0	0	FALSE	14	1	54	5,51705017051943	1,6	0,01	14	14	0,00181256281725248	#444444	0,2	1	NA	ridgeline	19	1,5	0,5
1783	#fdb863	0	0	50	50	55	5	0	0	0	FALSE	14	1	54	5,51705017051943	1,6	0,01	14	14	0,00181256281725248	#444444	0,2	1	NA	ridgeline	19	1,5	0,5
1784	#fdb863	0	0	54,99995	50	55	5	0	0	0	FALSE	14	1	54	5,51705017051943	1,6	0,01	14	14	0,00181256281725248	#444444	0,2	1	NA	ridgeline	19	1,5	0,5
1785	#fdb863	0	0	55	55	60	5	0	0	0	FALSE	14	1	54	5,51705017051943	1,6	0,01	14	14	0,00181256281725248	#444444	0,2	1	NA	ridgeline	19	1,5	0,5
1786	#fdb863	0	0	59,99995	55	60	5	0	0	0	FALSE	14	1	54	5,51705017051943	1,6	0,01	14	14	0,00181256281725248	#444444	0,2	1	NA	ridgeline	19	1,5	0,5
1787	#fdb863	0,00906795679955551	54,8410849133193	60	60	65	5	0,00906795679955551	0,133870952285788	0,133870952285788	FALSE	14	1	54	5,51705017051943	1,6	0,01	14	14.0800453961716	0,00181256281725248	#444444	0,2	1	NA	ridgeline	19	1,5	0,5
1788	#fdb863	0,00906795679955551	54,8410849133193	64,99995	60	65	5	0,00906795679955551	0,133870952285788	0,133870952285788	FALSE	14	1	54	5,51705017051943	1,6	0,01	14	14.0800453961716	0,00181256281725248	#444444	0,2	1	NA	ridgeline	19	1,5	0,5
1789	#fdb863	0,0655318917006995	396,323021462196	65	65	70	5	0,0655318917006995	0,967452419655525	0,967452419655525	FALSE	14	1	54	5,51705017051943	1,6	0,01	14	14.5784683748509	0,00181256281725248	#444444	0,2	1	NA	ridgeline	19	1,5	0,5
1790	#fdb863	0,0655318917006995	396,323021462196	69,99995	65	70	5	0,0655318917006995	0,967452419655525	0,967452419655525	FALSE	14	1	54	5,51705017051943	1,6	0,01	14	14.5784683748509	0,00181256281725248	#444444	0,2	1	NA	ridgeline	19	1,5	0,5
1791	#fdb863	0,0381216213488967	230,551503457838	70	70	75	5	0,0381216213488967	0,562792464219192	0,562792464219192	FALSE	14	1	54	5,51705017051943	1,6	0,01	14	14.3365102361015	0,00181256281725248	#444444	0,2	1	NA	ridgeline	19	1,5	0,5
1792	#fdb863	0,0381216213488967	230,551503457838	74,99995	70	75	5	0,0381216213488967	0,562792464219192	0,562792464219192	FALSE	14	1	54	5,51705017051943	1,6	0,01	14	14.3365102361015	0,00181256281725248	#444444	0,2	1	NA	ridgeline	19	1,5	0,5
1793	#fdb863	0,0677365525883257	409,65634423997	75	75	80	5	0,0677365525883257	1	1	FALSE	14	1	54	5,51705017051943	1,6	0,01	14	14.5979295344125	0,00181256281725248	#444444	0,2	1	NA	ridgeline	19	1,5	0,5
1794	#fdb863	0,0677365525883257	409,65634423997	79,99995	75	80	5	0,0677365525883257	1	1	FALSE	14	1	54	5,51705017051943	1,6	0,01	14	14.5979295344125	0,00181256281725248	#444444	0,2	1	NA	ridgeline	19	1,5	0,5
1795	#fdb863	0,0195419775625226	118,18574730451	80	80	85	5	0,0195419775625226	0,288499736343102	0,288499736343102	FALSE	14	1	54	5,51705017051943	1,6	0,01	14	14.1725025130298	0,00181256281725248	#444444	0,2	1	NA	ridgeline	19	1,5	0,5
1796	#fdb863	0,0195419775625226	118,18574730451	84,99995	80	85	5	0,0195419775625226	0,288499736343102	0,288499736343102	FALSE	14	1	54	5,51705017051943	1,6	0,01	14	14.1725025130298	0,00181256281725248	#444444	0,2	1	NA	ridgeline	19	1,5	0,5
1797	#fdb863	0	0	85	85	90	5	0	0	0	FALSE	14	1	54	5,51705017051943	1,6	0,01	14	14	0,00181256281725248	#444444	0,2	1	NA	ridgeline	19	1,5	0,5
1798	#fdb863	0	0	89,99995	85	90	5	0	0	0	FALSE	14	1	54	5,51705017051943	1,6	0,01	14	14	0,00181256281725248	#444444	0,2	1	NA	ridgeline	19	1,5	0,5
1799	#fdb863	0	0	90	90	95	5	0	0	0	FALSE	14	1	54	5,51705017051943	1,6	0,01	14	14	0,00181256281725248	#444444	0,2	1	NA	ridgeline	19	1,5	0,5
1800	#fdb863	0	0	94,99995	90	95	5	0	0	0	FALSE	14	1	54	5,51705017051943	1,6	0,01	14	14	0,00181256281725248	#444444	0,2	1	NA	ridgeline	19	1,5	0,5
1801	#fdb863	0	0	95	95	100	5	0	0	0	FALSE	14	1	54	5,51705017051943	1,6	0,01	14	14	0,00181256281725248	#444444	0,2	1	NA	ridgeline	19	1,5	0,5
1802	#fdb863	0	0	99,99995	95	100	5	0	0	0	FALSE	14	1	54	5,51705017051943	1,6	0,01	14	14	0,00181256281725248	#444444	0,2	1	NA	ridgeline	19	1,5	0,5
1803	#fdb863	0	0	100	100	NA	5	0	0	0	FALSE	14	1	54	5,51705017051943	1,6	0,01	14	14	0,00181256281725248	#444444	0,2	1	NA	ridgeline	19	1,5	0,5
1804	#fdb863	0	0	NA	100	NA	5	0	0	0	FALSE	14	1	54	5,51705017051943	1,6	0,01	14	14	0,00181256281725248	#444444	0,2	1	NA	ridgeline	19	1,5	0,5
1805	#80cdc1	0	0	NA	NA	0	5	0	0	0	FALSE	14	1	55	5,51705017051943	1,6	0,01	14	14	0,00181256281725248	#444444	0,2	1	NA	ridgeline	19	1,5	0,5
1806	#80cdc1	0	0	NA	NA	0	5	0	0	0	FALSE	14	1	55	5,51705017051943	1,6	0,01	14	14	0,00181256281725248	#444444	0,2	1	NA	ridgeline	19	1,5	0,5
1807	#80cdc1	0	0	0	0	5	5	0	0	0	FALSE	14	1	55	5,51705017051943	1,6	0,01	14	14	0,00181256281725248	#444444	0,2	1	NA	ridgeline	19	1,5	0,5
1808	#80cdc1	0	0	4,99995	0	5	5	0	0	0	FALSE	14	1	55	5,51705017051943	1,6	0,01	14	14	0,00181256281725248	#444444	0,2	1	NA	ridgeline	19	1,5	0,5
1809	#80cdc1	0	0	5	5	10	5	0	0	0	FALSE	14	1	55	5,51705017051943	1,6	0,01	14	14	0,00181256281725248	#444444	0,2	1	NA	ridgeline	19	1,5	0,5
1810	#80cdc1	0	0	9,99995	5	10	5	0	0	0	FALSE	14	1	55	5,51705017051943	1,6	0,01	14	14	0,00181256281725248	#444444	0,2	1	NA	ridgeline	19	1,5	0,5
1811	#80cdc1	0	0	10	10	15	5	0	0	0	FALSE	14	1	55	5,51705017051943	1,6	0,01	14	14	0,00181256281725248	#444444	0,2	1	NA	ridgeline	19	1,5	0,5
1812	#80cdc1	0	0	14,99995	10	15	5	0	0	0	FALSE	14	1	55	5,51705017051943	1,6	0,01	14	14	0,00181256281725248	#444444	0,2	1	NA	ridgeline	19	1,5	0,5
1813	#80cdc1	0	0	15	15	20	5	0	0	0	FALSE	14	1	55	5,51705017051943	1,6	0,01	14	14	0,00181256281725248	#444444	0,2	1	NA	ridgeline	19	1,5	0,5
1814	#80cdc1	0	0	19,99995	15	20	5	0	0	0	FALSE	14	1	55	5,51705017051943	1,6	0,01	14	14	0,00181256281725248	#444444	0,2	1	NA	ridgeline	19	1,5	0,5
1815	#80cdc1	0	0	20	20	25	5	0	0	0	FALSE	14	1	55	5,51705017051943	1,6	0,01	14	14	0,00181256281725248	#444444	0,2	1	NA	ridgeline	19	1,5	0,5
1816	#80cdc1	0	0	24,99995	20	25	5	0	0	0	FALSE	14	1	55	5,51705017051943	1,6	0,01	14	14	0,00181256281725248	#444444	0,2	1	NA	ridgeline	19	1,5	0,5
1817	#80cdc1	0	0	25	25	30	5	0	0	0	FALSE	14	1	55	5,51705017051943	1,6	0,01	14	14	0,00181256281725248	#444444	0,2	1	NA	ridgeline	19	1,5	0,5
1818	#80cdc1	0	0	29,99995	25	30	5	0	0	0	FALSE	14	1	55	5,51705017051943	1,6	0,01	14	14	0,00181256281725248	#444444	0,2	1	NA	ridgeline	19	1,5	0,5
1819	#80cdc1	0	0	30	30	35	5	0	0	0	FALSE	14	1	55	5,51705017051943	1,6	0,01	14	14	0,00181256281725248	#444444	0,2	1	NA	ridgeline	19	1,5	0,5
1820	#80cdc1	0	0	34,99995	30	35	5	0	0	0	FALSE	14	1	55	5,51705017051943	1,6	0,01	14	14	0,00181256281725248	#444444	0,2	1	NA	ridgeline	19	1,5	0,5
1821	#80cdc1	0	0	35	35	40	5	0	0	0	FALSE	14	1	55	5,51705017051943	1,6	0,01	14	14	0,00181256281725248	#444444	0,2	1	NA	ridgeline	19	1,5	0,5
1822	#80cdc1	0	0	39,99995	35	40	5	0	0	0	FALSE	14	1	55	5,51705017051943	1,6	0,01	14	14	0,00181256281725248	#444444	0,2	1	NA	ridgeline	19	1,5	0,5
1823	#80cdc1	0	0	40	40	45	5	0	0	0	FALSE	14	1	55	5,51705017051943	1,6	0,01	14	14	0,00181256281725248	#444444	0,2	1	NA	ridgeline	19	1,5	0,5
1824	#80cdc1	0	0	44,99995	40	45	5	0	0	0	FALSE	14	1	55	5,51705017051943	1,6	0,01	14	14	0,00181256281725248	#444444	0,2	1	NA	ridgeline	19	1,5	0,5
1825	#80cdc1	0	0	45	45	50	5	0	0	0	FALSE	14	1	55	5,51705017051943	1,6	0,01	14	14	0,00181256281725248	#444444	0,2	1	NA	ridgeline	19	1,5	0,5
1826	#80cdc1	0	0	49,99995	45	50	5	0	0	0	FALSE	14	1	55	5,51705017051943	1,6	0,01	14	14	0,00181256281725248	#444444	0,2	1	NA	ridgeline	19	1,5	0,5
1827	#80cdc1	0	0	50	50	55	5	0	0	0	FALSE	14	1	55	5,51705017051943	1,6	0,01	14	14	0,00181256281725248	#444444	0,2	1	NA	ridgeline	19	1,5	0,5
1828	#80cdc1	0	0	54,99995	50	55	5	0	0	0	FALSE	14	1	55	5,51705017051943	1,6	0,01	14	14	0,00181256281725248	#444444	0,2	1	NA	ridgeline	19	1,5	0,5
1829	#80cdc1	0	0	55	55	60	5	0	0	0	FALSE	14	1	55	5,51705017051943	1,6	0,01	14	14	0,00181256281725248	#444444	0,2	1	NA	ridgeline	19	1,5	0,5
1830	#80cdc1	0	0	59,99995	55	60	5	0	0	0	FALSE	14	1	55	5,51705017051943	1,6	0,01	14	14	0,00181256281725248	#444444	0,2	1	NA	ridgeline	19	1,5	0,5
1831	#80cdc1	0	0	60	60	65	5	0	0	0	FALSE	14	1	55	5,51705017051943	1,6	0,01	14	14	0,00181256281725248	#444444	0,2	1	NA	ridgeline	19	1,5	0,5
1832	#80cdc1	0	0	64,99995	60	65	5	0	0	0	FALSE	14	1	55	5,51705017051943	1,6	0,01	14	14	0,00181256281725248	#444444	0,2	1	NA	ridgeline	19	1,5	0,5
1833	#80cdc1	0	0	65	65	70	5	0	0	0	FALSE	14	1	55	5,51705017051943	1,6	0,01	14	14	0,00181256281725248	#444444	0,2	1	NA	ridgeline	19	1,5	0,5
1834	#80cdc1	0	0	69,99995	65	70	5	0	0	0	FALSE	14	1	55	5,51705017051943	1,6	0,01	14	14	0,00181256281725248	#444444	0,2	1	NA	ridgeline	19	1,5	0,5
1835	#80cdc1	0	0	70	70	75	5	0	0	0	FALSE	14	1	55	5,51705017051943	1,6	0,01	14	14	0,00181256281725248	#444444	0,2	1	NA	ridgeline	19	1,5	0,5
1836	#80cdc1	0	0	74,99995	70	75	5	0	0	0	FALSE	14	1	55	5,51705017051943	1,6	0,01	14	14	0,00181256281725248	#444444	0,2	1	NA	ridgeline	19	1,5	0,5
1837	#80cdc1	0	0	75	75	80	5	0	0	0	FALSE	14	1	55	5,51705017051943	1,6	0,01	14	14	0,00181256281725248	#444444	0,2	1	NA	ridgeline	19	1,5	0,5
1838	#80cdc1	0	0	79,99995	75	80	5	0	0	0	FALSE	14	1	55	5,51705017051943	1,6	0,01	14	14	0,00181256281725248	#444444	0,2	1	NA	ridgeline	19	1,5	0,5
1839	#80cdc1	0,0112939629591376	88,2074122840133	80	80	85	5	0,0112939629591376	0,0926041992095957	0,0926041992095957	FALSE	14	1	55	5,51705017051943	1,6	0,01	14	14.0996949764313	0,00181256281725248	#444444	0,2	1	NA	ridgeline	19	1,5	0,5
1840	#80cdc1	0,0112939629591376	88,2074122840133	84,99995	80	85	5	0,0112939629591376	0,0926041992095957	0,0926041992095957	FALSE	14	1	55	5,51705017051943	1,6	0,01	14	14.0996949764313	0,00181256281725248	#444444	0,2	1	NA	ridgeline	19	1,5	0,5
1841	#80cdc1	0,033067252003596	258,259810230799	85	85	90	5	0,033067252003596	0,271133029471944	0,271133029471944	FALSE	14	1	55	5,51705017051943	1,6	0,01	14	14.2918939012881	0,00181256281725248	#444444	0,2	1	NA	ridgeline	19	1,5	0,5
1842	#80cdc1	0,033067252003596	258,259810230799	89,99995	85	90	5	0,033067252003596	0,271133029471944	0,271133029471944	FALSE	14	1	55	5,51705017051943	1,6	0,01	14	14.2918939012881	0,00181256281725248	#444444	0,2	1	NA	ridgeline	19	1,5	0,5
1843	#80cdc1	0,0336792728819325	263,039777912398	90	90	95	5	0,0336792728819325	0,276151259436303	0,276151259436303	FALSE	14	1	55	5,51705017051943	1,6	0,01	14	14.297296381114	0,00181256281725248	#444444	0,2	1	NA	ridgeline	19	1,5	0,5
1844	#80cdc1	0,0336792728819325	263,039777912398	94,99995	90	95	5	0,0336792728819325	0,276151259436303	0,276151259436303	FALSE	14	1	55	5,51705017051943	1,6	0,01	14	14.297296381114	0,00181256281725248	#444444	0,2	1	NA	ridgeline	19	1,5	0,5
1845	#80cdc1	0,121959512155334	952,520652809374	95	95	100	5	0,121959512155334	1	1	FALSE	14	1	55	5,51705017051943	1,6	0,01	14	15.0765707957329	0,00181256281725248	#444444	0,2	1	NA	ridgeline	19	1,5	0,5
1846	#80cdc1	0,121959512155334	952,520652809374	99,99995	95	100	5	0,121959512155334	1	1	FALSE	14	1	55	5,51705017051943	1,6	0,01	14	15.0765707957329	0,00181256281725248	#444444	0,2	1	NA	ridgeline	19	1,5	0,5
1847	#80cdc1	0	0	100	100	NA	5	0	0	0	FALSE	14	1	55	5,51705017051943	1,6	0,01	14	14	0,00181256281725248	#444444	0,2	1	NA	ridgeline	19	1,5	0,5
1848	#80cdc1	0	0	NA	100	NA	5	0	0	0	FALSE	14	1	55	5,51705017051943	1,6	0,01	14	14	0,00181256281725248	#444444	0,2	1	NA	ridgeline	19	1,5	0,5
1849	#e66101	0	0	NA	NA	0	5	0	0	0	FALSE	15	1	57	5,51705017051943	1,6	0,01	15	15	0,00181256281725248	#444444	0,2	1	NA	ridgeline	19	1,5	0,5
1850	#e66101	0	0	NA	NA	0	5	0	0	0	FALSE	15	1	57	5,51705017051943	1,6	0,01	15	15	0,00181256281725248	#444444	0,2	1	NA	ridgeline	19	1,5	0,5
1851	#e66101	0,0108843753854484	198,090567223561	0	0	5	5	0,0108843753854484	0,155500052447957	0,155500052447957	FALSE	15	1	57	5,51705017051943	1,6	0,01	15	15.0960794321221	0,00181256281725248	#444444	0,2	1	NA	ridgeline	19	1,5	0,5
1852	#e66101	0,0108843753854484	198,090567223561	4,99995	0	5	5	0,0108843753854484	0,155500052447957	0,155500052447957	FALSE	15	1	57	5,51705017051943	1,6	0,01	15	15.0960794321221	0,00181256281725248	#444444	0,2	1	NA	ridgeline	19	1,5	0,5
1853	#e66101	0,00752633284006732	136,975755484827	5	5	10	5	0,00752633284006732	0,107525246964186	0,107525246964186	FALSE	15	1	57	5,51705017051943	1,6	0,01	15	15.0664370494059	0,00181256281725248	#444444	0,2	1	NA	ridgeline	19	1,5	0,5
1854	#e66101	0,00752633284006732	136,975755484827	9,99995	5	10	5	0,00752633284006732	0,107525246964186	0,107525246964186	FALSE	15	1	57	5,51705017051943	1,6	0,01	15	15.0664370494059	0,00181256281725248	#444444	0,2	1	NA	ridgeline	19	1,5	0,5
1855	#e66101	0,00293046438677411	53,3330882156646	10	10	15	5	0,00293046438677411	0,0418661934840528	0,0418661934840528	FALSE	15	1	57	5,51705017051943	1,6	0,01	15	15.0258680304716	0,00181256281725248	#444444	0,2	1	NA	ridgeline	19	1,5	0,5
1856	#e66101	0,00293046438677411	53,3330882156646	14,99995	10	15	5	0,00293046438677411	0,0418661934840528	0,0418661934840528	FALSE	15	1	57	5,51705017051943	1,6	0,01	15	15.0258680304716	0,00181256281725248	#444444	0,2	1	NA	ridgeline	19	1,5	0,5
1857	#e66101	0,00759577156197935	138,239507911927	15	15	20	5	0,00759577156197935	0,108517285966597	0,108517285966597	FALSE	15	1	57	5,51705017051943	1,6	0,01	15	15.067050004466	0,00181256281725248	#444444	0,2	1	NA	ridgeline	19	1,5	0,5
1858	#e66101	0,00759577156197935	138,239507911927	19,99995	15	20	5	0,00759577156197935	0,108517285966597	0,108517285966597	FALSE	15	1	57	5,51705017051943	1,6	0,01	15	15.067050004466	0,00181256281725248	#444444	0,2	1	NA	ridgeline	19	1,5	0,5
1859	#e66101	0,00360677715864415	65,6416659572394	20	20	25	5	0,00360677715864415	0,0515283622142506	0,0515283622142506	FALSE	15	1	57	5,51705017051943	1,6	0,01	15	15.031838032861	0,00181256281725248	#444444	0,2	1	NA	ridgeline	19	1,5	0,5
1860	#e66101	0,00360677715864415	65,6416659572394	24,99995	20	25	5	0,00360677715864415	0,0515283622142506	0,0515283622142506	FALSE	15	1	57	5,51705017051943	1,6	0,01	15	15.031838032861	0,00181256281725248	#444444	0,2	1	NA	ridgeline	19	1,5	0,5
1861	#e66101	0,0146236981959791	266,144502368091	25	25	30	5	0,0146236981959791	0,208922033275147	0,208922033275147	FALSE	15	1	57	5,51705017051943	1,6	0,01	15	15.1290874826012	0,00181256281725248	#444444	0,2	1	NA	ridgeline	19	1,5	0,5
1862	#e66101	0,0146236981959791	266,144502368091	29,99995	25	30	5	0,0146236981959791	0,208922033275147	0,208922033275147	FALSE	15	1	57	5,51705017051943	1,6	0,01	15	15.1290874826012	0,00181256281725248	#444444	0,2	1	NA	ridgeline	19	1,5	0,5
1863	#e66101	0,00540221763864468	98,3178472266706	30	30	35	5	0,00540221763864468	0,0771789924911635	0,0771789924911635	FALSE	15	1	57	5,51705017051943	1,6	0,01	15	15.0476868891911	0,00181256281725248	#444444	0,2	1	NA	ridgeline	19	1,5	0,5
1864	#e66101	0,00540221763864468	98,3178472266706	34,99995	30	35	5	0,00540221763864468	0,0771789924911635	0,0771789924911635	FALSE	15	1	57	5,51705017051943	1,6	0,01	15	15.0476868891911	0,00181256281725248	#444444	0,2	1	NA	ridgeline	19	1,5	0,5
1865	#e66101	0,011035626946696	200,843275256862	35	35	40	5	0,011035626946696	0,157660913762818	0,157660913762818	FALSE	15	1	57	5,51705017051943	1,6	0,01	15	15.0974145720449	0,00181256281725248	#444444	0,2	1	NA	ridgeline	19	1,5	0,5
1866	#e66101	0,011035626946696	200,843275256862	39,99995	35	40	5	0,011035626946696	0,157660913762818	0,157660913762818	FALSE	15	1	57	5,51705017051943	1,6	0,01	15	15.0974145720449	0,00181256281725248	#444444	0,2	1	NA	ridgeline	19	1,5	0,5
1867	#e66101	0,00586773423631183	106,790032686863	40	40	45	5	0,00586773423631183	0,0838296134766739	0,0838296134766739	FALSE	15	1	57	5,51705017051943	1,6	0,01	15	15.0517961346704	0,00181256281725248	#444444	0,2	1	NA	ridgeline	19	1,5	0,5
1868	#e66101	0,00586773423631183	106,790032686863	44,99995	40	45	5	0,00586773423631183	0,0838296134766739	0,0838296134766739	FALSE	15	1	57	5,51705017051943	1,6	0,01	15	15.0517961346704	0,00181256281725248	#444444	0,2	1	NA	ridgeline	19	1,5	0,5
1869	#e66101	0,0699959595775133	1273,89389331465	45	45	50	5	0,0699959595775133	1	1	FALSE	15	1	57	5,51705017051943	1,6	0,01	15	15.6178739531565	0,00181256281725248	#444444	0,2	1	NA	ridgeline	19	1,5	0,5
1870	#e66101	0,0699959595775133	1273,89389331465	49,99995	45	50	5	0,0699959595775133	1	1	FALSE	15	1	57	5,51705017051943	1,6	0,01	15	15.6178739531565	0,00181256281725248	#444444	0,2	1	NA	ridgeline	19	1,5	0,5
1871	#e66101	0,021936606927279	399,236038385309	50	50	55	5	0,021936606927279	0,313398188405239	0,313398188405239	FALSE	15	1	57	5,51705017051943	1,6	0,01	15	15.193640577582	0,00181256281725248	#444444	0,2	1	NA	ridgeline	19	1,5	0,5
1872	#e66101	0,021936606927279	399,236038385309	54,99995	50	55	5	0,021936606927279	0,313398188405239	0,313398188405239	FALSE	15	1	57	5,51705017051943	1,6	0,01	15	15.193640577582	0,00181256281725248	#444444	0,2	1	NA	ridgeline	19	1,5	0,5
1873	#e66101	0,0211461845967588	384,850719774538	55	55	60	5	0,0211461845967588	0,302105789025459	0,302105789025459	FALSE	15	1	57	5,51705017051943	1,6	0,01	15	15.1866632981366	0,00181256281725248	#444444	0,2	1	NA	ridgeline	19	1,5	0,5
1874	#e66101	0,0211461845967588	384,850719774538	59,99995	55	60	5	0,0211461845967588	0,302105789025459	0,302105789025459	FALSE	15	1	57	5,51705017051943	1,6	0,01	15	15.1866632981366	0,00181256281725248	#444444	0,2	1	NA	ridgeline	19	1,5	0,5
1875	#e66101	0,014407532338411	262,210384348118	60	60	65	5	0,014407532338411	0,205833771340132	0,205833771340132	FALSE	15	1	57	5,51705017051943	1,6	0,01	15	15.127179325991	0,00181256281725248	#444444	0,2	1	NA	ridgeline	19	1,5	0,5
1876	#e66101	0,014407532338411	262,210384348118	64,99995	60	65	5	0,014407532338411	0,205833771340132	0,205833771340132	FALSE	15	1	57	5,51705017051943	1,6	0,01	15	15.127179325991	0,00181256281725248	#444444	0,2	1	NA	ridgeline	19	1,5	0,5
1877	#e66101	0,00304071820949297	55,339656485089	65	65	70	5	0,00304071820949297	0,0434413390122281	0,0434413390122281	FALSE	15	1	57	5,51705017051943	1,6	0,01	15	15.0268412718659	0,00181256281725248	#444444	0,2	1	NA	ridgeline	19	1,5	0,5
1878	#e66101	0,00304071820949297	55,339656485089	69,99995	65	70	5	0,00304071820949297	0,0434413390122281	0,0434413390122281	FALSE	15	1	57	5,51705017051943	1,6	0,01	15	15.0268412718659	0,00181256281725248	#444444	0,2	1	NA	ridgeline	19	1,5	0,5
1879	#e66101	0	0	70	70	75	5	0	0	0	FALSE	15	1	57	5,51705017051943	1,6	0,01	15	15	0,00181256281725248	#444444	0,2	1	NA	ridgeline	19	1,5	0,5
1880	#e66101	0	0	74,99995	70	75	5	0	0	0	FALSE	15	1	57	5,51705017051943	1,6	0,01	15	15	0,00181256281725248	#444444	0,2	1	NA	ridgeline	19	1,5	0,5
1881	#e66101	0	0	75	75	80	5	0	0	0	FALSE	15	1	57	5,51705017051943	1,6	0,01	15	15	0,00181256281725248	#444444	0,2	1	NA	ridgeline	19	1,5	0,5
1882	#e66101	0	0	79,99995	75	80	5	0	0	0	FALSE	15	1	57	5,51705017051943	1,6	0,01	15	15	0,00181256281725248	#444444	0,2	1	NA	ridgeline	19	1,5	0,5
1883	#e66101	0	0	80	80	85	5	0	0	0	FALSE	15	1	57	5,51705017051943	1,6	0,01	15	15	0,00181256281725248	#444444	0,2	1	NA	ridgeline	19	1,5	0,5
1884	#e66101	0	0	84,99995	80	85	5	0	0	0	FALSE	15	1	57	5,51705017051943	1,6	0,01	15	15	0,00181256281725248	#444444	0,2	1	NA	ridgeline	19	1,5	0,5
1885	#e66101	0	0	85	85	90	5	0	0	0	FALSE	15	1	57	5,51705017051943	1,6	0,01	15	15	0,00181256281725248	#444444	0,2	1	NA	ridgeline	19	1,5	0,5
1886	#e66101	0	0	89,99995	85	90	5	0	0	0	FALSE	15	1	57	5,51705017051943	1,6	0,01	15	15	0,00181256281725248	#444444	0,2	1	NA	ridgeline	19	1,5	0,5
1887	#e66101	0	0	90	90	95	5	0	0	0	FALSE	15	1	57	5,51705017051943	1,6	0,01	15	15	0,00181256281725248	#444444	0,2	1	NA	ridgeline	19	1,5	0,5
1888	#e66101	0	0	94,99995	90	95	5	0	0	0	FALSE	15	1	57	5,51705017051943	1,6	0,01	15	15	0,00181256281725248	#444444	0,2	1	NA	ridgeline	19	1,5	0,5
1889	#e66101	0	0	95	95	100	5	0	0	0	FALSE	15	1	57	5,51705017051943	1,6	0,01	15	15	0,00181256281725248	#444444	0,2	1	NA	ridgeline	19	1,5	0,5
1890	#e66101	0	0	99,99995	95	100	5	0	0	0	FALSE	15	1	57	5,51705017051943	1,6	0,01	15	15	0,00181256281725248	#444444	0,2	1	NA	ridgeline	19	1,5	0,5
1891	#e66101	0	0	100	100	NA	5	0	0	0	FALSE	15	1	57	5,51705017051943	1,6	0,01	15	15	0,00181256281725248	#444444	0,2	1	NA	ridgeline	19	1,5	0,5
1892	#e66101	0	0	NA	100	NA	5	0	0	0	FALSE	15	1	57	5,51705017051943	1,6	0,01	15	15	0,00181256281725248	#444444	0,2	1	NA	ridgeline	19	1,5	0,5
1893	#fdb863	0	0	NA	NA	0	5	0	0	0	FALSE	15	1	58	5,51705017051943	1,6	0,01	15	15	0,00181256281725248	#444444	0,2	1	NA	ridgeline	19	1,5	0,5
1894	#fdb863	0	0	NA	NA	0	5	0	0	0	FALSE	15	1	58	5,51705017051943	1,6	0,01	15	15	0,00181256281725248	#444444	0,2	1	NA	ridgeline	19	1,5	0,5
1895	#fdb863	0	0	0	0	5	5	0	0	0	FALSE	15	1	58	5,51705017051943	1,6	0,01	15	15	0,00181256281725248	#444444	0,2	1	NA	ridgeline	19	1,5	0,5
1896	#fdb863	0	0	4,99995	0	5	5	0	0	0	FALSE	15	1	58	5,51705017051943	1,6	0,01	15	15	0,00181256281725248	#444444	0,2	1	NA	ridgeline	19	1,5	0,5
1897	#fdb863	0	0	5	5	10	5	0	0	0	FALSE	15	1	58	5,51705017051943	1,6	0,01	15	15	0,00181256281725248	#444444	0,2	1	NA	ridgeline	19	1,5	0,5
1898	#fdb863	0	0	9,99995	5	10	5	0	0	0	FALSE	15	1	58	5,51705017051943	1,6	0,01	15	15	0,00181256281725248	#444444	0,2	1	NA	ridgeline	19	1,5	0,5
1899	#fdb863	0	0	10	10	15	5	0	0	0	FALSE	15	1	58	5,51705017051943	1,6	0,01	15	15	0,00181256281725248	#444444	0,2	1	NA	ridgeline	19	1,5	0,5
1900	#fdb863	0	0	14,99995	10	15	5	0	0	0	FALSE	15	1	58	5,51705017051943	1,6	0,01	15	15	0,00181256281725248	#444444	0,2	1	NA	ridgeline	19	1,5	0,5
1901	#fdb863	0	0	15	15	20	5	0	0	0	FALSE	15	1	58	5,51705017051943	1,6	0,01	15	15	0,00181256281725248	#444444	0,2	1	NA	ridgeline	19	1,5	0,5
1902	#fdb863	0	0	19,99995	15	20	5	0	0	0	FALSE	15	1	58	5,51705017051943	1,6	0,01	15	15	0,00181256281725248	#444444	0,2	1	NA	ridgeline	19	1,5	0,5
1903	#fdb863	0	0	20	20	25	5	0	0	0	FALSE	15	1	58	5,51705017051943	1,6	0,01	15	15	0,00181256281725248	#444444	0,2	1	NA	ridgeline	19	1,5	0,5
1904	#fdb863	0	0	24,99995	20	25	5	0	0	0	FALSE	15	1	58	5,51705017051943	1,6	0,01	15	15	0,00181256281725248	#444444	0,2	1	NA	ridgeline	19	1,5	0,5
1905	#fdb863	0	0	25	25	30	5	0	0	0	FALSE	15	1	58	5,51705017051943	1,6	0,01	15	15	0,00181256281725248	#444444	0,2	1	NA	ridgeline	19	1,5	0,5
1906	#fdb863	0	0	29,99995	25	30	5	0	0	0	FALSE	15	1	58	5,51705017051943	1,6	0,01	15	15	0,00181256281725248	#444444	0,2	1	NA	ridgeline	19	1,5	0,5
1907	#fdb863	0	0	30	30	35	5	0	0	0	FALSE	15	1	58	5,51705017051943	1,6	0,01	15	15	0,00181256281725248	#444444	0,2	1	NA	ridgeline	19	1,5	0,5
1908	#fdb863	0	0	34,99995	30	35	5	0	0	0	FALSE	15	1	58	5,51705017051943	1,6	0,01	15	15	0,00181256281725248	#444444	0,2	1	NA	ridgeline	19	1,5	0,5
1909	#fdb863	0	0	35	35	40	5	0	0	0	FALSE	15	1	58	5,51705017051943	1,6	0,01	15	15	0,00181256281725248	#444444	0,2	1	NA	ridgeline	19	1,5	0,5
1910	#fdb863	0	0	39,99995	35	40	5	0	0	0	FALSE	15	1	58	5,51705017051943	1,6	0,01	15	15	0,00181256281725248	#444444	0,2	1	NA	ridgeline	19	1,5	0,5
1911	#fdb863	0	0	40	40	45	5	0	0	0	FALSE	15	1	58	5,51705017051943	1,6	0,01	15	15	0,00181256281725248	#444444	0,2	1	NA	ridgeline	19	1,5	0,5
1912	#fdb863	0	0	44,99995	40	45	5	0	0	0	FALSE	15	1	58	5,51705017051943	1,6	0,01	15	15	0,00181256281725248	#444444	0,2	1	NA	ridgeline	19	1,5	0,5
1913	#fdb863	0	0	45	45	50	5	0	0	0	FALSE	15	1	58	5,51705017051943	1,6	0,01	15	15	0,00181256281725248	#444444	0,2	1	NA	ridgeline	19	1,5	0,5
1914	#fdb863	0	0	49,99995	45	50	5	0	0	0	FALSE	15	1	58	5,51705017051943	1,6	0,01	15	15	0,00181256281725248	#444444	0,2	1	NA	ridgeline	19	1,5	0,5
1915	#fdb863	0	0	50	50	55	5	0	0	0	FALSE	15	1	58	5,51705017051943	1,6	0,01	15	15	0,00181256281725248	#444444	0,2	1	NA	ridgeline	19	1,5	0,5
1916	#fdb863	0	0	54,99995	50	55	5	0	0	0	FALSE	15	1	58	5,51705017051943	1,6	0,01	15	15	0,00181256281725248	#444444	0,2	1	NA	ridgeline	19	1,5	0,5
1917	#fdb863	0	0	55	55	60	5	0	0	0	FALSE	15	1	58	5,51705017051943	1,6	0,01	15	15	0,00181256281725248	#444444	0,2	1	NA	ridgeline	19	1,5	0,5
1918	#fdb863	0	0	59,99995	55	60	5	0	0	0	FALSE	15	1	58	5,51705017051943	1,6	0,01	15	15	0,00181256281725248	#444444	0,2	1	NA	ridgeline	19	1,5	0,5
1919	#fdb863	0	0	60	60	65	5	0	0	0	FALSE	15	1	58	5,51705017051943	1,6	0,01	15	15	0,00181256281725248	#444444	0,2	1	NA	ridgeline	19	1,5	0,5
1920	#fdb863	0	0	64,99995	60	65	5	0	0	0	FALSE	15	1	58	5,51705017051943	1,6	0,01	15	15	0,00181256281725248	#444444	0,2	1	NA	ridgeline	19	1,5	0,5
1921	#fdb863	0,0422539825400452	534,890921132614	65	65	70	5	0,0422539825400452	0,635262513436929	0,635262513436929	FALSE	15	1	58	5,51705017051943	1,6	0,01	15	15.3729877465243	0,00181256281725248	#444444	0,2	1	NA	ridgeline	19	1,5	0,5
1922	#fdb863	0,0422539825400452	534,890921132614	69,99995	65	70	5	0,0422539825400452	0,635262513436929	0,635262513436929	FALSE	15	1	58	5,51705017051943	1,6	0,01	15	15.3729877465243	0,00181256281725248	#444444	0,2	1	NA	ridgeline	19	1,5	0,5
1923	#fdb863	0,0292105431951965	369,774715120758	70	70	75	5	0,0292105431951965	0,439162464069563	0,439162464069563	FALSE	15	1	58	5,51705017051943	1,6	0,01	15	15.2578496517056	0,00181256281725248	#444444	0,2	1	NA	ridgeline	19	1,5	0,5
1924	#fdb863	0,0292105431951965	369,774715120758	74,99995	70	75	5	0,0292105431951965	0,439162464069563	0,439162464069563	FALSE	15	1	58	5,51705017051943	1,6	0,01	15	15.2578496517056	0,00181256281725248	#444444	0,2	1	NA	ridgeline	19	1,5	0,5
1925	#fdb863	0,0665142073494004	841,999818687112	75	75	80	5	0,0665142073494004	1	1	FALSE	15	1	58	5,51705017051943	1,6	0,01	15	15.5871395503984	0,00181256281725248	#444444	0,2	1	NA	ridgeline	19	1,5	0,5
1926	#fdb863	0,0665142073494004	841,999818687112	79,99995	75	80	5	0,0665142073494004	1	1	FALSE	15	1	58	5,51705017051943	1,6	0,01	15	15.5871395503984	0,00181256281725248	#444444	0,2	1	NA	ridgeline	19	1,5	0,5
1927	#fdb863	0,0448827417111695	568,1682438831	80	80	85	5	0,0448827417111695	0,674784282933714	0,674784282933714	FALSE	15	1	58	5,51705017051943	1,6	0,01	15	15.3961925404976	0,00181256281725248	#444444	0,2	1	NA	ridgeline	19	1,5	0,5
1928	#fdb863	0,0448827417111695	568,1682438831	84,99995	80	85	5	0,0448827417111695	0,674784282933714	0,674784282933714	FALSE	15	1	58	5,51705017051943	1,6	0,01	15	15.3961925404976	0,00181256281725248	#444444	0,2	1	NA	ridgeline	19	1,5	0,5
1929	#fdb863	0,0171385252041885	216,955680441124	85	85	90	5	0,0171385252041885	0,257667134393702	0,257667134393702	FALSE	15	1	58	5,51705017051943	1,6	0,01	15	15.1512865654404	0,00181256281725248	#444444	0,2	1	NA	ridgeline	19	1,5	0,5
1930	#fdb863	0,0171385252041885	216,955680441124	89,99995	85	90	5	0,0171385252041885	0,257667134393702	0,257667134393702	FALSE	15	1	58	5,51705017051943	1,6	0,01	15	15.1512865654404	0,00181256281725248	#444444	0,2	1	NA	ridgeline	19	1,5	0,5
1931	#fdb863	0	0	90	90	95	5	0	0	0	FALSE	15	1	58	5,51705017051943	1,6	0,01	15	15	0,00181256281725248	#444444	0,2	1	NA	ridgeline	19	1,5	0,5
1932	#fdb863	0	0	94,99995	90	95	5	0	0	0	FALSE	15	1	58	5,51705017051943	1,6	0,01	15	15	0,00181256281725248	#444444	0,2	1	NA	ridgeline	19	1,5	0,5
1933	#fdb863	0	0	95	95	100	5	0	0	0	FALSE	15	1	58	5,51705017051943	1,6	0,01	15	15	0,00181256281725248	#444444	0,2	1	NA	ridgeline	19	1,5	0,5
1934	#fdb863	0	0	99,99995	95	100	5	0	0	0	FALSE	15	1	58	5,51705017051943	1,6	0,01	15	15	0,00181256281725248	#444444	0,2	1	NA	ridgeline	19	1,5	0,5
1935	#fdb863	0	0	100	100	NA	5	0	0	0	FALSE	15	1	58	5,51705017051943	1,6	0,01	15	15	0,00181256281725248	#444444	0,2	1	NA	ridgeline	19	1,5	0,5
1936	#fdb863	0	0	NA	100	NA	5	0	0	0	FALSE	15	1	58	5,51705017051943	1,6	0,01	15	15	0,00181256281725248	#444444	0,2	1	NA	ridgeline	19	1,5	0,5
1937	#80cdc1	0	0	NA	NA	0	5	0	0	0	FALSE	15	1	59	5,51705017051943	1,6	0,01	15	15	0,00181256281725248	#444444	0,2	1	NA	ridgeline	19	1,5	0,5
1938	#80cdc1	0	0	NA	NA	0	5	0	0	0	FALSE	15	1	59	5,51705017051943	1,6	0,01	15	15	0,00181256281725248	#444444	0,2	1	NA	ridgeline	19	1,5	0,5
1939	#80cdc1	0	0	0	0	5	5	0	0	0	FALSE	15	1	59	5,51705017051943	1,6	0,01	15	15	0,00181256281725248	#444444	0,2	1	NA	ridgeline	19	1,5	0,5
1940	#80cdc1	0	0	4,99995	0	5	5	0	0	0	FALSE	15	1	59	5,51705017051943	1,6	0,01	15	15	0,00181256281725248	#444444	0,2	1	NA	ridgeline	19	1,5	0,5
1941	#80cdc1	0	0	5	5	10	5	0	0	0	FALSE	15	1	59	5,51705017051943	1,6	0,01	15	15	0,00181256281725248	#444444	0,2	1	NA	ridgeline	19	1,5	0,5
1942	#80cdc1	0	0	9,99995	5	10	5	0	0	0	FALSE	15	1	59	5,51705017051943	1,6	0,01	15	15	0,00181256281725248	#444444	0,2	1	NA	ridgeline	19	1,5	0,5
1943	#80cdc1	0	0	10	10	15	5	0	0	0	FALSE	15	1	59	5,51705017051943	1,6	0,01	15	15	0,00181256281725248	#444444	0,2	1	NA	ridgeline	19	1,5	0,5
1944	#80cdc1	0	0	14,99995	10	15	5	0	0	0	FALSE	15	1	59	5,51705017051943	1,6	0,01	15	15	0,00181256281725248	#444444	0,2	1	NA	ridgeline	19	1,5	0,5
1945	#80cdc1	0	0	15	15	20	5	0	0	0	FALSE	15	1	59	5,51705017051943	1,6	0,01	15	15	0,00181256281725248	#444444	0,2	1	NA	ridgeline	19	1,5	0,5
1946	#80cdc1	0	0	19,99995	15	20	5	0	0	0	FALSE	15	1	59	5,51705017051943	1,6	0,01	15	15	0,00181256281725248	#444444	0,2	1	NA	ridgeline	19	1,5	0,5
1947	#80cdc1	0	0	20	20	25	5	0	0	0	FALSE	15	1	59	5,51705017051943	1,6	0,01	15	15	0,00181256281725248	#444444	0,2	1	NA	ridgeline	19	1,5	0,5
1948	#80cdc1	0	0	24,99995	20	25	5	0	0	0	FALSE	15	1	59	5,51705017051943	1,6	0,01	15	15	0,00181256281725248	#444444	0,2	1	NA	ridgeline	19	1,5	0,5
1949	#80cdc1	0	0	25	25	30	5	0	0	0	FALSE	15	1	59	5,51705017051943	1,6	0,01	15	15	0,00181256281725248	#444444	0,2	1	NA	ridgeline	19	1,5	0,5
1950	#80cdc1	0	0	29,99995	25	30	5	0	0	0	FALSE	15	1	59	5,51705017051943	1,6	0,01	15	15	0,00181256281725248	#444444	0,2	1	NA	ridgeline	19	1,5	0,5
1951	#80cdc1	0	0	30	30	35	5	0	0	0	FALSE	15	1	59	5,51705017051943	1,6	0,01	15	15	0,00181256281725248	#444444	0,2	1	NA	ridgeline	19	1,5	0,5
1952	#80cdc1	0	0	34,99995	30	35	5	0	0	0	FALSE	15	1	59	5,51705017051943	1,6	0,01	15	15	0,00181256281725248	#444444	0,2	1	NA	ridgeline	19	1,5	0,5
1953	#80cdc1	0	0	35	35	40	5	0	0	0	FALSE	15	1	59	5,51705017051943	1,6	0,01	15	15	0,00181256281725248	#444444	0,2	1	NA	ridgeline	19	1,5	0,5
1954	#80cdc1	0	0	39,99995	35	40	5	0	0	0	FALSE	15	1	59	5,51705017051943	1,6	0,01	15	15	0,00181256281725248	#444444	0,2	1	NA	ridgeline	19	1,5	0,5
1955	#80cdc1	0	0	40	40	45	5	0	0	0	FALSE	15	1	59	5,51705017051943	1,6	0,01	15	15	0,00181256281725248	#444444	0,2	1	NA	ridgeline	19	1,5	0,5
1956	#80cdc1	0	0	44,99995	40	45	5	0	0	0	FALSE	15	1	59	5,51705017051943	1,6	0,01	15	15	0,00181256281725248	#444444	0,2	1	NA	ridgeline	19	1,5	0,5
1957	#80cdc1	0	0	45	45	50	5	0	0	0	FALSE	15	1	59	5,51705017051943	1,6	0,01	15	15	0,00181256281725248	#444444	0,2	1	NA	ridgeline	19	1,5	0,5
1958	#80cdc1	0	0	49,99995	45	50	5	0	0	0	FALSE	15	1	59	5,51705017051943	1,6	0,01	15	15	0,00181256281725248	#444444	0,2	1	NA	ridgeline	19	1,5	0,5
1959	#80cdc1	0	0	50	50	55	5	0	0	0	FALSE	15	1	59	5,51705017051943	1,6	0,01	15	15	0,00181256281725248	#444444	0,2	1	NA	ridgeline	19	1,5	0,5
1960	#80cdc1	0	0	54,99995	50	55	5	0	0	0	FALSE	15	1	59	5,51705017051943	1,6	0,01	15	15	0,00181256281725248	#444444	0,2	1	NA	ridgeline	19	1,5	0,5
1961	#80cdc1	0	0	55	55	60	5	0	0	0	FALSE	15	1	59	5,51705017051943	1,6	0,01	15	15	0,00181256281725248	#444444	0,2	1	NA	ridgeline	19	1,5	0,5
1962	#80cdc1	0	0	59,99995	55	60	5	0	0	0	FALSE	15	1	59	5,51705017051943	1,6	0,01	15	15	0,00181256281725248	#444444	0,2	1	NA	ridgeline	19	1,5	0,5
1963	#80cdc1	0	0	60	60	65	5	0	0	0	FALSE	15	1	59	5,51705017051943	1,6	0,01	15	15	0,00181256281725248	#444444	0,2	1	NA	ridgeline	19	1,5	0,5
1964	#80cdc1	0	0	64,99995	60	65	5	0	0	0	FALSE	15	1	59	5,51705017051943	1,6	0,01	15	15	0,00181256281725248	#444444	0,2	1	NA	ridgeline	19	1,5	0,5
1965	#80cdc1	0	0	65	65	70	5	0	0	0	FALSE	15	1	59	5,51705017051943	1,6	0,01	15	15	0,00181256281725248	#444444	0,2	1	NA	ridgeline	19	1,5	0,5
1966	#80cdc1	0	0	69,99995	65	70	5	0	0	0	FALSE	15	1	59	5,51705017051943	1,6	0,01	15	15	0,00181256281725248	#444444	0,2	1	NA	ridgeline	19	1,5	0,5
1967	#80cdc1	0	0	70	70	75	5	0	0	0	FALSE	15	1	59	5,51705017051943	1,6	0,01	15	15	0,00181256281725248	#444444	0,2	1	NA	ridgeline	19	1,5	0,5
1968	#80cdc1	0	0	74,99995	70	75	5	0	0	0	FALSE	15	1	59	5,51705017051943	1,6	0,01	15	15	0,00181256281725248	#444444	0,2	1	NA	ridgeline	19	1,5	0,5
1969	#80cdc1	0	0	75	75	80	5	0	0	0	FALSE	15	1	59	5,51705017051943	1,6	0,01	15	15	0,00181256281725248	#444444	0,2	1	NA	ridgeline	19	1,5	0,5
1970	#80cdc1	0	0	79,99995	75	80	5	0	0	0	FALSE	15	1	59	5,51705017051943	1,6	0,01	15	15	0,00181256281725248	#444444	0,2	1	NA	ridgeline	19	1,5	0,5
1971	#80cdc1	0	0	80	80	85	5	0	0	0	FALSE	15	1	59	5,51705017051943	1,6	0,01	15	15	0,00181256281725248	#444444	0,2	1	NA	ridgeline	19	1,5	0,5
1972	#80cdc1	0	0	84,99995	80	85	5	0	0	0	FALSE	15	1	59	5,51705017051943	1,6	0,01	15	15	0,00181256281725248	#444444	0,2	1	NA	ridgeline	19	1,5	0,5
1973	#80cdc1	0,0317899935929149	585,887573272404	85	85	90	5	0,0317899935929149	0,229612578131619	0,229612578131619	FALSE	15	1	59	5,51705017051943	1,6	0,01	15	15.2806191833162	0,00181256281725248	#444444	0,2	1	NA	ridgeline	19	1,5	0,5
1974	#80cdc1	0,0317899935929149	585,887573272404	89,99995	85	90	5	0,0317899935929149	0,229612578131619	0,229612578131619	FALSE	15	1	59	5,51705017051943	1,6	0,01	15	15.2806191833162	0,00181256281725248	#444444	0,2	1	NA	ridgeline	19	1,5	0,5
1975	#80cdc1	0,0297594308698335	548,464430586754	90	90	95	5	0,0297594308698335	0,214946241677604	0,214946241677604	FALSE	15	1	59	5,51705017051943	1,6	0,01	15	15.262694837048	0,00181256281725248	#444444	0,2	1	NA	ridgeline	19	1,5	0,5
1976	#80cdc1	0,0297594308698335	548,464430586754	94,99995	90	95	5	0,0297594308698335	0,214946241677604	0,214946241677604	FALSE	15	1	59	5,51705017051943	1,6	0,01	15	15.262694837048	0,00181256281725248	#444444	0,2	1	NA	ridgeline	19	1,5	0,5
1977	#80cdc1	0,138450575537252	2551,63535917688	95	95	100	5	0,138450575537252	1	1	FALSE	15	1	59	5,51705017051943	1,6	0,01	15	16.2221420342021	0,00181256281725248	#444444	0,2	1	NA	ridgeline	19	1,5	0,5
1978	#80cdc1	0,138450575537252	2551,63535917688	99,99995	95	100	5	0,138450575537252	1	1	FALSE	15	1	59	5,51705017051943	1,6	0,01	15	16.2221420342021	0,00181256281725248	#444444	0,2	1	NA	ridgeline	19	1,5	0,5
1979	#80cdc1	0	0	100	100	NA	5	0	0	0	FALSE	15	1	59	5,51705017051943	1,6	0,01	15	15	0,00181256281725248	#444444	0,2	1	NA	ridgeline	19	1,5	0,5
1980	#80cdc1	0	0	NA	100	NA	5	0	0	0	FALSE	15	1	59	5,51705017051943	1,6	0,01	15	15	0,00181256281725248	#444444	0,2	1	NA	ridgeline	19	1,5	0,5
1981	#e66101	0	0	NA	NA	0	5	0	0	0	FALSE	16	1	61	5,51705017051943	1,6	0,01	16	16	0,00181256281725248	#444444	0,2	1	NA	ridgeline	19	1,5	0,5
1982	#e66101	0	0	NA	NA	0	5	0	0	0	FALSE	16	1	61	5,51705017051943	1,6	0,01	16	16	0,00181256281725248	#444444	0,2	1	NA	ridgeline	19	1,5	0,5
1983	#e66101	0,0185798053278205	315,935723940537	0	0	5	5	0,0185798053278205	0,529626978123048	0,529626978123048	FALSE	16	1	61	5,51705017051943	1,6	0,01	16	16.1640091490433	0,00181256281725248	#444444	0,2	1	NA	ridgeline	19	1,5	0,5
1984	#e66101	0,0185798053278205	315,935723940537	4,99995	0	5	5	0,0185798053278205	0,529626978123048	0,529626978123048	FALSE	16	1	61	5,51705017051943	1,6	0,01	16	16.1640091490433	0,00181256281725248	#444444	0,2	1	NA	ridgeline	19	1,5	0,5
1985	#e66101	0,0096244476206627	163,656549297039	5	5	10	5	0,0096244476206627	0,274349866400516	0,274349866400516	FALSE	16	1	61	5,51705017051943	1,6	0,01	16	16.0849576966188	0,00181256281725248	#444444	0,2	1	NA	ridgeline	19	1,5	0,5
1986	#e66101	0,0096244476206627	163,656549297039	9,99995	5	10	5	0,0096244476206627	0,274349866400516	0,274349866400516	FALSE	16	1	61	5,51705017051943	1,6	0,01	16	16.0849576966188	0,00181256281725248	#444444	0,2	1	NA	ridgeline	19	1,5	0,5
1987	#e66101	0,00592420598834001	100,736701740169	10	10	15	5	0,00592420598834001	0,168872561365585	0,168872561365585	FALSE	16	1	61	5,51705017051943	1,6	0,01	16	16.0522946266531	0,00181256281725248	#444444	0,2	1	NA	ridgeline	19	1,5	0,5
1988	#e66101	0,00592420598834001	100,736701740169	14,99995	10	15	5	0,00592420598834001	0,168872561365585	0,168872561365585	FALSE	16	1	61	5,51705017051943	1,6	0,01	16	16.0522946266531	0,00181256281725248	#444444	0,2	1	NA	ridgeline	19	1,5	0,5
1989	#e66101	0,00983067406833374	167,163276137879	15	15	20	5	0,00983067406833374	0,280228458149027	0,280228458149027	FALSE	16	1	61	5,51705017051943	1,6	0,01	16	16.086778115272	0,00181256281725248	#444444	0,2	1	NA	ridgeline	19	1,5	0,5
1990	#e66101	0,00983067406833374	167,163276137879	19,99995	15	20	5	0,00983067406833374	0,280228458149027	0,280228458149027	FALSE	16	1	61	5,51705017051943	1,6	0,01	16	16.086778115272	0,00181256281725248	#444444	0,2	1	NA	ridgeline	19	1,5	0,5
1991	#e66101	0,00772072584121395	131,285181139004	20	20	25	5	0,00772072584121395	0,220083290650837	0,220083290650837	FALSE	16	1	61	5,51705017051943	1,6	0,01	16	16.0681530109101	0,00181256281725248	#444444	0,2	1	NA	ridgeline	19	1,5	0,5
1992	#e66101	0,00772072584121395	131,285181139004	24,99995	20	25	5	0,00772072584121395	0,220083290650837	0,220083290650837	FALSE	16	1	61	5,51705017051943	1,6	0,01	16	16.0681530109101	0,00181256281725248	#444444	0,2	1	NA	ridgeline	19	1,5	0,5
1993	#e66101	0,0105637476130378	179,628644690527	25	25	30	5	0,0105637476130378	0,301125099387901	0,301125099387901	FALSE	16	1	61	5,51705017051943	1,6	0,01	16	16.0932491609117	0,00181256281725248	#444444	0,2	1	NA	ridgeline	19	1,5	0,5
1994	#e66101	0,0105637476130378	179,628644690527	29,99995	25	30	5	0,0105637476130378	0,301125099387901	0,301125099387901	FALSE	16	1	61	5,51705017051943	1,6	0,01	16	16.0932491609117	0,00181256281725248	#444444	0,2	1	NA	ridgeline	19	1,5	0,5
1995	#e66101	0,00330327928852934	56,169799144054	30	30	35	5	0,00330327928852934	0,0941616877363417	0,0941616877363417	FALSE	16	1	61	5,51705017051943	1,6	0,01	16	16.0291589720993	0,00181256281725248	#444444	0,2	1	NA	ridgeline	19	1,5	0,5
1996	#e66101	0,00330327928852934	56,169799144054	34,99995	30	35	5	0,00330327928852934	0,0941616877363417	0,0941616877363417	FALSE	16	1	61	5,51705017051943	1,6	0,01	16	16.0291589720993	0,00181256281725248	#444444	0,2	1	NA	ridgeline	19	1,5	0,5
1997	#e66101	0,0132087451920043	224,604854623173	35	35	40	5	0,0132087451920043	0,376522125899972	0,376522125899972	FALSE	16	1	61	5,51705017051943	1,6	0,01	16	16.1165972958622	0,00181256281725248	#444444	0,2	1	NA	ridgeline	19	1,5	0,5
1998	#e66101	0,0132087451920043	224,604854623173	39,99995	35	40	5	0,0132087451920043	0,376522125899972	0,376522125899972	FALSE	16	1	61	5,51705017051943	1,6	0,01	16	16.1165972958622	0,00181256281725248	#444444	0,2	1	NA	ridgeline	19	1,5	0,5
1999	#e66101	0,00776863264499353	132,099800585587	40	40	45	5	0,00776863264499353	0,221448898915812	0,221448898915812	FALSE	16	1	61	5,51705017051943	1,6	0,01	16	16.068575897694	0,00181256281725248	#444444	0,2	1	NA	ridgeline	19	1,5	0,5
[truncated: 1,037 more rows]
