# Supplementary material for: Providing normative information increases intentions to accept a COVID-19 vaccine
Source: Nat Commun. 2023 Jan 9;14:126. doi: 10.1038/s41467-022-35052-4 (PMC9828376; doi:10.1038/s41467-022-35052-4)
Supplement: Supplementary file 4 — Source Data [file 41467_2022_35052_MOESM4_ESM.zip › Source Data/Figure3a.csv]

	Estimate	SE	group
masks	2.357247378	0.216649855	Broad
masks	1.800681682	0.209465813	Narrow
dist	3.777129471	0.464487465	Broad
dist	2.955347609	0.463412945	Narrow
vaccine	3.684652432	0.167529955	Broad
vaccine	1.787540807	0.169141025	Narrow
