# Supplementary material for: Providing normative information increases intentions to accept a COVID-19 vaccine
Source: Nat Commun. 2023 Jan 9;14:126. doi: 10.1038/s41467-022-35052-4 (PMC9828376; doi:10.1038/s41467-022-35052-4)
Supplement: Supplementary file 4 — Source Data [file 41467_2022_35052_MOESM4_ESM.zip › Source Data/Figure3b.csv]

	Estimate	SE	group
masks	0.011456621	0.005886197	Broad
masks	0.021316597	0.005440843	Narrow
dist	0.004451466	0.013985867	Broad
dist	-0.017328593	0.013817208	Narrow
vaccine	0.039288784	0.005756682	Broad
vaccine	0.032535944	0.005656742	Narrow
