# Supplementary material for: Providing normative information increases intentions to accept a COVID-19 vaccine
Source: Nat Commun. 2023 Jan 9;14:126. doi: 10.1038/s41467-022-35052-4 (PMC9828376; doi:10.1038/s41467-022-35052-4)
Supplement: Supplementary file 4 — Source Data [file 41467_2022_35052_MOESM4_ESM.zip › Source Data/Figure4a.csv]

	Control	Other Behavior	Broad	Narrow
No, definitely not	0.08389337394394332	0.0832189221189425	0.0837698984906015	0.08344338485661716
Probably not	0.07166073725981084	0.07128993793767775	0.06716324557681932	0.06738598844319875
Unsure	0.17364450461313283	0.1710715339461526	0.16227283521069974	0.16718910772648424
Probably	0.18710721142170203	0.18397225436938913	0.18420468231681159	0.18093611457985534
Yes, definitely	0.48369417276142124	0.4904473516278383	0.5025893384050953	0.5010454043938306
