# Supplementary material for: Providing normative information increases intentions to accept a COVID-19 vaccine
Source: Nat Commun. 2023 Jan 9;14:126. doi: 10.1038/s41467-022-35052-4 (PMC9828376; doi:10.1038/s41467-022-35052-4)
Supplement: Supplementary file 4 — Source Data [file 41467_2022_35052_MOESM4_ESM.zip › Source Data/Figure4b.csv]

	Estimate	SE	term	group	hte_var
Norms: Above	0.022556134	0.017270105	tmp_treatment[T.high]	Broad	baseline_belief_partition_vaccine_pre_both
Norms: Above	0.026008614	0.016508955	tmp_treatment[T.low]	Narrow	baseline_belief_partition_vaccine_pre_both
Norms: Between	0.040949682	0.015044461	tmp_treatment[T.high]	Broad	baseline_belief_partition_vaccine_pre_both
Norms: Between	0.037379572	0.015315012	tmp_treatment[T.low]	Narrow	baseline_belief_partition_vaccine_pre_both
Norms: Under	0.043181728	0.015981742	tmp_treatment[T.high]	Broad	baseline_belief_partition_vaccine_pre_both
Norms: Under	0.048902373	0.015199102	tmp_treatment[T.low]	Narrow	baseline_belief_partition_vaccine_pre_both
Vaccine: No	0.040548334	0.017854249	tmp_treatment[T.high]	Broad	vaccine_accept_pre
Vaccine: No	0.01693397	0.016822719	tmp_treatment[T.low]	Narrow	vaccine_accept_pre
Vaccine: Don't know	0.070679291	0.011308587	tmp_treatment[T.high]	Broad	vaccine_accept_pre
Vaccine: Don't know	0.052262416	0.011426271	tmp_treatment[T.low]	Narrow	vaccine_accept_pre
Vaccine: Yes	0.029052418	0.006313017	tmp_treatment[T.high]	Broad	vaccine_accept_pre
Vaccine: Yes	0.02668012	0.00626262	tmp_treatment[T.low]	Narrow	vaccine_accept_pre
Average	0.039288784	0.005756682	tmp_treatment[T.high]	Broad	vaccine_accept_pre
Average	0.032535944	0.005656742	tmp_treatment[T.low]	Narrow	vaccine_accept_pre
