# Supplementary material for: Providing normative information increases intentions to accept a COVID-19 vaccine
Source: Nat Commun. 2023 Jan 9;14:126. doi: 10.1038/s41467-022-35052-4 (PMC9828376; doi:10.1038/s41467-022-35052-4)
Supplement: Supplementary file 4 — Source Data [file 41467_2022_35052_MOESM4_ESM.zip › Source Data/Figure4c.csv]

term	estimate	level	se	lower	upper	treatment_value	country	treatment	is_average
treatment_high	0.040085746	Average	0.005370265	0.029560027	0.050611466	82.71405361	Average	Broad	TRUE
treatment_low	0.034586286	Average	0.005345525	0.024109057	0.045063515	61.48188012	Average	Narrow	TRUE
treatment_high	0.049534337	Argentina	0.016440494	0.017310968	0.081757705	83.77030061	Argentina	Broad	FALSE
treatment_high	0.028233306	Bangladesh	0.027926586	-0.026502803	0.082969414	90.54939289	Bangladesh	Broad	FALSE
treatment_high	0.022682052	Brazil	0.016200249	-0.009070436	0.054434539	88.07629446	Brazil	Broad	FALSE
treatment_high	0.026408136	Colombia	0.016170818	-0.005286667	0.058102938	83.5048862	Colombia	Broad	FALSE
treatment_high	0.035466337	Egypt	0.020861362	-0.005421933	0.076354606	77.34143271	Egypt	Broad	FALSE
treatment_high	0.031175094	France	0.015138351	0.001503926	0.060846262	70.62931135	France	Broad	FALSE
treatment_high	0.014182696	Germany	0.016221537	-0.017611516	0.045976908	80.65722585	Germany	Broad	FALSE
treatment_high	0.080207546	India	0.027713776	0.025888545	0.134526546	88.21527214	India	Broad	FALSE
treatment_high	0.06630114	Indonesia	0.019068681	0.028926525	0.103675756	79.36669904	Indonesia	Broad	FALSE
treatment_high	0.030548114	Italy	0.016125249	-0.001057375	0.062153602	88.07157352	Italy	Broad	FALSE
treatment_high	0.045630324	Japan	0.018124393	0.010106514	0.081154133	87.64486583	Japan	Broad	FALSE
treatment_high	0.046876889	Malaysia	0.015712822	0.016079758	0.07767402	88.31891133	Malaysia	Broad	FALSE
treatment_high	0.054172882	Mexico	0.01674674	0.021349271	0.086996492	90.31706623	Mexico	Broad	FALSE
treatment_high	-0.005430526	Nigeria	0.022350914	-0.049238318	0.038377266	76.610312	Nigeria	Broad	FALSE
treatment_high	0.082765948	Pakistan	0.026686525	0.030460359	0.135071536	82.8350307	Pakistan	Broad	FALSE
treatment_high	0.056838166	Philippines	0.018812363	0.019965934	0.093710397	76.61175439	Philippines	Broad	FALSE
treatment_high	0.045015651	Poland	0.015042188	0.015532962	0.07449834	72.88493624	Poland	Broad	FALSE
treatment_high	0.025874102	Romania	0.016675759	-0.006810385	0.05855859	72.50252172	Romania	Broad	FALSE
treatment_high	0.025138742	Thailand	0.016671518	-0.007537432	0.057814917	89.05503614	Thailand	Broad	FALSE
treatment_high	0.038593177	Turkey	0.024984284	-0.010376019	0.087562373	78.04322981	Turkey	Broad	FALSE
treatment_high	0.013358117	United Kingdom	0.024611422	-0.034880269	0.061596504	88.96927739	United Kingdom	Broad	FALSE
treatment_high	0.033816399	United States	0.017501714	-0.000486959	0.068119758	77.917872	United States	Broad	FALSE
treatment_high	0.078241077	Vietnam	0.023365618	0.032444465	0.124037688	93.12141554	Vietnam	Broad	FALSE
treatment_low	0.035599743	Argentina	0.017697197	0.000913237	0.070286249	60.56623425	Argentina	Narrow	FALSE
treatment_low	0.048881147	Bangladesh	0.028965029	-0.00789031	0.105652603	78.71218708	Bangladesh	Narrow	FALSE
treatment_low	0.042437483	Brazil	0.017638658	0.007865713	0.077009253	72.37460774	Brazil	Narrow	FALSE
treatment_low	0.00532884	Colombia	0.017834574	-0.029626925	0.040284605	61.84762762	Colombia	Narrow	FALSE
treatment_low	0.004819099	Egypt	0.022343479	-0.03897412	0.048612318	53.02555709	Egypt	Narrow	FALSE
treatment_low	0.012437901	France	0.015604952	-0.018147805	0.043023608	44.16748509	France	Narrow	FALSE
treatment_low	0.016166067	Germany	0.016872031	-0.016903113	0.049235247	60.35288531	Germany	Narrow	FALSE
treatment_low	0.087805319	India	0.028476116	0.031992131	0.143618507	72.68090983	India	Narrow	FALSE
treatment_low	0.055458364	Indonesia	0.020683907	0.014917906	0.095998822	52.0895645	Indonesia	Narrow	FALSE
treatment_low	0.00567822	Italy	0.01753339	-0.028687225	0.040043665	69.57911479	Italy	Narrow	FALSE
treatment_low	0.020954563	Japan	0.018845185	-0.015981999	0.057891125	53.115556	Japan	Narrow	FALSE
treatment_low	0.070260345	Malaysia	0.018132974	0.034719717	0.105800973	64.86007201	Malaysia	Narrow	FALSE
treatment_low	0.04349838	Mexico	0.017777483	0.008654513	0.078342246	72.3456523	Mexico	Narrow	FALSE
treatment_low	-0.00752069	Nigeria	0.023988765	-0.054538669	0.039497289	58.47745118	Nigeria	Narrow	FALSE
treatment_low	0.093948964	Pakistan	0.028936142	0.037234125	0.150663803	65.14228964	Pakistan	Narrow	FALSE
treatment_low	0.047951711	Philippines	0.020523624	0.007725407	0.088178014	46.30099415	Philippines	Narrow	FALSE
treatment_low	0.049293211	Poland	0.01694423	0.016082521	0.082503901	49.09081158	Poland	Narrow	FALSE
treatment_low	0.021810034	Romania	0.019782227	-0.01696313	0.060583198	50.29853558	Romania	Narrow	FALSE
treatment_low	0.034198774	Thailand	0.018639543	-0.00233473	0.070732278	75.34102513	Thailand	Narrow	FALSE
treatment_low	0.008474335	Turkey	0.02475438	-0.04004425	0.05699292	51.60403727	Turkey	Narrow	FALSE
treatment_low	-0.007993252	United Kingdom	0.022765559	-0.052613748	0.036627244	74.87146423	United Kingdom	Narrow	FALSE
treatment_low	0.018740115	United States	0.019838725	-0.020143786	0.057624017	56.62368862	United States	Narrow	FALSE
treatment_low	0.090913441	Vietnam	0.027444185	0.037122838	0.144704044	81.43144838	Vietnam	Narrow	FALSE
