# Supplementary material for: Providing normative information increases intentions to accept a COVID-19 vaccine
Source: Nat Commun. 2023 Jan 9;14:126. doi: 10.1038/s41467-022-35052-4 (PMC9828376; doi:10.1038/s41467-022-35052-4)
Supplement: Supplementary file 4 — Source Data [file 41467_2022_35052_MOESM4_ESM.zip › Source Data/Supplementary Information/FigureS10.csv]

	effect	group	term	estimate	std.error	statistic	level	se	lower	upper	treatment_value	country	treatment	is_average
2	fixed	NA	treatment_high	0.0400857463256815	0.00666236133034252	6.01674756713032	Average	0.0053702650174624	0.0295600268914552	0.0506114657599078	82.7140536060592	Average	Broad	TRUE
3	fixed	NA	treatment_low	0.0345862859324106	0.00824782468434953	4.19338277134321	Average	0.00534552501612618	0.0241090569008032	0.0450635149640179	61.4818801235253	Average	Narrow	TRUE
121	ran_coefs	country_pre	treatment_high	0.0495343365097107	NA	NA	Argentina	0.0164404943680045	0.0173109675484219	0.0817577054709994	83.7703006112012	Argentina	Broad	FALSE
122	ran_coefs	country_pre	treatment_high	0.0282333056464597	NA	NA	Bangladesh	0.0279265860499907	-0.0265028030115221	0.0829694143044414	90.5493928946185	Bangladesh	Broad	FALSE
123	ran_coefs	country_pre	treatment_high	0.0226820515744544	NA	NA	Brazil	0.0162002486167462	-0.00907043571436818	0.054434538863277	88.0762944560669	Brazil	Broad	FALSE
124	ran_coefs	country_pre	treatment_high	0.0264081356073751	NA	NA	Colombia	0.0161708175165825	-0.00528666672512658	0.0581029379398768	83.504886202906	Colombia	Broad	FALSE
125	ran_coefs	country_pre	treatment_high	0.0354663367188713	NA	NA	Egypt	0.0208613619072084	-0.00542193261925714	0.0763546060569997	77.3414327080448	Egypt	Broad	FALSE
126	ran_coefs	country_pre	treatment_high	0.0311750942733991	NA	NA	France	0.0151383511034249	0.00150392611068623	0.0608462624361119	70.6293113527417	France	Broad	FALSE
127	ran_coefs	country_pre	treatment_high	0.0141826960720239	NA	NA	Germany	0.0162215367044636	-0.0176115158687248	0.0459769080127726	80.6572258533043	Germany	Broad	FALSE
128	ran_coefs	country_pre	treatment_high	0.0802075457532335	NA	NA	India	0.0277137758429322	0.0258885451010865	0.134526546405381	88.2152721364744	India	Broad	FALSE
129	ran_coefs	country_pre	treatment_high	0.066301140279075	NA	NA	Indonesia	0.0190686814618423	0.0289265246138641	0.103675755944286	79.3666990363786	Indonesia	Broad	FALSE
130	ran_coefs	country_pre	treatment_high	0.0305481135538921	NA	NA	Italy	0.0161252490623782	-0.0010573746083691	0.0621536017161533	88.0715735205397	Italy	Broad	FALSE
131	ran_coefs	country_pre	treatment_high	0.0456303235413759	NA	NA	Japan	0.0181243925587617	0.010106514126203	0.0811541329565488	87.6448658282998	Japan	Broad	FALSE
132	ran_coefs	country_pre	treatment_high	0.0468768885910147	NA	NA	Malaysia	0.015712821975735	0.0160797575185741	0.0776740196634553	88.3189113321535	Malaysia	Broad	FALSE
133	ran_coefs	country_pre	treatment_high	0.0541728818200845	NA	NA	Mexico	0.0167467399617765	0.0213492714950025	0.0869964921451665	90.3170662262969	Mexico	Broad	FALSE
134	ran_coefs	country_pre	treatment_high	-0.0054305256885864	NA	NA	Nigeria	0.0223509143552779	-0.0492383178249312	0.0383772664477584	76.6103120005559	Nigeria	Broad	FALSE
135	ran_coefs	country_pre	treatment_high	0.0827659475766548	NA	NA	Pakistan	0.0266865246429321	0.030460359276508	0.135071535876802	82.8350306970025	Pakistan	Broad	FALSE
136	ran_coefs	country_pre	treatment_high	0.056838165514028	NA	NA	Philippines	0.0188123629019502	0.0199659342262056	0.0937103968018504	76.6117543859649	Philippines	Broad	FALSE
137	ran_coefs	country_pre	treatment_high	0.0450156507342193	NA	NA	Poland	0.015042188355543	0.015532961557355	0.0744983399110836	72.8849362412108	Poland	Broad	FALSE
138	ran_coefs	country_pre	treatment_high	0.0258741022678955	NA	NA	Romania	0.0166757589078521	-0.00681038519149466	0.0585585897272857	72.5025217232788	Romania	Broad	FALSE
139	ran_coefs	country_pre	treatment_high	0.0251387420391123	NA	NA	Thailand	0.0166715176034715	-0.00753743246369185	0.0578149165419165	89.0550361381871	Thailand	Broad	FALSE
140	ran_coefs	country_pre	treatment_high	0.0385931768373925	NA	NA	Turkey	0.0249842837219464	-0.0103760192576225	0.0875623729324075	78.0432298136646	Turkey	Broad	FALSE
141	ran_coefs	country_pre	treatment_high	0.0133581174806906	NA	NA	United Kingdom	0.0246114217343672	-0.034880269118669	0.0615965040800503	88.9692773948182	United Kingdom	Broad	FALSE
142	ran_coefs	country_pre	treatment_high	0.0338163994032996	NA	NA	United States	0.017501713521151	-0.000486959098156318	0.0681197579047556	77.9178719970203	United States	Broad	FALSE
143	ran_coefs	country_pre	treatment_high	0.0782410768007685	NA	NA	Vietnam	0.0233656180132302	0.0324444654948374	0.1240376881067	93.1214155417731	Vietnam	Broad	FALSE
144	ran_coefs	country_pre	treatment_low	0.0355997431172959	NA	NA	Argentina	0.017697196775836	0.000913237436657319	0.0702862487979345	60.566234252214	Argentina	Narrow	FALSE
145	ran_coefs	country_pre	treatment_low	0.0488811465389026	NA	NA	Bangladesh	0.0289650286919146	-0.00789030969724999	0.105652602775055	78.712187078399	Bangladesh	Narrow	FALSE
146	ran_coefs	country_pre	treatment_low	0.0424374831493575	NA	NA	Brazil	0.0176386581666811	0.00786571314266252	0.0770092531560525	72.3746077405858	Brazil	Narrow	FALSE
147	ran_coefs	country_pre	treatment_low	0.00532884009950537	NA	NA	Colombia	0.0178345738754542	-0.0296269246963849	0.0402846048953957	61.8476276199048	Colombia	Narrow	FALSE
148	ran_coefs	country_pre	treatment_low	0.00481909906089649	NA	NA	Egypt	0.0223434792590987	-0.038974120286937	0.04861231840873	53.0255570942969	Egypt	Narrow	FALSE
149	ran_coefs	country_pre	treatment_low	0.0124379013073077	NA	NA	France	0.0156049523782241	-0.0181478053540115	0.0430236079686269	44.1674850929498	France	Narrow	FALSE
150	ran_coefs	country_pre	treatment_low	0.0161660669702848	NA	NA	Germany	0.0168720305339604	-0.0169031128762776	0.0492352468168471	60.3528853136696	Germany	Narrow	FALSE
151	ran_coefs	country_pre	treatment_low	0.0878053187619633	NA	NA	India	0.0284761162752762	0.031992130862422	0.143618506661505	72.680909829407	India	Narrow	FALSE
152	ran_coefs	country_pre	treatment_low	0.0554583643193643	NA	NA	Indonesia	0.0206839071578988	0.0149179062898826	0.095998822348846	52.0895645028759	Indonesia	Narrow	FALSE
153	ran_coefs	country_pre	treatment_low	0.00567821975950481	NA	NA	Italy	0.0175333902794997	-0.0286872251883147	0.0400436647073243	69.5791147918609	Italy	Narrow	FALSE
154	ran_coefs	country_pre	treatment_low	0.0209545627644515	NA	NA	Japan	0.0188451847751125	-0.015981999394769	0.057891124923672	53.1155559956431	Japan	Narrow	FALSE
155	ran_coefs	country_pre	treatment_low	0.0702603447662535	NA	NA	Malaysia	0.0181329735244199	0.0347197166583906	0.105800972874116	64.8600720082993	Malaysia	Narrow	FALSE
156	ran_coefs	country_pre	treatment_low	0.0434983798330762	NA	NA	Mexico	0.0177774829408721	0.00865451326896694	0.0783422463971855	72.3456522977051	Mexico	Narrow	FALSE
157	ran_coefs	country_pre	treatment_low	-0.00752069021535561	NA	NA	Nigeria	0.0239887646915979	-0.0545386690108875	0.0394972885801763	58.4774511847683	Nigeria	Narrow	FALSE
158	ran_coefs	country_pre	treatment_low	0.0939489644057264	NA	NA	Pakistan	0.0289361423619165	0.03723412537637	0.150663803435083	65.1422896352474	Pakistan	Narrow	FALSE
159	ran_coefs	country_pre	treatment_low	0.0479517106937254	NA	NA	Philippines	0.020523624265366	0.00772540713360799	0.0881780142538428	46.3009941520468	Philippines	Narrow	FALSE
160	ran_coefs	country_pre	treatment_low	0.0492932109563729	NA	NA	Poland	0.0169442295529592	0.0160825210325729	0.082503900880173	49.0908115838398	Poland	Narrow	FALSE
161	ran_coefs	country_pre	treatment_low	0.0218100340993336	NA	NA	Romania	0.0197822266464445	-0.0169631301276976	0.0605831983263648	50.2985355775658	Romania	Narrow	FALSE
162	ran_coefs	country_pre	treatment_low	0.0341987742729487	NA	NA	Thailand	0.0186395427586202	-0.002334729533947	0.0707322780798443	75.3410251309595	Thailand	Narrow	FALSE
163	ran_coefs	country_pre	treatment_low	0.00847433511124026	NA	NA	Turkey	0.0247543801750772	-0.0400442500319109	0.0569929202543915	51.6040372670807	Turkey	Narrow	FALSE
164	ran_coefs	country_pre	treatment_low	-0.00799325202383604	NA	NA	United Kingdom	0.0227655590973433	-0.0526137478546289	0.0366272438069568	74.8714642262895	United Kingdom	Narrow	FALSE
165	ran_coefs	country_pre	treatment_low	0.0187401152350999	NA	NA	United States	0.0198387252757437	-0.0201437863053577	0.0576240167755575	56.6236886212676	United States	Narrow	FALSE
166	ran_coefs	country_pre	treatment_low	0.090913440919047	NA	NA	Vietnam	0.0274441849977131	0.0371228383235293	0.144704043514565	81.4314483765049	Vietnam	Narrow	FALSE
