# Supplementary material for: Providing normative information increases intentions to accept a COVID-19 vaccine
Source: Nat Commun. 2023 Jan 9;14:126. doi: 10.1038/s41467-022-35052-4 (PMC9828376; doi:10.1038/s41467-022-35052-4)
Supplement: Supplementary file 4 — Source Data [file 41467_2022_35052_MOESM4_ESM.zip › Source Data/Supplementary Information/FigureS11a.csv]

	Estimate	SE	term	group	sort_order
60.0	0.018180785188369214	0.010731523387798335	tmp_treatment[T.treated]	treated	60.0
80.0	0.046739039172397814	0.007084901528242256	tmp_treatment[T.treated]	treated	80.0
Average	0.036791535698937616	0.006046361470884768	tmp_treatment[T.treated]	treated
