# Supplementary material for: Providing normative information increases intentions to accept a COVID-19 vaccine
Source: Nat Commun. 2023 Jan 9;14:126. doi: 10.1038/s41467-022-35052-4 (PMC9828376; doi:10.1038/s41467-022-35052-4)
Supplement: Supplementary file 4 — Source Data [file 41467_2022_35052_MOESM4_ESM.zip › Source Data/Supplementary Information/FigureS11b.csv]

	Estimate	SE	term	group	sort_order
20.0	-0.031008955608839546	0.022124822295050927	tmp_treatment[T.treated]	treated	20.0
40.0	0.00953329231559193	0.009852562238330241	tmp_treatment[T.treated]	treated	40.0
60.0	0.04577160237878838	0.007882925762893837	tmp_treatment[T.treated]	treated	60.0
80.0	0.06971229692442715	0.019697818147276017	tmp_treatment[T.treated]	treated	80.0
Average	0.030775938069005415	0.005951247268082916	tmp_treatment[T.treated]	treated
