# Supplementary material for: Providing normative information increases intentions to accept a COVID-19 vaccine
Source: Nat Commun. 2023 Jan 9;14:126. doi: 10.1038/s41467-022-35052-4 (PMC9828376; doi:10.1038/s41467-022-35052-4)
Supplement: Supplementary file 4 — Source Data [file 41467_2022_35052_MOESM4_ESM.zip › Source Data/Supplementary Information/FigureS11d.csv]

	Estimate	SE	term	group	sort_order
20.0	-0.028303365532680366	0.03279523668438705	tmp_treatment[T.treated]	treated	20.0
40.0	0.03884757778018389	0.016855540350892397	tmp_treatment[T.treated]	treated	40.0
60.0	0.06436451205269961	0.01923083849329383	tmp_treatment[T.treated]	treated	60.0
80.0	0.10039540033263626	0.058245901164114156	tmp_treatment[T.treated]	treated	80.0
Average	0.05425552055247369	0.012452214901589254	tmp_treatment[T.treated]	treated
