# Supplementary material for: Providing normative information increases intentions to accept a COVID-19 vaccine
Source: Nat Commun. 2023 Jan 9;14:126. doi: 10.1038/s41467-022-35052-4 (PMC9828376; doi:10.1038/s41467-022-35052-4)
Supplement: Supplementary file 4 — Source Data [file 41467_2022_35052_MOESM4_ESM.zip › Source Data/Supplementary Information/FigureS12a.csv]

	Estimate	SE	term	group
masks	0.009555260140630649	0.007537949000696289	tmp_treatment[T.high]	Broad
masks	0.017338778630281076	0.006936391700912378	tmp_treatment[T.low]	Narrow
dist	0.01579442436210437	0.017320330676024467	tmp_treatment[T.high]	Broad
dist	-0.003920974115572414	0.01726909914240333	tmp_treatment[T.low]	Narrow
vaccine	0.029838705688009386	0.007213461908601986	tmp_treatment[T.high]	Broad
vaccine	0.023908797779484767	0.0070488852282594465	tmp_treatment[T.low]	Narrow
