# Supplementary material for: Providing normative information increases intentions to accept a COVID-19 vaccine
Source: Nat Commun. 2023 Jan 9;14:126. doi: 10.1038/s41467-022-35052-4 (PMC9828376; doi:10.1038/s41467-022-35052-4)
Supplement: Supplementary file 4 — Source Data [file 41467_2022_35052_MOESM4_ESM.zip › Source Data/Supplementary Information/FigureS12b.csv]

	Estimate	SE	term	group
masks	-0.0013074881964113974	0.00774008741019193	tmp_treatment[T.high]	Broad
masks	0.006244744374826518	0.007186251663171349	tmp_treatment[T.low]	Narrow
dist	0.024515810406658213	0.017732468803698012	tmp_treatment[T.high]	Broad
dist	0.00511034858816853	0.017677757551358243	tmp_treatment[T.low]	Narrow
vaccine	0.021951346391481233	0.008157817720343399	tmp_treatment[T.high]	Broad
vaccine	0.01737340867854859	0.007992271037788826	tmp_treatment[T.low]	Narrow
