# Supplementary material for: Providing normative information increases intentions to accept a COVID-19 vaccine
Source: Nat Commun. 2023 Jan 9;14:126. doi: 10.1038/s41467-022-35052-4 (PMC9828376; doi:10.1038/s41467-022-35052-4)
Supplement: Supplementary file 4 — Source Data [file 41467_2022_35052_MOESM4_ESM.zip › Source Data/Supplementary Information/FigureS13a.csv]

num_screens	weight_full
-16	1595
-15	3313
-14	8410
-13	6614
-12	9010
-11	5623
-10	13988
-9	6279
-8	22342
-7	8923
-6	23266
-5	14866
-4	3055
-3	33060
-1	81166
0	81613
2	33363
3	3076
4	15110
5	22838
6	9141
7	22010
8	6670
9	13987
10	5472
11	9026
12	7007
13	8283
14	3438
15	1695
