# Supplementary material for: Providing normative information increases intentions to accept a COVID-19 vaccine
Source: Nat Commun. 2023 Jan 9;14:126. doi: 10.1038/s41467-022-35052-4 (PMC9828376; doi:10.1038/s41467-022-35052-4)
Supplement: Supplementary file 4 — Source Data [file 41467_2022_35052_MOESM4_ESM.zip › Source Data/Supplementary Information/FigureS14a.csv]

	Estimate	SE	n	group
Bangladesh	0.4156395354714487	0.0036347858820905514	18385.0	Weighted
Bangladesh	0.17432689692684256	0.0027981195306268033	18385.0	Unweighted
Nigeria	0.46304180669519546	0.003653694219123078	18626.0	Weighted
Nigeria	0.18501020079458824	0.0028452850568699613	18626.0	Unweighted
India	0.43057629324305147	0.003891521238583641	16191.0	Weighted
India	0.1922673089988265	0.0030971563487131345	16191.0	Unweighted
Pakistan	0.44270778905681496	0.0037034682745619952	17989.0	Weighted
Pakistan	0.19923286452832295	0.0029781198449309815	17989.0	Unweighted
Turkey	0.49736247124983785	0.003434857554877501	21190.0	Weighted
Turkey	0.2615856536101934	0.0030192688986585767	21190.0	Unweighted
Egypt	0.4779852818149488	0.003505304509974735	20308.0	Weighted
Egypt	0.2885562339964546	0.0031795278643541986	20308.0	Unweighted
Indonesia	0.47184597832683817	0.0037730013655504755	17507.0	Weighted
Indonesia	0.3153595704575314	0.003511889288688734	17507.0	Unweighted
Japan	0.5072273468651599	0.003116103843040397	25742.0	Weighted
Japan	0.33905679434387387	0.0029505677400234382	25742.0	Unweighted
Vietnam	0.4737315749981958	0.003783081937586592	17421.0	Weighted
Vietnam	0.3950978703863154	0.0037039987018911862	17421.0	Unweighted
Malaysia	0.4808910522452098	0.003450930772975815	20963.0	Weighted
Malaysia	0.4184038544101517	0.0034071577355312727	20963.0	Unweighted
Thailand	0.5031826767644815	0.003603302492524589	19255.0	Weighted
Thailand	0.4368735393404314	0.0035745415877149497	19255.0	Unweighted
Romania	0.5122380104509089	0.00331157368342146	22784.0	Weighted
Romania	0.5084708567415726	0.0033120906476085234	22784.0	Unweighted
Mexico	0.5103238928895875	0.003323477262662573	22625.0	Weighted
Mexico	0.5173922651933706	0.003322174259440427	22625.0	Unweighted
Colombia	0.5157755481050863	0.00354701102249377	19852.0	Weighted
Colombia	0.5193431392303043	0.0035461212214657855	19852.0	Unweighted
Philippines	0.5004250962017287	0.003376296899409551	21932.0	Weighted
Philippines	0.5215666605872694	0.0033731558841550136	21932.0	Unweighted
Germany	0.5025413345618529	0.0032468482172171055	23715.0	Weighted
Germany	0.5320261437908502	0.003240222810356201	23715.0	Unweighted
Italy	0.5153742257363308	0.0032002610991542545	24388.0	Weighted
Italy	0.5320649499753974	0.0031951843800217	24388.0	Unweighted
Poland	0.5091467236638536	0.0033323312550869186	22507.0	Weighted
Poland	0.53476696138979	0.0033248220119262172	22507.0	Unweighted
France	0.5226546040557404	0.003320038374415827	22635.0	Weighted
France	0.5702231058095861	0.003290510503146883	22635.0	Unweighted
United Kingdom	0.504718830422996	0.0031521915891816153	25159.0	Weighted
United Kingdom	0.6020509559203471	0.003085974276706649	25159.0	Unweighted
Brazil	0.5125187276884715	0.0035501699788502874	19824.0	Weighted
Brazil	0.6031073446327689	0.0034749547148169757	19824.0	Unweighted
Argentina	0.5183541743870473	0.0034448050859328546	21040.0	Weighted
Argentina	0.6211026615969578	0.003344490183834924	21040.0	Unweighted
United States	0.5179965663771701	0.003211906380909725	24203.0	Weighted
United States	0.6363673924720075	0.003092144215513323	24203.0	Unweighted
