# Supplementary material for: Providing normative information increases intentions to accept a COVID-19 vaccine
Source: Nat Commun. 2023 Jan 9;14:126. doi: 10.1038/s41467-022-35052-4 (PMC9828376; doi:10.1038/s41467-022-35052-4)
Supplement: Supplementary file 4 — Source Data [file 41467_2022_35052_MOESM4_ESM.zip › Source Data/Supplementary Information/FigureS14b.csv]

	Estimate	SE	term	group
masks	0.02008822161345065	0.003550259545241235	tmp_treatment[T.high]	Broad
masks	0.020713317705547404	0.003524748258763707	tmp_treatment[T.low]	Narrow
dist	0.008926210656444208	0.008697043211311492	tmp_treatment[T.high]	Broad
dist	0.0002863420391883653	0.008745121694712537	tmp_treatment[T.low]	Narrow
vaccine	0.028367938780600763	0.0034018426241240397	tmp_treatment[T.high]	Broad
vaccine	0.02244300015246884	0.0034079488829073168	tmp_treatment[T.low]	Narrow
