# Supplementary material for: Providing normative information increases intentions to accept a COVID-19 vaccine
Source: Nat Commun. 2023 Jan 9;14:126. doi: 10.1038/s41467-022-35052-4 (PMC9828376; doi:10.1038/s41467-022-35052-4)
Supplement: Supplementary file 4 — Source Data [file 41467_2022_35052_MOESM4_ESM.zip › Source Data/Supplementary Information/FigureS16.csv]

	Estimate	SE	sort_order
Yes, definitely	0.524879614767255	0.020023338664382155	0
Probably	0.35238095238095235	0.03304401999334814	1
Unsure	0.1217948717948718	0.02626918727322485	2
Probably not	0.06451612903225806	0.019796660830683977	3
No, definitely not	0.03398058252427184	0.01265410422875172	4
