# Supplementary material for: Providing normative information increases intentions to accept a COVID-19 vaccine
Source: Nat Commun. 2023 Jan 9;14:126. doi: 10.1038/s41467-022-35052-4 (PMC9828376; doi:10.1038/s41467-022-35052-4)
Supplement: Supplementary file 4 — Source Data [file 41467_2022_35052_MOESM4_ESM.zip › Source Data/Supplementary Information/FigureS17.csv]

	estimate	lower	upper	Group
0.0	0.033707865168539325	0.012190190988328242	0.05522553934875041	Yes, definitely
1.5918367346938775	0.033707865168539325	0.012190190988328242	0.05522553934875041	Yes, definitely
3.183673469387755	0.038523274478330656	0.015241179731347924	0.06180536922531339	Yes, definitely
4.775510204081632	0.0449438202247191	0.020984767022422413	0.06890287342701579	Yes, definitely
6.36734693877551	0.04654895666131621	0.022124312748248724	0.0709736005743837	Yes, definitely
7.959183673469388	0.048154093097913325	0.024019390793469906	0.07228879540235675	Yes, definitely
9.551020408163264	0.052969502407704656	0.028307203283315173	0.07763180153209415	Yes, definitely
11.142857142857142	0.0593900481540931	0.033545014304239965	0.08523508200394624	Yes, definitely
12.73469387755102	0.06581059390048154	0.0384901252625174	0.09313106253844568	Yes, definitely
14.326530612244898	0.07223113964686999	0.044080337240952276	0.10038194205278769	Yes, definitely
15.918367346938776	0.07223113964686999	0.044080337240952276	0.10038194205278769	Yes, definitely
17.510204081632654	0.0754414125200642	0.04701332566082218	0.10386949937930622	Yes, definitely
19.10204081632653	0.07865168539325842	0.049725622055075455	0.1075777487314414	Yes, definitely
20.693877551020407	0.07865168539325842	0.049725622055075455	0.1075777487314414	Yes, definitely
22.285714285714285	0.08507223113964688	0.054638339863975455	0.1155061224153183	Yes, definitely
23.877551020408163	0.09149277688603531	0.059837615711053865	0.12314793806101676	Yes, definitely
25.46938775510204	0.09791332263242375	0.06542408050757573	0.13040256475727177	Yes, definitely
27.06122448979592	0.09951845906902086	0.0672996415532286	0.13173727658481313	Yes, definitely
28.653061224489797	0.10272873194221509	0.07027975487384304	0.13517770901058712	Yes, definitely
30.244897959183675	0.11235955056179775	0.07980845945249901	0.1449106416710965	Yes, definitely
31.836734693877553	0.12038523274478331	0.08522031572517319	0.15555014976439344	Yes, definitely
33.42857142857143	0.13162118780096307	0.09489238092248649	0.16834999467943967	Yes, definitely
35.02040816326531	0.1508828250401284	0.11191926657690748	0.18984638350334931	Yes, definitely
36.61224489795919	0.17014446227929375	0.12749172053567176	0.21279720402291574	Yes, definitely
38.20408163265306	0.1958266452648475	0.15031756863135315	0.24133572189834185	Yes, definitely
39.795918367346935	0.20545746388443017	0.1591249438478513	0.25178998392100904	Yes, definitely
41.38775510204081	0.2375601926163724	0.18592657745250984	0.28919380778023496	Yes, definitely
42.97959183673469	0.2504012841091493	0.19854222751792994	0.30226034070036867	Yes, definitely
44.57142857142857	0.2696629213483146	0.21716973309665022	0.322156109599979	Yes, definitely
46.16326530612245	0.3097913322632424	0.25700202869087174	0.36258063583561306	Yes, definitely
47.755102040816325	0.3113964686998395	0.2585957359850034	0.3641972014146756	Yes, definitely
49.3469387755102	0.3274478330658106	0.27219376631726283	0.38270189981435837	Yes, definitely
50.93877551020408	0.3563402889245586	0.29936925948658233	0.4133113183625349	Yes, definitely
52.53061224489796	0.37720706260032105	0.32140784034262343	0.4330062848580187	Yes, definitely
54.12244897959184	0.39325842696629215	0.33697290041606254	0.44954395351652177	Yes, definitely
55.714285714285715	0.4012841091492777	0.3453732559265229	0.4571949623720325	Yes, definitely
57.30612244897959	0.42857142857142855	0.3739967897271268	0.4831460674157303	Yes, definitely
58.89795918367347	0.4333868378812199	0.37816554233729055	0.48860813342514925	Yes, definitely
60.48979591836735	0.449438202247191	0.39241776779422344	0.5064586367001586	Yes, definitely
62.08163265306123	0.4606741573033708	0.404401139243727	0.5169471753630146	Yes, definitely
63.673469387755105	0.46869983948635635	0.4127907849945436	0.5246088939781691	Yes, definitely
65.26530612244898	0.47351524879614765	0.4173406086504012	0.5296898889418941	Yes, definitely
66.85714285714286	0.4751203852327448	0.4185123845615114	0.5317283859039782	Yes, definitely
68.44897959183673	0.48154093097913325	0.42618685020553665	0.5368950117527299	Yes, definitely
70.04081632653062	0.48635634028892455	0.43095685828332775	0.5417558222945213	Yes, definitely
71.63265306122449	0.48796147672552165	0.43244231385599785	0.5434806395950454	Yes, definitely
73.22448979591837	0.492776886035313	0.43734110981591373	0.5482126622547122	Yes, definitely
74.81632653061224	0.49919743178170145	0.44296195588743886	0.555432907675964	Yes, definitely
76.40816326530611	0.5040128410914928	0.4480929950819038	0.5599326871010818	Yes, definitely
78.0	0.5136436597110754	0.45635577004622063	0.5709315493759302	Yes, definitely
0.0	0.0	0.0	0.0	Probably
1.5918367346938775	0.0	0.0	0.0	Probably
3.183673469387755	0.0	0.0	0.0	Probably
4.775510204081632	0.0	0.0	0.0	Probably
6.36734693877551	0.0	0.0	0.0	Probably
7.959183673469388	0.0	0.0	0.0	Probably
9.551020408163264	0.0	0.0	0.0	Probably
11.142857142857142	0.0	0.0	0.0	Probably
12.73469387755102	0.0	0.0	0.0	Probably
14.326530612244898	0.0	0.0	0.0	Probably
15.918367346938776	0.0	0.0	0.0	Probably
17.510204081632654	0.0	0.0	0.0	Probably
19.10204081632653	0.0	0.0	0.0	Probably
20.693877551020407	0.0	0.0	0.0	Probably
22.285714285714285	0.0	0.0	0.0	Probably
23.877551020408163	0.0	0.0	0.0	Probably
25.46938775510204	0.0	0.0	0.0	Probably
27.06122448979592	0.004761904761904762	0.0	0.0153634510264945	Probably
28.653061224489797	0.004761904761904762	0.0	0.0153634510264945	Probably
30.244897959183675	0.004761904761904762	0.0	0.0153634510264945	Probably
31.836734693877553	0.009523809523809525	0.0	0.023809523809523808	Probably
33.42857142857143	0.014285714285714285	0.0	0.03381886359443029	Probably
35.02040816326531	0.01904761904761905	0.0	0.04309405937705255	Probably
36.61224489795919	0.023809523809523808	0.0	0.05105624673331362	Probably
38.20408163265306	0.0380952380952381	0.006806257674481626	0.06938421851599458	Probably
39.795918367346935	0.06190476190476191	0.022611990093744025	0.10119753371577979	Probably
41.38775510204081	0.08095238095238096	0.03826811956984965	0.12363664233491226	Probably
42.97959183673469	0.09047619047619047	0.04820972963642359	0.13274265131595736	Probably
44.57142857142857	0.11428571428571428	0.06617746112184898	0.16239396744957957	Probably
46.16326530612245	0.11904761904761904	0.06960529876827592	0.16848993932696216	Probably
47.755102040816325	0.11904761904761904	0.06960529876827592	0.16848993932696216	Probably
49.3469387755102	0.12857142857142856	0.07568939089972809	0.18145346624312902	Probably
50.93877551020408	0.13333333333333333	0.07817900976338067	0.188487656903286	Probably
52.53061224489796	0.1380952380952381	0.08100416424996124	0.19518631194051497	Probably
54.12244897959184	0.15714285714285714	0.09530183246158992	0.21898388182412437	Probably
55.714285714285715	0.15714285714285714	0.09530183246158992	0.21898388182412437	Probably
57.30612244897959	0.19047619047619047	0.11959839678473541	0.26135398416764555	Probably
58.89795918367347	0.19047619047619047	0.11959839678473541	0.26135398416764555	Probably
60.48979591836735	0.21904761904761905	0.14034924615911998	0.2977459919361181	Probably
62.08163265306123	0.24761904761904763	0.1620342593132263	0.33320383592486896	Probably
63.673469387755105	0.24761904761904763	0.1620342593132263	0.33320383592486896	Probably
65.26530612244898	0.2571428571428571	0.17253998681943117	0.34174572746628307	Probably
66.85714285714286	0.2571428571428571	0.17253998681943117	0.34174572746628307	Probably
68.44897959183673	0.2619047619047619	0.17658822444205283	0.34722129936747104	Probably
70.04081632653062	0.2619047619047619	0.17658822444205283	0.34722129936747104	Probably
71.63265306122449	0.2714285714285714	0.1865639071726026	0.3562932356845402	Probably
73.22448979591837	0.28095238095238095	0.19762644220918013	0.3642783196955818	Probably
74.81632653061224	0.28095238095238095	0.19762644220918013	0.3642783196955818	Probably
76.40816326530611	0.29523809523809524	0.2086227485689525	0.381853441907238	Probably
78.0	0.3047619047619048	0.2167996639315919	0.3927241455922177	Probably
0.0	0.0	0.0	0.0	Unsure
1.5918367346938775	0.0	0.0	0.0	Unsure
3.183673469387755	0.0	0.0	0.0	Unsure
4.775510204081632	0.0	0.0	0.0	Unsure
6.36734693877551	0.0	0.0	0.0	Unsure
7.959183673469388	0.0	0.0	0.0	Unsure
9.551020408163264	0.0	0.0	0.0	Unsure
11.142857142857142	0.0	0.0	0.0	Unsure
12.73469387755102	0.0	0.0	0.0	Unsure
14.326530612244898	0.0	0.0	0.0	Unsure
15.918367346938776	0.0	0.0	0.0	Unsure
17.510204081632654	0.0	0.0	0.0	Unsure
19.10204081632653	0.0	0.0	0.0	Unsure
20.693877551020407	0.0	0.0	0.0	Unsure
22.285714285714285	0.0	0.0	0.0	Unsure
23.877551020408163	0.0	0.0	0.0	Unsure
25.46938775510204	0.00641025641025641	0.0	0.022310903076540385	Unsure
27.06122448979592	0.00641025641025641	0.0	0.022310903076540385	Unsure
28.653061224489797	0.00641025641025641	0.0	0.022310903076540385	Unsure
30.244897959183675	0.00641025641025641	0.0	0.022310903076540385	Unsure
31.836734693877553	0.00641025641025641	0.0	0.022310903076540385	Unsure
33.42857142857143	0.00641025641025641	0.0	0.022310903076540385	Unsure
35.02040816326531	0.00641025641025641	0.0	0.022310903076540385	Unsure
36.61224489795919	0.019230769230769232	0.0	0.04824286588698527	Unsure
38.20408163265306	0.019230769230769232	0.0	0.04824286588698527	Unsure
39.795918367346935	0.019230769230769232	0.0	0.04824286588698527	Unsure
41.38775510204081	0.019230769230769232	0.0	0.04824286588698527	Unsure
42.97959183673469	0.019230769230769232	0.0	0.04824286588698527	Unsure
44.57142857142857	0.019230769230769232	0.0	0.04824286588698527	Unsure
46.16326530612245	0.03205128205128205	0.0	0.07004305073790804	Unsure
47.755102040816325	0.03205128205128205	0.0	0.07004305073790804	Unsure
49.3469387755102	0.03205128205128205	0.0	0.07004305073790804	Unsure
50.93877551020408	0.04487179487179487	0.0026507634016032025	0.08709282634198653	Unsure
52.53061224489796	0.04487179487179487	0.0026507634016032025	0.08709282634198653	Unsure
54.12244897959184	0.04487179487179487	0.0026507634016032025	0.08709282634198653	Unsure
55.714285714285715	0.04487179487179487	0.0026507634016032025	0.08709282634198653	Unsure
57.30612244897959	0.04487179487179487	0.0026507634016032025	0.08709282634198653	Unsure
58.89795918367347	0.04487179487179487	0.0026507634016032025	0.08709282634198653	Unsure
60.48979591836735	0.05128205128205128	0.0016403560427086517	0.10092374652139391	Unsure
62.08163265306123	0.057692307692307696	0.00249476861277121	0.11288984677184419	Unsure
63.673469387755105	0.057692307692307696	0.00249476861277121	0.11288984677184419	Unsure
65.26530612244898	0.0641025641025641	0.006410256410256408	0.12179487179487178	Unsure
66.85714285714286	0.0641025641025641	0.006410256410256408	0.12179487179487178	Unsure
68.44897959183673	0.07051282051282051	0.0115855791301748	0.12944006189546622	Unsure
70.04081632653062	0.07051282051282051	0.0115855791301748	0.12944006189546622	Unsure
71.63265306122449	0.07051282051282051	0.0115855791301748	0.12944006189546622	Unsure
73.22448979591837	0.07051282051282051	0.0115855791301748	0.12944006189546622	Unsure
74.81632653061224	0.07692307692307693	0.017293974664698175	0.13655217918145568	Unsure
76.40816326530611	0.08974358974358974	0.02679854250931933	0.15268863697786017	Unsure
78.0	0.10256410256410256	0.034607069933007883	0.17052113519519724	Unsure
0.0	0.0	0.0	0.0	Probably not
1.5918367346938775	0.0	0.0	0.0	Probably not
3.183673469387755	0.0	0.0	0.0	Probably not
4.775510204081632	0.0	0.0	0.0	Probably not
6.36734693877551	0.0	0.0	0.0	Probably not
7.959183673469388	0.0	0.0	0.0	Probably not
9.551020408163264	0.0	0.0	0.0	Probably not
11.142857142857142	0.0	0.0	0.0	Probably not
12.73469387755102	0.0	0.0	0.0	Probably not
14.326530612244898	0.0	0.0	0.0	Probably not
15.918367346938776	0.0	0.0	0.0	Probably not
17.510204081632654	0.0	0.0	0.0	Probably not
19.10204081632653	0.0	0.0	0.0	Probably not
20.693877551020407	0.0	0.0	0.0	Probably not
22.285714285714285	0.0	0.0	0.0	Probably not
23.877551020408163	0.0	0.0	0.0	Probably not
25.46938775510204	0.0	0.0	0.0	Probably not
27.06122448979592	0.0	0.0	0.0	Probably not
28.653061224489797	0.0	0.0	0.0	Probably not
30.244897959183675	0.0	0.0	0.0	Probably not
31.836734693877553	0.0	0.0	0.0	Probably not
33.42857142857143	0.0	0.0	0.0	Probably not
35.02040816326531	0.0	0.0	0.0	Probably not
36.61224489795919	0.0	0.0	0.0	Probably not
38.20408163265306	0.0	0.0	0.0	Probably not
39.795918367346935	0.0	0.0	0.0	Probably not
41.38775510204081	0.0	0.0	0.0	Probably not
42.97959183673469	0.0	0.0	0.0	Probably not
44.57142857142857	0.0	0.0	0.0	Probably not
46.16326530612245	0.0064516129032258064	0.0	0.022598894119333354	Probably not
47.755102040816325	0.0064516129032258064	0.0	0.022598894119333354	Probably not
49.3469387755102	0.0064516129032258064	0.0	0.022598894119333354	Probably not
50.93877551020408	0.0064516129032258064	0.0	0.022598894119333354	Probably not
52.53061224489796	0.012903225806451613	0.0	0.03870967741935484	Probably not
54.12244897959184	0.012903225806451613	0.0	0.03870967741935484	Probably not
55.714285714285715	0.012903225806451613	0.0	0.03870967741935484	Probably not
57.30612244897959	0.012903225806451613	0.0	0.03870967741935484	Probably not
58.89795918367347	0.01935483870967742	0.0	0.04938110356227883	Probably not
60.48979591836735	0.025806451612903226	0.0	0.06003707265776019	Probably not
62.08163265306123	0.025806451612903226	0.0	0.06003707265776019	Probably not
63.673469387755105	0.025806451612903226	0.0	0.06003707265776019	Probably not
65.26530612244898	0.025806451612903226	0.0	0.06003707265776019	Probably not
66.85714285714286	0.025806451612903226	0.0	0.06003707265776019	Probably not
68.44897959183673	0.025806451612903226	0.0	0.06003707265776019	Probably not
70.04081632653062	0.025806451612903226	0.0	0.06003707265776019	Probably not
71.63265306122449	0.025806451612903226	0.0	0.06003707265776019	Probably not
73.22448979591837	0.03870967741935484	0.0	0.08226877080359453	Probably not
74.81632653061224	0.03870967741935484	0.0	0.08226877080359453	Probably not
76.40816326530611	0.04516129032258064	0.0	0.09291737054203215	Probably not
78.0	0.05161290322580645	0.0018278627789791793	0.10139794367263372	Probably not
0.0	0.0	0.0	0.0	No, definitely not
1.5918367346938775	0.0	0.0	0.0	No, definitely not
3.183673469387755	0.0	0.0	0.0	No, definitely not
4.775510204081632	0.0	0.0	0.0	No, definitely not
6.36734693877551	0.0	0.0	0.0	No, definitely not
7.959183673469388	0.0	0.0	0.0	No, definitely not
9.551020408163264	0.0	0.0	0.0	No, definitely not
11.142857142857142	0.0	0.0	0.0	No, definitely not
12.73469387755102	0.0	0.0	0.0	No, definitely not
14.326530612244898	0.0	0.0	0.0	No, definitely not
15.918367346938776	0.0	0.0	0.0	No, definitely not
17.510204081632654	0.0	0.0	0.0	No, definitely not
19.10204081632653	0.0	0.0	0.0	No, definitely not
20.693877551020407	0.0	0.0	0.0	No, definitely not
22.285714285714285	0.0	0.0	0.0	No, definitely not
23.877551020408163	0.0	0.0	0.0	No, definitely not
25.46938775510204	0.0	0.0	0.0	No, definitely not
27.06122448979592	0.0	0.0	0.0	No, definitely not
28.653061224489797	0.0	0.0	0.0	No, definitely not
30.244897959183675	0.0	0.0	0.0	No, definitely not
31.836734693877553	0.0	0.0	0.0	No, definitely not
33.42857142857143	0.0	0.0	0.0	No, definitely not
35.02040816326531	0.0	0.0	0.0	No, definitely not
36.61224489795919	0.0	0.0	0.0	No, definitely not
38.20408163265306	0.0	0.0	0.0	No, definitely not
39.795918367346935	0.0	0.0	0.0	No, definitely not
41.38775510204081	0.0	0.0	0.0	No, definitely not
42.97959183673469	0.0	0.0	0.0	No, definitely not
44.57142857142857	0.0	0.0	0.0	No, definitely not
46.16326530612245	0.0	0.0	0.0	No, definitely not
47.755102040816325	0.0	0.0	0.0	No, definitely not
49.3469387755102	0.0	0.0	0.0	No, definitely not
50.93877551020408	0.0	0.0	0.0	No, definitely not
52.53061224489796	0.0	0.0	0.0	No, definitely not
54.12244897959184	0.0	0.0	0.0	No, definitely not
55.714285714285715	0.0048543689320388345	0.0	0.014563106796116505	No, definitely not
57.30612244897959	0.0048543689320388345	0.0	0.014563106796116505	No, definitely not
58.89795918367347	0.0048543689320388345	0.0	0.014563106796116505	No, definitely not
60.48979591836735	0.0048543689320388345	0.0	0.014563106796116505	No, definitely not
62.08163265306123	0.0048543689320388345	0.0	0.014563106796116505	No, definitely not
63.673469387755105	0.0048543689320388345	0.0	0.014563106796116505	No, definitely not
65.26530612244898	0.0048543689320388345	0.0	0.014563106796116505	No, definitely not
66.85714285714286	0.0048543689320388345	0.0	0.014563106796116505	No, definitely not
68.44897959183673	0.0048543689320388345	0.0	0.014563106796116505	No, definitely not
70.04081632653062	0.0048543689320388345	0.0	0.014563106796116505	No, definitely not
71.63265306122449	0.0048543689320388345	0.0	0.014563106796116505	No, definitely not
73.22448979591837	0.0048543689320388345	0.0	0.014563106796116505	No, definitely not
74.81632653061224	0.0048543689320388345	0.0	0.014563106796116505	No, definitely not
76.40816326530611	0.0048543689320388345	0.0	0.014563106796116505	No, definitely not
78.0	0.0048543689320388345	0.0	0.014563106796116505	No, definitely not
