# Supplementary material for: Providing normative information increases intentions to accept a COVID-19 vaccine
Source: Nat Commun. 2023 Jan 9;14:126. doi: 10.1038/s41467-022-35052-4 (PMC9828376; doi:10.1038/s41467-022-35052-4)
Supplement: Supplementary file 4 — Source Data [file 41467_2022_35052_MOESM4_ESM.zip › Source Data/Supplementary Information/FigureS3a.csv]

	country_pre	behavior	level	survey_response_information_version	value	group
France	France	vaccine	high	1	69	Broad
France	France	vaccine	high	2	71	Broad
France	France	vaccine	high	3	71	Broad
France	France	vaccine	high	4	66	Broad
France	France	vaccine	high	5	63	Broad
France	France	vaccine	high	6	65	Broad
France	France	vaccine	high	7	72	Broad
France	France	vaccine	high	8	75	Broad
France	France	vaccine	high	9	76	Broad
France	France	vaccine	high	10	77	Broad
France	France	vaccine	high	11	77	Broad
France	France	vaccine	low	1	40	Narrow
France	France	vaccine	low	2	42	Narrow
France	France	vaccine	low	3	42	Narrow
France	France	vaccine	low	4	36	Narrow
France	France	vaccine	low	5	34	Narrow
France	France	vaccine	low	6	37	Narrow
France	France	vaccine	low	7	47	Narrow
France	France	vaccine	low	8	53	Narrow
France	France	vaccine	low	9	53	Narrow
France	France	vaccine	low	10	53	Narrow
France	France	vaccine	low	11	55	Narrow
France	France	0	0	0	0	Country Belief
France	France	0	0	0	0	Country Belief
France	France	0	0	0	0	Country Belief
France	France	0	0	0	0	Country Belief
France	France	0	0	0	0	Country Belief
France	France	0	0	0	0	Country Belief
France	France	0	0	0	0	Country Belief
France	France	0	0	0	0	Country Belief
France	France	0	0	0	0	Country Belief
France	France	0	0	0	0	Country Belief
France	France	0	0	0	0	Country Belief
France	France	0	0	0	0	Country Belief
France	France	0	0	0	0	Country Belief
France	France	0	0	0	0	Country Belief
France	France	0	0	0	0	Country Belief
France	France	0	0	0	0	Country Belief
France	France	0	0	0	0	Country Belief
France	France	0	0	0	0	Country Belief
France	France	0	0	0	0	Country Belief
France	France	0	0	0	0	Country Belief
France	France	0	0	0	0	Country Belief
France	France	0	0	0	0	Country Belief
France	France	0	0	0	0	Country Belief
France	France	0	0	0	0	Country Belief
France	France	0	0	0	0	Country Belief
France	France	0	0	0	0	Country Belief
France	France	0	0	0	0	Country Belief
France	France	0	0	0	0	Country Belief
France	France	0	0	0	0	Country Belief
France	France	0	0	0	0	Country Belief
France	France	0	0	0	0	Country Belief
France	France	0	0	0	0	Country Belief
France	France	0	0	0	0	Country Belief
France	France	0	0	0	0	Country Belief
France	France	0	0	0	0	Country Belief
France	France	0	0	0	0	Country Belief
France	France	0	0	0	0	Country Belief
France	France	0	0	0	0	Country Belief
France	France	0	0	0	0	Country Belief
France	France	0	0	0	0	Country Belief
France	France	0	0	0	0	Country Belief
France	France	0	0	0	0	Country Belief
France	France	0	0	0	0	Country Belief
France	France	0	0	0	0	Country Belief
France	France	0	0	0	0	Country Belief
France	France	0	0	0	0	Country Belief
France	France	0	0	0	0	Country Belief
France	France	0	0	0	0	Country Belief
France	France	0	0	0	0	Country Belief
France	France	0	0	0	0	Country Belief
France	France	0	0	0	0	Country Belief
France	France	0	0	0	0	Country Belief
France	France	0	0	0	0	Country Belief
France	France	0	0	0	0	Country Belief
France	France	0	0	0	0	Country Belief
France	France	0	0	0	0	Country Belief
France	France	0	0	0	0	Country Belief
France	France	0	0	0	0	Country Belief
France	France	0	0	0	0	Country Belief
France	France	0	0	0	0	Country Belief
France	France	0	0	0	0	Country Belief
France	France	0	0	0	0	Country Belief
France	France	0	0	0	0	Country Belief
France	France	0	0	0	0	Country Belief
France	France	0	0	0	0	Country Belief
France	France	0	0	0	0	Country Belief
France	France	0	0	0	0	Country Belief
France	France	0	0	0	0	Country Belief
France	France	0	0	0	0	Country Belief
France	France	0	0	0	0	Country Belief
France	France	0	0	0	0	Country Belief
France	France	0	0	0	0	Country Belief
France	France	0	0	0	0	Country Belief
France	France	0	0	0	0	Country Belief
France	France	0	0	0	0	Country Belief
France	France	0	0	0	0	Country Belief
France	France	0	0	0	0	Country Belief
France	France	0	0	0	0	Country Belief
France	France	0	0	0	0	Country Belief
France	France	0	0	0	0	Country Belief
France	France	0	0	0	0	Country Belief
France	France	0	0	0	0	Country Belief
France	France	0	0	0	0	Country Belief
France	France	0	0	0	0	Country Belief
France	France	0	0	0	0	Country Belief
France	France	0	0	0	0	Country Belief
France	France	0	0	0	0	Country Belief
France	France	0	0	0	0	Country Belief
France	France	0	0	0	0	Country Belief
France	France	0	0	0	0	Country Belief
France	France	0	0	0	0	Country Belief
France	France	0	0	0	0	Country Belief
France	France	0	0	0	0	Country Belief
France	France	0	0	0	0	Country Belief
France	France	0	0	0	0	Country Belief
France	France	0	0	0	0	Country Belief
France	France	0	0	0	0	Country Belief
France	France	0	0	0	0	Country Belief
France	France	0	0	0	0	Country Belief
France	France	0	0	0	0	Country Belief
France	France	0	0	0	0	Country Belief
France	France	0	0	0	0	Country Belief
France	France	0	0	0	0	Country Belief
France	France	0	0	0	0	Country Belief
France	France	0	0	0	0	Country Belief
France	France	0	0	0	0	Country Belief
France	France	0	0	0	0	Country Belief
France	France	0	0	0	0	Country Belief
France	France	0	0	0	0	Country Belief
France	France	0	0	0	0	Country Belief
France	France	0	0	0	0	Country Belief
France	France	0	0	0	0	Country Belief
France	France	0	0	0	0	Country Belief
France	France	0	0	0	0	Country Belief
France	France	0	0	0	0	Country Belief
France	France	0	0	0	0	Country Belief
France	France	0	0	0	0	Country Belief
France	France	0	0	0	0	Country Belief
France	France	0	0	0	0	Country Belief
France	France	0	0	0	0	Country Belief
France	France	0	0	0	0	Country Belief
France	France	0	0	0	0	Country Belief
France	France	0	0	0	0	Country Belief
France	France	0	0	0	0	Country Belief
France	France	0	0	0	0	Country Belief
France	France	0	0	0	0	Country Belief
France	France	0	0	0	0	Country Belief
France	France	0	0	0	0	Country Belief
France	France	0	0	0	0	Country Belief
France	France	0	0	0	0	Country Belief
France	France	0	0	0	0	Country Belief
France	France	0	0	0	0	Country Belief
France	France	0	0	0	0	Country Belief
France	France	0	0	0	0	Country Belief
France	France	0	0	0	0	Country Belief
France	France	0	0	0	0	Country Belief
France	France	0	0	0	0	Country Belief
France	France	0	0	0	0	Country Belief
France	France	0	0	0	0	Country Belief
France	France	0	0	0	0	Country Belief
France	France	0	0	0	0	Country Belief
France	France	0	0	0	0	Country Belief
France	France	0	0	0	0	Country Belief
France	France	0	0	0	0	Country Belief
France	France	0	0	0	0	Country Belief
France	France	0	0	0	0	Country Belief
France	France	0	0	0	0	Country Belief
France	France	0	0	0	0	Country Belief
France	France	0	0	0	0	Country Belief
France	France	0	0	0	0	Country Belief
France	France	0	0	0	0	Country Belief
France	France	0	0	0	0	Country Belief
France	France	0	0	0	0	Country Belief
France	France	0	0	0	0	Country Belief
France	France	0	0	0	0	Country Belief
France	France	0	0	0	0	Country Belief
France	France	0	0	0	0	Country Belief
France	France	0	0	0	0	Country Belief
France	France	0	0	0	0	Country Belief
France	France	0	0	0	0	Country Belief
France	France	0	0	0	0	Country Belief
France	France	0	0	0	0	Country Belief
France	France	0	0	0	0	Country Belief
France	France	0	0	0	0	Country Belief
France	France	0	0	0	0	Country Belief
France	France	0	0	0	0	Country Belief
France	France	0	0	0	0	Country Belief
France	France	0	0	0	0	Country Belief
France	France	0	0	0	0	Country Belief
France	France	0	0	0	0	Country Belief
France	France	0	0	0	0	Country Belief
France	France	0	0	0	0	Country Belief
France	France	0	0	0	0	Country Belief
France	France	0	0	0	0	Country Belief
France	France	0	0	0	0	Country Belief
France	France	0	0	0	0	Country Belief
France	France	0	0	0	0	Country Belief
France	France	0	0	0	0	Country Belief
France	France	0	0	0	0	Country Belief
France	France	0	0	0	0	Country Belief
France	France	0	0	0	0	Country Belief
France	France	0	0	0	0	Country Belief
France	France	0	0	0	0	Country Belief
France	France	0	0	0	0	Country Belief
France	France	0	0	0	0	Country Belief
France	France	0	0	0	0	Country Belief
France	France	0	0	0	0	Country Belief
France	France	0	0	0	0	Country Belief
France	France	0	0	0	0	Country Belief
France	France	0	0	0	0	Country Belief
France	France	0	0	0	0	Country Belief
France	France	0	0	0	0	Country Belief
France	France	0	0	0	0	Country Belief
France	France	0	0	0	0	Country Belief
France	France	0	0	0	0	Country Belief
France	France	0	0	0	0	Country Belief
France	France	0	0	0	0	Country Belief
France	France	0	0	0	0	Country Belief
France	France	0	0	0	0	Country Belief
France	France	0	0	0	0	Country Belief
France	France	0	0	0	0	Country Belief
France	France	0	0	0	0	Country Belief
France	France	0	0	0	0	Country Belief
France	France	0	0	0	0	Country Belief
France	France	0	0	0	0	Country Belief
France	France	0	0	0	0	Country Belief
France	France	0	0	0	0	Country Belief
France	France	0	0	0	0	Country Belief
France	France	0	0	0	0	Country Belief
France	France	0	0	0	0	Country Belief
France	France	0	0	0	0	Country Belief
France	France	0	0	0	0	Country Belief
France	France	0	0	0	0	Country Belief
France	France	0	0	0	0	Country Belief
France	France	0	0	0	0	Country Belief
France	France	0	0	0	0	Country Belief
France	France	0	0	0	0	Country Belief
France	France	0	0	0	0	Country Belief
France	France	0	0	0	0	Country Belief
France	France	0	0	0	0	Country Belief
France	France	0	0	0	0	Country Belief
France	France	0	0	0	0	Country Belief
France	France	0	0	0	0	Country Belief
France	France	0	0	0	0	Country Belief
France	France	0	0	0	0	Country Belief
France	France	0	0	0	0	Country Belief
France	France	0	0	0	0	Country Belief
France	France	0	0	0	0	Country Belief
France	France	0	0	0	0	Country Belief
France	France	0	0	0	0	Country Belief
France	France	0	0	0	0	Country Belief
France	France	0	0	0	0	Country Belief
France	France	0	0	0	0	Country Belief
France	France	0	0	0	0	Country Belief
France	France	0	0	0	0	Country Belief
France	France	0	0	0	0	Country Belief
France	France	0	0	0	0	Country Belief
France	France	0	0	0	0	Country Belief
France	France	0	0	0	0	Country Belief
France	France	0	0	0	0	Country Belief
France	France	0	0	0	0	Country Belief
France	France	0	0	0	0	Country Belief
Poland	Poland	vaccine	high	1	66	Broad
Poland	Poland	vaccine	high	2	69	Broad
Poland	Poland	vaccine	high	3	69	Broad
Poland	Poland	vaccine	high	4	69	Broad
Poland	Poland	vaccine	high	5	69	Broad
Poland	Poland	vaccine	high	6	72	Broad
Poland	Poland	vaccine	high	7	78	Broad
Poland	Poland	vaccine	high	8	79	Broad
Poland	Poland	vaccine	high	9	78	Broad
Poland	Poland	vaccine	high	10	77	Broad
Poland	Poland	vaccine	high	11	77	Broad
Poland	Poland	vaccine	low	1	38	Narrow
Poland	Poland	vaccine	low	2	40	Narrow
Poland	Poland	vaccine	low	3	40	Narrow
Poland	Poland	vaccine	low	4	38	Narrow
Poland	Poland	vaccine	low	5	40	Narrow
Poland	Poland	vaccine	low	6	49	Narrow
Poland	Poland	vaccine	low	7	59	Narrow
Poland	Poland	vaccine	low	8	61	Narrow
Poland	Poland	vaccine	low	9	60	Narrow
Poland	Poland	vaccine	low	10	59	Narrow
Poland	Poland	vaccine	low	11	59	Narrow
Poland	Poland	0	0	0	0	Country Belief
Poland	Poland	0	0	0	0	Country Belief
Poland	Poland	0	0	0	0	Country Belief
Poland	Poland	0	0	0	0	Country Belief
Poland	Poland	0	0	0	0	Country Belief
Poland	Poland	0	0	0	0	Country Belief
Poland	Poland	0	0	0	0	Country Belief
Poland	Poland	0	0	0	0	Country Belief
Poland	Poland	0	0	0	0	Country Belief
Poland	Poland	0	0	0	0	Country Belief
Poland	Poland	0	0	0	0	Country Belief
Poland	Poland	0	0	0	0	Country Belief
Poland	Poland	0	0	0	0	Country Belief
Poland	Poland	0	0	0	0	Country Belief
Poland	Poland	0	0	0	0	Country Belief
Poland	Poland	0	0	0	0	Country Belief
Poland	Poland	0	0	0	0	Country Belief
Poland	Poland	0	0	0	0	Country Belief
Poland	Poland	0	0	0	0	Country Belief
Poland	Poland	0	0	0	0	Country Belief
Poland	Poland	0	0	0	0	Country Belief
Poland	Poland	0	0	0	0	Country Belief
Poland	Poland	0	0	0	0	Country Belief
Poland	Poland	0	0	0	0	Country Belief
Poland	Poland	0	0	0	0	Country Belief
Poland	Poland	0	0	0	0	Country Belief
Poland	Poland	0	0	0	0	Country Belief
Poland	Poland	0	0	0	0	Country Belief
Poland	Poland	0	0	0	0	Country Belief
Poland	Poland	0	0	0	0	Country Belief
Poland	Poland	0	0	0	0	Country Belief
Poland	Poland	0	0	0	0	Country Belief
Poland	Poland	0	0	0	0	Country Belief
Poland	Poland	0	0	0	0	Country Belief
Poland	Poland	0	0	0	0	Country Belief
Poland	Poland	0	0	0	0	Country Belief
Poland	Poland	0	0	0	0	Country Belief
Poland	Poland	0	0	0	0	Country Belief
Poland	Poland	0	0	0	0	Country Belief
Poland	Poland	0	0	0	0	Country Belief
Poland	Poland	0	0	0	0	Country Belief
Poland	Poland	0	0	0	0	Country Belief
Poland	Poland	0	0	0	0	Country Belief
Poland	Poland	0	0	0	0	Country Belief
Poland	Poland	0	0	0	0	Country Belief
Poland	Poland	0	0	0	0	Country Belief
Poland	Poland	0	0	0	0	Country Belief
Poland	Poland	0	0	0	0	Country Belief
Poland	Poland	0	0	0	0	Country Belief
Poland	Poland	0	0	0	0	Country Belief
Poland	Poland	0	0	0	0	Country Belief
Poland	Poland	0	0	0	0	Country Belief
Poland	Poland	0	0	0	0	Country Belief
Poland	Poland	0	0	0	0	Country Belief
Poland	Poland	0	0	0	0	Country Belief
Poland	Poland	0	0	0	0	Country Belief
Poland	Poland	0	0	0	0	Country Belief
Poland	Poland	0	0	0	0	Country Belief
Poland	Poland	0	0	0	0	Country Belief
Poland	Poland	0	0	0	0	Country Belief
Poland	Poland	0	0	0	0	Country Belief
Poland	Poland	0	0	0	0	Country Belief
Poland	Poland	0	0	0	0	Country Belief
Poland	Poland	0	0	0	0	Country Belief
Poland	Poland	0	0	0	0	Country Belief
Poland	Poland	0	0	0	0	Country Belief
Poland	Poland	0	0	0	0	Country Belief
Poland	Poland	0	0	0	0	Country Belief
Poland	Poland	0	0	0	0	Country Belief
Poland	Poland	0	0	0	0	Country Belief
Poland	Poland	0	0	0	0	Country Belief
Poland	Poland	0	0	0	0	Country Belief
Poland	Poland	0	0	0	0	Country Belief
Poland	Poland	0	0	0	0	Country Belief
Poland	Poland	0	0	0	0	Country Belief
Poland	Poland	0	0	0	0	Country Belief
Poland	Poland	0	0	0	0	Country Belief
Poland	Poland	0	0	0	0	Country Belief
Poland	Poland	0	0	0	0	Country Belief
Poland	Poland	0	0	0	0	Country Belief
Poland	Poland	0	0	0	0	Country Belief
Poland	Poland	0	0	0	0	Country Belief
Poland	Poland	0	0	0	0	Country Belief
Poland	Poland	0	0	0	0	Country Belief
Poland	Poland	0	0	0	0	Country Belief
Poland	Poland	0	0	0	0	Country Belief
Poland	Poland	0	0	0	0	Country Belief
Poland	Poland	0	0	0	0	Country Belief
Poland	Poland	0	0	0	0	Country Belief
Poland	Poland	0	0	0	0	Country Belief
Poland	Poland	0	0	0	0	Country Belief
Poland	Poland	0	0	0	0	Country Belief
Poland	Poland	0	0	0	0	Country Belief
Poland	Poland	0	0	0	0	Country Belief
Poland	Poland	0	0	0	0	Country Belief
Poland	Poland	0	0	0	0	Country Belief
Poland	Poland	0	0	0	0	Country Belief
Poland	Poland	0	0	0	0	Country Belief
Poland	Poland	0	0	0	0	Country Belief
Poland	Poland	0	0	0	0	Country Belief
Poland	Poland	0	0	0	0	Country Belief
Poland	Poland	0	0	0	0	Country Belief
Poland	Poland	0	0	0	0	Country Belief
Poland	Poland	0	0	0	0	Country Belief
Poland	Poland	0	0	0	0	Country Belief
Poland	Poland	0	0	0	0	Country Belief
Poland	Poland	0	0	0	0	Country Belief
Poland	Poland	0	0	0	0	Country Belief
Poland	Poland	0	0	0	0	Country Belief
Poland	Poland	0	0	0	0	Country Belief
Poland	Poland	0	0	0	0	Country Belief
Poland	Poland	0	0	0	0	Country Belief
Poland	Poland	0	0	0	0	Country Belief
Poland	Poland	0	0	0	0	Country Belief
Poland	Poland	0	0	0	0	Country Belief
Poland	Poland	0	0	0	0	Country Belief
Poland	Poland	0	0	0	0	Country Belief
Poland	Poland	0	0	0	0	Country Belief
Poland	Poland	0	0	0	0	Country Belief
Poland	Poland	0	0	0	0	Country Belief
Poland	Poland	0	0	0	0	Country Belief
Poland	Poland	0	0	0	0	Country Belief
Poland	Poland	0	0	0	0	Country Belief
Poland	Poland	0	0	0	0	Country Belief
Poland	Poland	0	0	0	0	Country Belief
Poland	Poland	0	0	0	0	Country Belief
Poland	Poland	0	0	0	0	Country Belief
Poland	Poland	0	0	0	0	Country Belief
Poland	Poland	0	0	0	0	Country Belief
Poland	Poland	0	0	0	0	Country Belief
Poland	Poland	0	0	0	0	Country Belief
Poland	Poland	0	0	0	0	Country Belief
Poland	Poland	0	0	0	0	Country Belief
Poland	Poland	0	0	0	0	Country Belief
Poland	Poland	0	0	0	0	Country Belief
Poland	Poland	0	0	0	0	Country Belief
Poland	Poland	0	0	0	0	Country Belief
Poland	Poland	0	0	0	0	Country Belief
Poland	Poland	0	0	0	0	Country Belief
Poland	Poland	0	0	0	0	Country Belief
Poland	Poland	0	0	0	0	Country Belief
Poland	Poland	0	0	0	0	Country Belief
Poland	Poland	0	0	0	0	Country Belief
Poland	Poland	0	0	0	0	Country Belief
Poland	Poland	0	0	0	0	Country Belief
Poland	Poland	0	0	0	0	Country Belief
Poland	Poland	0	0	0	0	Country Belief
Poland	Poland	0	0	0	0	Country Belief
Poland	Poland	0	0	0	0	Country Belief
Poland	Poland	0	0	0	0	Country Belief
Poland	Poland	0	0	0	0	Country Belief
Poland	Poland	0	0	0	0	Country Belief
Poland	Poland	0	0	0	0	Country Belief
Poland	Poland	0	0	0	0	Country Belief
Poland	Poland	0	0	0	0	Country Belief
Poland	Poland	0	0	0	0	Country Belief
Poland	Poland	0	0	0	0	Country Belief
Poland	Poland	0	0	0	0	Country Belief
Poland	Poland	0	0	0	0	Country Belief
Poland	Poland	0	0	0	0	Country Belief
Poland	Poland	0	0	0	0	Country Belief
Poland	Poland	0	0	0	0	Country Belief
Poland	Poland	0	0	0	0	Country Belief
Poland	Poland	0	0	0	0	Country Belief
Poland	Poland	0	0	0	0	Country Belief
Poland	Poland	0	0	0	0	Country Belief
Poland	Poland	0	0	0	0	Country Belief
Poland	Poland	0	0	0	0	Country Belief
Poland	Poland	0	0	0	0	Country Belief
Poland	Poland	0	0	0	0	Country Belief
Poland	Poland	0	0	0	0	Country Belief
Poland	Poland	0	0	0	0	Country Belief
Poland	Poland	0	0	0	0	Country Belief
Poland	Poland	0	0	0	0	Country Belief
Poland	Poland	0	0	0	0	Country Belief
Poland	Poland	0	0	0	0	Country Belief
Poland	Poland	0	0	0	0	Country Belief
Poland	Poland	0	0	0	0	Country Belief
Poland	Poland	0	0	0	0	Country Belief
Poland	Poland	0	0	0	0	Country Belief
Poland	Poland	0	0	0	0	Country Belief
Poland	Poland	0	0	0	0	Country Belief
Poland	Poland	0	0	0	0	Country Belief
Poland	Poland	0	0	0	0	Country Belief
Poland	Poland	0	0	0	0	Country Belief
Poland	Poland	0	0	0	0	Country Belief
Poland	Poland	0	0	0	0	Country Belief
Poland	Poland	0	0	0	0	Country Belief
Poland	Poland	0	0	0	0	Country Belief
Poland	Poland	0	0	0	0	Country Belief
Poland	Poland	0	0	0	0	Country Belief
Poland	Poland	0	0	0	0	Country Belief
Poland	Poland	0	0	0	0	Country Belief
Poland	Poland	0	0	0	0	Country Belief
Poland	Poland	0	0	0	0	Country Belief
Poland	Poland	0	0	0	0	Country Belief
Poland	Poland	0	0	0	0	Country Belief
Poland	Poland	0	0	0	0	Country Belief
Poland	Poland	0	0	0	0	Country Belief
Poland	Poland	0	0	0	0	Country Belief
Poland	Poland	0	0	0	0	Country Belief
Poland	Poland	0	0	0	0	Country Belief
Poland	Poland	0	0	0	0	Country Belief
Poland	Poland	0	0	0	0	Country Belief
Poland	Poland	0	0	0	0	Country Belief
Poland	Poland	0	0	0	0	Country Belief
Poland	Poland	0	0	0	0	Country Belief
Poland	Poland	0	0	0	0	Country Belief
Poland	Poland	0	0	0	0	Country Belief
Poland	Poland	0	0	0	0	Country Belief
Poland	Poland	0	0	0	0	Country Belief
Poland	Poland	0	0	0	0	Country Belief
Poland	Poland	0	0	0	0	Country Belief
Poland	Poland	0	0	0	0	Country Belief
Poland	Poland	0	0	0	0	Country Belief
Poland	Poland	0	0	0	0	Country Belief
Poland	Poland	0	0	0	0	Country Belief
Poland	Poland	0	0	0	0	Country Belief
Poland	Poland	0	0	0	0	Country Belief
Poland	Poland	0	0	0	0	Country Belief
Poland	Poland	0	0	0	0	Country Belief
Poland	Poland	0	0	0	0	Country Belief
Poland	Poland	0	0	0	0	Country Belief
Poland	Poland	0	0	0	0	Country Belief
Poland	Poland	0	0	0	0	Country Belief
Poland	Poland	0	0	0	0	Country Belief
Poland	Poland	0	0	0	0	Country Belief
Poland	Poland	0	0	0	0	Country Belief
Poland	Poland	0	0	0	0	Country Belief
Poland	Poland	0	0	0	0	Country Belief
Poland	Poland	0	0	0	0	Country Belief
Poland	Poland	0	0	0	0	Country Belief
Poland	Poland	0	0	0	0	Country Belief
Poland	Poland	0	0	0	0	Country Belief
Poland	Poland	0	0	0	0	Country Belief
Poland	Poland	0	0	0	0	Country Belief
Poland	Poland	0	0	0	0	Country Belief
Poland	Poland	0	0	0	0	Country Belief
Poland	Poland	0	0	0	0	Country Belief
Poland	Poland	0	0	0	0	Country Belief
Poland	Poland	0	0	0	0	Country Belief
Poland	Poland	0	0	0	0	Country Belief
Romania	Romania	vaccine	high	1	68	Broad
Romania	Romania	vaccine	high	2	69	Broad
Romania	Romania	vaccine	high	3	69	Broad
Romania	Romania	vaccine	high	4	68	Broad
Romania	Romania	vaccine	high	5	70	Broad
Romania	Romania	vaccine	high	6	73	Broad
Romania	Romania	vaccine	high	7	76	Broad
Romania	Romania	vaccine	high	8	79	Broad
Romania	Romania	vaccine	high	9	78	Broad
Romania	Romania	vaccine	high	10	76	Broad
Romania	Romania	vaccine	high	11	74	Broad
Romania	Romania	vaccine	low	1	42	Narrow
Romania	Romania	vaccine	low	2	43	Narrow
Romania	Romania	vaccine	low	3	43	Narrow
Romania	Romania	vaccine	low	4	42	Narrow
Romania	Romania	vaccine	low	5	45	Narrow
Romania	Romania	vaccine	low	6	50	Narrow
Romania	Romania	vaccine	low	7	58	Narrow
Romania	Romania	vaccine	low	8	62	Narrow
Romania	Romania	vaccine	low	9	60	Narrow
Romania	Romania	vaccine	low	10	58	Narrow
Romania	Romania	vaccine	low	11	57	Narrow
Romania	Romania	0	0	0	0	Country Belief
Romania	Romania	0	0	0	0	Country Belief
Romania	Romania	0	0	0	0	Country Belief
Romania	Romania	0	0	0	0	Country Belief
Romania	Romania	0	0	0	0	Country Belief
Romania	Romania	0	0	0	0	Country Belief
Romania	Romania	0	0	0	0	Country Belief
Romania	Romania	0	0	0	0	Country Belief
Romania	Romania	0	0	0	0	Country Belief
Romania	Romania	0	0	0	0	Country Belief
Romania	Romania	0	0	0	0	Country Belief
Romania	Romania	0	0	0	0	Country Belief
Romania	Romania	0	0	0	0	Country Belief
Romania	Romania	0	0	0	0	Country Belief
Romania	Romania	0	0	0	0	Country Belief
Romania	Romania	0	0	0	0	Country Belief
Romania	Romania	0	0	0	0	Country Belief
Romania	Romania	0	0	0	0	Country Belief
Romania	Romania	0	0	0	0	Country Belief
Romania	Romania	0	0	0	0	Country Belief
Romania	Romania	0	0	0	0	Country Belief
Romania	Romania	0	0	0	0	Country Belief
Romania	Romania	0	0	0	0	Country Belief
Romania	Romania	0	0	0	0	Country Belief
Romania	Romania	0	0	0	0	Country Belief
Romania	Romania	0	0	0	0	Country Belief
Romania	Romania	0	0	0	0	Country Belief
Romania	Romania	0	0	0	0	Country Belief
Romania	Romania	0	0	0	0	Country Belief
Romania	Romania	0	0	0	0	Country Belief
Romania	Romania	0	0	0	0	Country Belief
Romania	Romania	0	0	0	0	Country Belief
Romania	Romania	0	0	0	0	Country Belief
Romania	Romania	0	0	0	0	Country Belief
Romania	Romania	0	0	0	0	Country Belief
Romania	Romania	0	0	0	0	Country Belief
Romania	Romania	0	0	0	0	Country Belief
Romania	Romania	0	0	0	0	Country Belief
Romania	Romania	0	0	0	0	Country Belief
Romania	Romania	0	0	0	0	Country Belief
Romania	Romania	0	0	0	0	Country Belief
Romania	Romania	0	0	0	0	Country Belief
Romania	Romania	0	0	0	0	Country Belief
Romania	Romania	0	0	0	0	Country Belief
Romania	Romania	0	0	0	0	Country Belief
Romania	Romania	0	0	0	0	Country Belief
Romania	Romania	0	0	0	0	Country Belief
Romania	Romania	0	0	0	0	Country Belief
Romania	Romania	0	0	0	0	Country Belief
Romania	Romania	0	0	0	0	Country Belief
Romania	Romania	0	0	0	0	Country Belief
Romania	Romania	0	0	0	0	Country Belief
Romania	Romania	0	0	0	0	Country Belief
Romania	Romania	0	0	0	0	Country Belief
Romania	Romania	0	0	0	0	Country Belief
Romania	Romania	0	0	0	0	Country Belief
Romania	Romania	0	0	0	0	Country Belief
Romania	Romania	0	0	0	0	Country Belief
Romania	Romania	0	0	0	0	Country Belief
Romania	Romania	0	0	0	0	Country Belief
Romania	Romania	0	0	0	0	Country Belief
Romania	Romania	0	0	0	0	Country Belief
Romania	Romania	0	0	0	0	Country Belief
Romania	Romania	0	0	0	0	Country Belief
Romania	Romania	0	0	0	0	Country Belief
Romania	Romania	0	0	0	0	Country Belief
Romania	Romania	0	0	0	0	Country Belief
Romania	Romania	0	0	0	0	Country Belief
Romania	Romania	0	0	0	0	Country Belief
Romania	Romania	0	0	0	0	Country Belief
Romania	Romania	0	0	0	0	Country Belief
Romania	Romania	0	0	0	0	Country Belief
Romania	Romania	0	0	0	0	Country Belief
Romania	Romania	0	0	0	0	Country Belief
Romania	Romania	0	0	0	0	Country Belief
Romania	Romania	0	0	0	0	Country Belief
Romania	Romania	0	0	0	0	Country Belief
Romania	Romania	0	0	0	0	Country Belief
Romania	Romania	0	0	0	0	Country Belief
Romania	Romania	0	0	0	0	Country Belief
Romania	Romania	0	0	0	0	Country Belief
Romania	Romania	0	0	0	0	Country Belief
Romania	Romania	0	0	0	0	Country Belief
Romania	Romania	0	0	0	0	Country Belief
Romania	Romania	0	0	0	0	Country Belief
Romania	Romania	0	0	0	0	Country Belief
Romania	Romania	0	0	0	0	Country Belief
Romania	Romania	0	0	0	0	Country Belief
Romania	Romania	0	0	0	0	Country Belief
Romania	Romania	0	0	0	0	Country Belief
Romania	Romania	0	0	0	0	Country Belief
Romania	Romania	0	0	0	0	Country Belief
Romania	Romania	0	0	0	0	Country Belief
Romania	Romania	0	0	0	0	Country Belief
Romania	Romania	0	0	0	0	Country Belief
Romania	Romania	0	0	0	0	Country Belief
Romania	Romania	0	0	0	0	Country Belief
Romania	Romania	0	0	0	0	Country Belief
Romania	Romania	0	0	0	0	Country Belief
Romania	Romania	0	0	0	0	Country Belief
Romania	Romania	0	0	0	0	Country Belief
Romania	Romania	0	0	0	0	Country Belief
Romania	Romania	0	0	0	0	Country Belief
Romania	Romania	0	0	0	0	Country Belief
Romania	Romania	0	0	0	0	Country Belief
Romania	Romania	0	0	0	0	Country Belief
Romania	Romania	0	0	0	0	Country Belief
Romania	Romania	0	0	0	0	Country Belief
Romania	Romania	0	0	0	0	Country Belief
Romania	Romania	0	0	0	0	Country Belief
Romania	Romania	0	0	0	0	Country Belief
Romania	Romania	0	0	0	0	Country Belief
Romania	Romania	0	0	0	0	Country Belief
Romania	Romania	0	0	0	0	Country Belief
Romania	Romania	0	0	0	0	Country Belief
Romania	Romania	0	0	0	0	Country Belief
Romania	Romania	0	0	0	0	Country Belief
Romania	Romania	0	0	0	0	Country Belief
Romania	Romania	0	0	0	0	Country Belief
Romania	Romania	0	0	0	0	Country Belief
Romania	Romania	0	0	0	0	Country Belief
Romania	Romania	0	0	0	0	Country Belief
Romania	Romania	0	0	0	0	Country Belief
Romania	Romania	0	0	0	0	Country Belief
Romania	Romania	0	0	0	0	Country Belief
Romania	Romania	0	0	0	0	Country Belief
Romania	Romania	0	0	0	0	Country Belief
Romania	Romania	0	0	0	0	Country Belief
Romania	Romania	0	0	0	0	Country Belief
Romania	Romania	0	0	0	0	Country Belief
Romania	Romania	0	0	0	0	Country Belief
Romania	Romania	0	0	0	0	Country Belief
Romania	Romania	0	0	0	0	Country Belief
Romania	Romania	0	0	0	0	Country Belief
Romania	Romania	0	0	0	0	Country Belief
Romania	Romania	0	0	0	0	Country Belief
Romania	Romania	0	0	0	0	Country Belief
Romania	Romania	0	0	0	0	Country Belief
Romania	Romania	0	0	0	0	Country Belief
Romania	Romania	0	0	0	0	Country Belief
Romania	Romania	0	0	0	0	Country Belief
Romania	Romania	0	0	0	0	Country Belief
Romania	Romania	0	0	0	0	Country Belief
Romania	Romania	0	0	0	0	Country Belief
Romania	Romania	0	0	0	0	Country Belief
Romania	Romania	0	0	0	0	Country Belief
Romania	Romania	0	0	0	0	Country Belief
Romania	Romania	0	0	0	0	Country Belief
Romania	Romania	0	0	0	0	Country Belief
Romania	Romania	0	0	0	0	Country Belief
Romania	Romania	0	0	0	0	Country Belief
Romania	Romania	0	0	0	0	Country Belief
Romania	Romania	0	0	0	0	Country Belief
Romania	Romania	0	0	0	0	Country Belief
Romania	Romania	0	0	0	0	Country Belief
Romania	Romania	0	0	0	0	Country Belief
Romania	Romania	0	0	0	0	Country Belief
Romania	Romania	0	0	0	0	Country Belief
Romania	Romania	0	0	0	0	Country Belief
Romania	Romania	0	0	0	0	Country Belief
Romania	Romania	0	0	0	0	Country Belief
Romania	Romania	0	0	0	0	Country Belief
Romania	Romania	0	0	0	0	Country Belief
Romania	Romania	0	0	0	0	Country Belief
Romania	Romania	0	0	0	0	Country Belief
Romania	Romania	0	0	0	0	Country Belief
Romania	Romania	0	0	0	0	Country Belief
Romania	Romania	0	0	0	0	Country Belief
Romania	Romania	0	0	0	0	Country Belief
Romania	Romania	0	0	0	0	Country Belief
Romania	Romania	0	0	0	0	Country Belief
Romania	Romania	0	0	0	0	Country Belief
Romania	Romania	0	0	0	0	Country Belief
Romania	Romania	0	0	0	0	Country Belief
Romania	Romania	0	0	0	0	Country Belief
Romania	Romania	0	0	0	0	Country Belief
Romania	Romania	0	0	0	0	Country Belief
Romania	Romania	0	0	0	0	Country Belief
Romania	Romania	0	0	0	0	Country Belief
Romania	Romania	0	0	0	0	Country Belief
Romania	Romania	0	0	0	0	Country Belief
Romania	Romania	0	0	0	0	Country Belief
Romania	Romania	0	0	0	0	Country Belief
Romania	Romania	0	0	0	0	Country Belief
Romania	Romania	0	0	0	0	Country Belief
Romania	Romania	0	0	0	0	Country Belief
Romania	Romania	0	0	0	0	Country Belief
Romania	Romania	0	0	0	0	Country Belief
Romania	Romania	0	0	0	0	Country Belief
Romania	Romania	0	0	0	0	Country Belief
Romania	Romania	0	0	0	0	Country Belief
Romania	Romania	0	0	0	0	Country Belief
Romania	Romania	0	0	0	0	Country Belief
Romania	Romania	0	0	0	0	Country Belief
Romania	Romania	0	0	0	0	Country Belief
Romania	Romania	0	0	0	0	Country Belief
Romania	Romania	0	0	0	0	Country Belief
Romania	Romania	0	0	0	0	Country Belief
Romania	Romania	0	0	0	0	Country Belief
Romania	Romania	0	0	0	0	Country Belief
Romania	Romania	0	0	0	0	Country Belief
Romania	Romania	0	0	0	0	Country Belief
Romania	Romania	0	0	0	0	Country Belief
Romania	Romania	0	0	0	0	Country Belief
Romania	Romania	0	0	0	0	Country Belief
Romania	Romania	0	0	0	0	Country Belief
Romania	Romania	0	0	0	0	Country Belief
Romania	Romania	0	0	0	0	Country Belief
Romania	Romania	0	0	0	0	Country Belief
Romania	Romania	0	0	0	0	Country Belief
Romania	Romania	0	0	0	0	Country Belief
Romania	Romania	0	0	0	0	Country Belief
Romania	Romania	0	0	0	0	Country Belief
Romania	Romania	0	0	0	0	Country Belief
Romania	Romania	0	0	0	0	Country Belief
Romania	Romania	0	0	0	0	Country Belief
Romania	Romania	0	0	0	0	Country Belief
Romania	Romania	0	0	0	0	Country Belief
Romania	Romania	0	0	0	0	Country Belief
Romania	Romania	0	0	0	0	Country Belief
Romania	Romania	0	0	0	0	Country Belief
Romania	Romania	0	0	0	0	Country Belief
Romania	Romania	0	0	0	0	Country Belief
Romania	Romania	0	0	0	0	Country Belief
Romania	Romania	0	0	0	0	Country Belief
Romania	Romania	0	0	0	0	Country Belief
Romania	Romania	0	0	0	0	Country Belief
Romania	Romania	0	0	0	0	Country Belief
Romania	Romania	0	0	0	0	Country Belief
Romania	Romania	0	0	0	0	Country Belief
Romania	Romania	0	0	0	0	Country Belief
Romania	Romania	0	0	0	0	Country Belief
Romania	Romania	0	0	0	0	Country Belief
Romania	Romania	0	0	0	0	Country Belief
Romania	Romania	0	0	0	0	Country Belief
Romania	Romania	0	0	0	0	Country Belief
Romania	Romania	0	0	0	0	Country Belief
Romania	Romania	0	0	0	0	Country Belief
Romania	Romania	0	0	0	0	Country Belief
Romania	Romania	0	0	0	0	Country Belief
Romania	Romania	0	0	0	0	Country Belief
Romania	Romania	0	0	0	0	Country Belief
Philippines	Philippines	vaccine	high	1	78	Broad
Philippines	Philippines	vaccine	high	2	76	Broad
Philippines	Philippines	vaccine	high	3	76	Broad
Philippines	Philippines	vaccine	high	4	77	Broad
Philippines	Philippines	vaccine	high	5	77	Broad
Philippines	Philippines	vaccine	high	6	77	Broad
Philippines	Philippines	vaccine	high	7	76	Broad
Philippines	Philippines	vaccine	high	8	76	Broad
Philippines	Philippines	vaccine	high	9	76	Broad
Philippines	Philippines	vaccine	high	10	76	Broad
Philippines	Philippines	vaccine	high	11	77	Broad
Philippines	Philippines	vaccine	low	1	49	Narrow
Philippines	Philippines	vaccine	low	2	47	Narrow
Philippines	Philippines	vaccine	low	3	47	Narrow
Philippines	Philippines	vaccine	low	4	48	Narrow
Philippines	Philippines	vaccine	low	5	48	Narrow
Philippines	Philippines	vaccine	low	6	47	Narrow
Philippines	Philippines	vaccine	low	7	46	Narrow
Philippines	Philippines	vaccine	low	8	44	Narrow
Philippines	Philippines	vaccine	low	9	43	Narrow
Philippines	Philippines	vaccine	low	10	43	Narrow
Philippines	Philippines	vaccine	low	11	47	Narrow
Philippines	Philippines	0	0	0	0	Country Belief
Philippines	Philippines	0	0	0	0	Country Belief
Philippines	Philippines	0	0	0	0	Country Belief
Philippines	Philippines	0	0	0	0	Country Belief
Philippines	Philippines	0	0	0	0	Country Belief
Philippines	Philippines	0	0	0	0	Country Belief
Philippines	Philippines	0	0	0	0	Country Belief
Philippines	Philippines	0	0	0	0	Country Belief
Philippines	Philippines	0	0	0	0	Country Belief
Philippines	Philippines	0	0	0	0	Country Belief
Philippines	Philippines	0	0	0	0	Country Belief
Philippines	Philippines	0	0	0	0	Country Belief
Philippines	Philippines	0	0	0	0	Country Belief
Philippines	Philippines	0	0	0	0	Country Belief
Philippines	Philippines	0	0	0	0	Country Belief
Philippines	Philippines	0	0	0	0	Country Belief
Philippines	Philippines	0	0	0	0	Country Belief
Philippines	Philippines	0	0	0	0	Country Belief
Philippines	Philippines	0	0	0	0	Country Belief
Philippines	Philippines	0	0	0	0	Country Belief
Philippines	Philippines	0	0	0	0	Country Belief
Philippines	Philippines	0	0	0	0	Country Belief
Philippines	Philippines	0	0	0	0	Country Belief
Philippines	Philippines	0	0	0	0	Country Belief
Philippines	Philippines	0	0	0	0	Country Belief
Philippines	Philippines	0	0	0	0	Country Belief
Philippines	Philippines	0	0	0	0	Country Belief
Philippines	Philippines	0	0	0	0	Country Belief
Philippines	Philippines	0	0	0	0	Country Belief
Philippines	Philippines	0	0	0	0	Country Belief
Philippines	Philippines	0	0	0	0	Country Belief
Philippines	Philippines	0	0	0	0	Country Belief
Philippines	Philippines	0	0	0	0	Country Belief
Philippines	Philippines	0	0	0	0	Country Belief
Philippines	Philippines	0	0	0	0	Country Belief
Philippines	Philippines	0	0	0	0	Country Belief
Philippines	Philippines	0	0	0	0	Country Belief
Philippines	Philippines	0	0	0	0	Country Belief
Philippines	Philippines	0	0	0	0	Country Belief
Philippines	Philippines	0	0	0	0	Country Belief
Philippines	Philippines	0	0	0	0	Country Belief
Philippines	Philippines	0	0	0	0	Country Belief
Philippines	Philippines	0	0	0	0	Country Belief
Philippines	Philippines	0	0	0	0	Country Belief
Philippines	Philippines	0	0	0	0	Country Belief
Philippines	Philippines	0	0	0	0	Country Belief
Philippines	Philippines	0	0	0	0	Country Belief
Philippines	Philippines	0	0	0	0	Country Belief
Philippines	Philippines	0	0	0	0	Country Belief
Philippines	Philippines	0	0	0	0	Country Belief
Philippines	Philippines	0	0	0	0	Country Belief
Philippines	Philippines	0	0	0	0	Country Belief
Philippines	Philippines	0	0	0	0	Country Belief
Philippines	Philippines	0	0	0	0	Country Belief
Philippines	Philippines	0	0	0	0	Country Belief
Philippines	Philippines	0	0	0	0	Country Belief
Philippines	Philippines	0	0	0	0	Country Belief
Philippines	Philippines	0	0	0	0	Country Belief
Philippines	Philippines	0	0	0	0	Country Belief
Philippines	Philippines	0	0	0	0	Country Belief
Philippines	Philippines	0	0	0	0	Country Belief
Philippines	Philippines	0	0	0	0	Country Belief
Philippines	Philippines	0	0	0	0	Country Belief
Philippines	Philippines	0	0	0	0	Country Belief
Philippines	Philippines	0	0	0	0	Country Belief
Philippines	Philippines	0	0	0	0	Country Belief
Philippines	Philippines	0	0	0	0	Country Belief
Philippines	Philippines	0	0	0	0	Country Belief
Philippines	Philippines	0	0	0	0	Country Belief
Philippines	Philippines	0	0	0	0	Country Belief
Philippines	Philippines	0	0	0	0	Country Belief
Philippines	Philippines	0	0	0	0	Country Belief
Philippines	Philippines	0	0	0	0	Country Belief
Philippines	Philippines	0	0	0	0	Country Belief
Philippines	Philippines	0	0	0	0	Country Belief
Philippines	Philippines	0	0	0	0	Country Belief
Philippines	Philippines	0	0	0	0	Country Belief
Philippines	Philippines	0	0	0	0	Country Belief
Philippines	Philippines	0	0	0	0	Country Belief
Philippines	Philippines	0	0	0	0	Country Belief
Philippines	Philippines	0	0	0	0	Country Belief
Philippines	Philippines	0	0	0	0	Country Belief
Philippines	Philippines	0	0	0	0	Country Belief
Philippines	Philippines	0	0	0	0	Country Belief
Philippines	Philippines	0	0	0	0	Country Belief
Philippines	Philippines	0	0	0	0	Country Belief
Philippines	Philippines	0	0	0	0	Country Belief
Philippines	Philippines	0	0	0	0	Country Belief
Philippines	Philippines	0	0	0	0	Country Belief
Philippines	Philippines	0	0	0	0	Country Belief
Philippines	Philippines	0	0	0	0	Country Belief
Philippines	Philippines	0	0	0	0	Country Belief
Philippines	Philippines	0	0	0	0	Country Belief
Philippines	Philippines	0	0	0	0	Country Belief
Philippines	Philippines	0	0	0	0	Country Belief
Philippines	Philippines	0	0	0	0	Country Belief
Philippines	Philippines	0	0	0	0	Country Belief
Philippines	Philippines	0	0	0	0	Country Belief
Philippines	Philippines	0	0	0	0	Country Belief
Philippines	Philippines	0	0	0	0	Country Belief
Philippines	Philippines	0	0	0	0	Country Belief
Philippines	Philippines	0	0	0	0	Country Belief
Philippines	Philippines	0	0	0	0	Country Belief
Philippines	Philippines	0	0	0	0	Country Belief
Philippines	Philippines	0	0	0	0	Country Belief
Philippines	Philippines	0	0	0	0	Country Belief
Philippines	Philippines	0	0	0	0	Country Belief
Philippines	Philippines	0	0	0	0	Country Belief
Philippines	Philippines	0	0	0	0	Country Belief
Philippines	Philippines	0	0	0	0	Country Belief
Philippines	Philippines	0	0	0	0	Country Belief
Philippines	Philippines	0	0	0	0	Country Belief
Philippines	Philippines	0	0	0	0	Country Belief
Philippines	Philippines	0	0	0	0	Country Belief
Philippines	Philippines	0	0	0	0	Country Belief
Philippines	Philippines	0	0	0	0	Country Belief
Philippines	Philippines	0	0	0	0	Country Belief
Philippines	Philippines	0	0	0	0	Country Belief
Philippines	Philippines	0	0	0	0	Country Belief
Philippines	Philippines	0	0	0	0	Country Belief
Philippines	Philippines	0	0	0	0	Country Belief
Philippines	Philippines	0	0	0	0	Country Belief
Philippines	Philippines	0	0	0	0	Country Belief
Philippines	Philippines	0	0	0	0	Country Belief
Philippines	Philippines	0	0	0	0	Country Belief
Philippines	Philippines	0	0	0	0	Country Belief
Philippines	Philippines	0	0	0	0	Country Belief
Philippines	Philippines	0	0	0	0	Country Belief
Philippines	Philippines	0	0	0	0	Country Belief
Philippines	Philippines	0	0	0	0	Country Belief
Philippines	Philippines	0	0	0	0	Country Belief
Philippines	Philippines	0	0	0	0	Country Belief
Philippines	Philippines	0	0	0	0	Country Belief
Philippines	Philippines	0	0	0	0	Country Belief
Philippines	Philippines	0	0	0	0	Country Belief
Philippines	Philippines	0	0	0	0	Country Belief
Philippines	Philippines	0	0	0	0	Country Belief
Philippines	Philippines	0	0	0	0	Country Belief
Philippines	Philippines	0	0	0	0	Country Belief
Philippines	Philippines	0	0	0	0	Country Belief
Philippines	Philippines	0	0	0	0	Country Belief
Philippines	Philippines	0	0	0	0	Country Belief
Philippines	Philippines	0	0	0	0	Country Belief
Philippines	Philippines	0	0	0	0	Country Belief
Philippines	Philippines	0	0	0	0	Country Belief
Philippines	Philippines	0	0	0	0	Country Belief
Philippines	Philippines	0	0	0	0	Country Belief
Philippines	Philippines	0	0	0	0	Country Belief
Philippines	Philippines	0	0	0	0	Country Belief
Philippines	Philippines	0	0	0	0	Country Belief
Philippines	Philippines	0	0	0	0	Country Belief
Philippines	Philippines	0	0	0	0	Country Belief
Philippines	Philippines	0	0	0	0	Country Belief
Philippines	Philippines	0	0	0	0	Country Belief
Philippines	Philippines	0	0	0	0	Country Belief
Philippines	Philippines	0	0	0	0	Country Belief
Philippines	Philippines	0	0	0	0	Country Belief
Philippines	Philippines	0	0	0	0	Country Belief
Philippines	Philippines	0	0	0	0	Country Belief
Philippines	Philippines	0	0	0	0	Country Belief
Philippines	Philippines	0	0	0	0	Country Belief
Philippines	Philippines	0	0	0	0	Country Belief
Philippines	Philippines	0	0	0	0	Country Belief
Philippines	Philippines	0	0	0	0	Country Belief
Philippines	Philippines	0	0	0	0	Country Belief
Philippines	Philippines	0	0	0	0	Country Belief
Philippines	Philippines	0	0	0	0	Country Belief
Philippines	Philippines	0	0	0	0	Country Belief
Philippines	Philippines	0	0	0	0	Country Belief
Philippines	Philippines	0	0	0	0	Country Belief
Philippines	Philippines	0	0	0	0	Country Belief
Philippines	Philippines	0	0	0	0	Country Belief
Philippines	Philippines	0	0	0	0	Country Belief
Philippines	Philippines	0	0	0	0	Country Belief
Philippines	Philippines	0	0	0	0	Country Belief
Philippines	Philippines	0	0	0	0	Country Belief
Philippines	Philippines	0	0	0	0	Country Belief
Philippines	Philippines	0	0	0	0	Country Belief
Philippines	Philippines	0	0	0	0	Country Belief
Philippines	Philippines	0	0	0	0	Country Belief
Philippines	Philippines	0	0	0	0	Country Belief
Philippines	Philippines	0	0	0	0	Country Belief
Philippines	Philippines	0	0	0	0	Country Belief
Philippines	Philippines	0	0	0	0	Country Belief
Philippines	Philippines	0	0	0	0	Country Belief
Philippines	Philippines	0	0	0	0	Country Belief
Philippines	Philippines	0	0	0	0	Country Belief
Philippines	Philippines	0	0	0	0	Country Belief
Philippines	Philippines	0	0	0	0	Country Belief
Philippines	Philippines	0	0	0	0	Country Belief
Philippines	Philippines	0	0	0	0	Country Belief
Philippines	Philippines	0	0	0	0	Country Belief
Philippines	Philippines	0	0	0	0	Country Belief
Philippines	Philippines	0	0	0	0	Country Belief
Philippines	Philippines	0	0	0	0	Country Belief
Philippines	Philippines	0	0	0	0	Country Belief
Philippines	Philippines	0	0	0	0	Country Belief
Philippines	Philippines	0	0	0	0	Country Belief
Philippines	Philippines	0	0	0	0	Country Belief
Philippines	Philippines	0	0	0	0	Country Belief
Philippines	Philippines	0	0	0	0	Country Belief
Philippines	Philippines	0	0	0	0	Country Belief
Philippines	Philippines	0	0	0	0	Country Belief
Philippines	Philippines	0	0	0	0	Country Belief
Philippines	Philippines	0	0	0	0	Country Belief
Philippines	Philippines	0	0	0	0	Country Belief
Philippines	Philippines	0	0	0	0	Country Belief
Philippines	Philippines	0	0	0	0	Country Belief
Philippines	Philippines	0	0	0	0	Country Belief
Philippines	Philippines	0	0	0	0	Country Belief
Philippines	Philippines	0	0	0	0	Country Belief
Philippines	Philippines	0	0	0	0	Country Belief
Philippines	Philippines	0	0	0	0	Country Belief
Philippines	Philippines	0	0	0	0	Country Belief
Philippines	Philippines	0	0	0	0	Country Belief
Philippines	Philippines	0	0	0	0	Country Belief
Philippines	Philippines	0	0	0	0	Country Belief
Philippines	Philippines	0	0	0	0	Country Belief
Philippines	Philippines	0	0	0	0	Country Belief
Philippines	Philippines	0	0	0	0	Country Belief
Philippines	Philippines	0	0	0	0	Country Belief
Philippines	Philippines	0	0	0	0	Country Belief
Philippines	Philippines	0	0	0	0	Country Belief
Philippines	Philippines	0	0	0	0	Country Belief
Philippines	Philippines	0	0	0	0	Country Belief
Philippines	Philippines	0	0	0	0	Country Belief
Philippines	Philippines	0	0	0	0	Country Belief
Philippines	Philippines	0	0	0	0	Country Belief
Philippines	Philippines	0	0	0	0	Country Belief
Philippines	Philippines	0	0	0	0	Country Belief
Philippines	Philippines	0	0	0	0	Country Belief
Philippines	Philippines	0	0	0	0	Country Belief
Philippines	Philippines	0	0	0	0	Country Belief
Philippines	Philippines	0	0	0	0	Country Belief
Philippines	Philippines	0	0	0	0	Country Belief
Philippines	Philippines	0	0	0	0	Country Belief
Philippines	Philippines	0	0	0	0	Country Belief
Philippines	Philippines	0	0	0	0	Country Belief
Philippines	Philippines	0	0	0	0	Country Belief
Philippines	Philippines	0	0	0	0	Country Belief
Philippines	Philippines	0	0	0	0	Country Belief
Philippines	Philippines	0	0	0	0	Country Belief
Egypt	Egypt	vaccine	high	1	83	Broad
Egypt	Egypt	vaccine	high	2	83	Broad
Egypt	Egypt	vaccine	high	3	83	Broad
Egypt	Egypt	vaccine	high	4	84	Broad
Egypt	Egypt	vaccine	high	5	81	Broad
Egypt	Egypt	vaccine	high	6	75	Broad
Egypt	Egypt	vaccine	high	7	74	Broad
Egypt	Egypt	vaccine	high	8	74	Broad
Egypt	Egypt	vaccine	high	9	71	Broad
Egypt	Egypt	vaccine	high	10	71	Broad
Egypt	Egypt	vaccine	high	11	71	Broad
Egypt	Egypt	vaccine	low	1	62	Narrow
Egypt	Egypt	vaccine	low	2	61	Narrow
Egypt	Egypt	vaccine	low	3	61	Narrow
Egypt	Egypt	vaccine	low	4	63	Narrow
Egypt	Egypt	vaccine	low	5	59	Narrow
Egypt	Egypt	vaccine	low	6	50	Narrow
Egypt	Egypt	vaccine	low	7	46	Narrow
Egypt	Egypt	vaccine	low	8	46	Narrow
Egypt	Egypt	vaccine	low	9	45	Narrow
Egypt	Egypt	vaccine	low	10	45	Narrow
Egypt	Egypt	vaccine	low	11	45	Narrow
Egypt	Egypt	0	0	0	0	Country Belief
Egypt	Egypt	0	0	0	0	Country Belief
Egypt	Egypt	0	0	0	0	Country Belief
Egypt	Egypt	0	0	0	0	Country Belief
Egypt	Egypt	0	0	0	0	Country Belief
Egypt	Egypt	0	0	0	0	Country Belief
Egypt	Egypt	0	0	0	0	Country Belief
Egypt	Egypt	0	0	0	0	Country Belief
Egypt	Egypt	0	0	0	0	Country Belief
Egypt	Egypt	0	0	0	0	Country Belief
Egypt	Egypt	0	0	0	0	Country Belief
Egypt	Egypt	0	0	0	0	Country Belief
Egypt	Egypt	0	0	0	0	Country Belief
Egypt	Egypt	0	0	0	0	Country Belief
Egypt	Egypt	0	0	0	0	Country Belief
Egypt	Egypt	0	0	0	0	Country Belief
Egypt	Egypt	0	0	0	0	Country Belief
Egypt	Egypt	0	0	0	0	Country Belief
Egypt	Egypt	0	0	0	0	Country Belief
Egypt	Egypt	0	0	0	0	Country Belief
Egypt	Egypt	0	0	0	0	Country Belief
Egypt	Egypt	0	0	0	0	Country Belief
Egypt	Egypt	0	0	0	0	Country Belief
Egypt	Egypt	0	0	0	0	Country Belief
Egypt	Egypt	0	0	0	0	Country Belief
Egypt	Egypt	0	0	0	0	Country Belief
Egypt	Egypt	0	0	0	0	Country Belief
Egypt	Egypt	0	0	0	0	Country Belief
Egypt	Egypt	0	0	0	0	Country Belief
Egypt	Egypt	0	0	0	0	Country Belief
Egypt	Egypt	0	0	0	0	Country Belief
Egypt	Egypt	0	0	0	0	Country Belief
Egypt	Egypt	0	0	0	0	Country Belief
Egypt	Egypt	0	0	0	0	Country Belief
Egypt	Egypt	0	0	0	0	Country Belief
Egypt	Egypt	0	0	0	0	Country Belief
Egypt	Egypt	0	0	0	0	Country Belief
Egypt	Egypt	0	0	0	0	Country Belief
Egypt	Egypt	0	0	0	0	Country Belief
Egypt	Egypt	0	0	0	0	Country Belief
Egypt	Egypt	0	0	0	0	Country Belief
Egypt	Egypt	0	0	0	0	Country Belief
Egypt	Egypt	0	0	0	0	Country Belief
Egypt	Egypt	0	0	0	0	Country Belief
Egypt	Egypt	0	0	0	0	Country Belief
Egypt	Egypt	0	0	0	0	Country Belief
Egypt	Egypt	0	0	0	0	Country Belief
Egypt	Egypt	0	0	0	0	Country Belief
Egypt	Egypt	0	0	0	0	Country Belief
Egypt	Egypt	0	0	0	0	Country Belief
Egypt	Egypt	0	0	0	0	Country Belief
Egypt	Egypt	0	0	0	0	Country Belief
Egypt	Egypt	0	0	0	0	Country Belief
Egypt	Egypt	0	0	0	0	Country Belief
Egypt	Egypt	0	0	0	0	Country Belief
Egypt	Egypt	0	0	0	0	Country Belief
Egypt	Egypt	0	0	0	0	Country Belief
Egypt	Egypt	0	0	0	0	Country Belief
Egypt	Egypt	0	0	0	0	Country Belief
Egypt	Egypt	0	0	0	0	Country Belief
Egypt	Egypt	0	0	0	0	Country Belief
Egypt	Egypt	0	0	0	0	Country Belief
Egypt	Egypt	0	0	0	0	Country Belief
Egypt	Egypt	0	0	0	0	Country Belief
Egypt	Egypt	0	0	0	0	Country Belief
Egypt	Egypt	0	0	0	0	Country Belief
Egypt	Egypt	0	0	0	0	Country Belief
Egypt	Egypt	0	0	0	0	Country Belief
Egypt	Egypt	0	0	0	0	Country Belief
Egypt	Egypt	0	0	0	0	Country Belief
Egypt	Egypt	0	0	0	0	Country Belief
Egypt	Egypt	0	0	0	0	Country Belief
Egypt	Egypt	0	0	0	0	Country Belief
Egypt	Egypt	0	0	0	0	Country Belief
Egypt	Egypt	0	0	0	0	Country Belief
Egypt	Egypt	0	0	0	0	Country Belief
Egypt	Egypt	0	0	0	0	Country Belief
Egypt	Egypt	0	0	0	0	Country Belief
Egypt	Egypt	0	0	0	0	Country Belief
Egypt	Egypt	0	0	0	0	Country Belief
Egypt	Egypt	0	0	0	0	Country Belief
Egypt	Egypt	0	0	0	0	Country Belief
Egypt	Egypt	0	0	0	0	Country Belief
Egypt	Egypt	0	0	0	0	Country Belief
Egypt	Egypt	0	0	0	0	Country Belief
Egypt	Egypt	0	0	0	0	Country Belief
Egypt	Egypt	0	0	0	0	Country Belief
Egypt	Egypt	0	0	0	0	Country Belief
Egypt	Egypt	0	0	0	0	Country Belief
Egypt	Egypt	0	0	0	0	Country Belief
Egypt	Egypt	0	0	0	0	Country Belief
Egypt	Egypt	0	0	0	0	Country Belief
Egypt	Egypt	0	0	0	0	Country Belief
Egypt	Egypt	0	0	0	0	Country Belief
Egypt	Egypt	0	0	0	0	Country Belief
Egypt	Egypt	0	0	0	0	Country Belief
Egypt	Egypt	0	0	0	0	Country Belief
Egypt	Egypt	0	0	0	0	Country Belief
Egypt	Egypt	0	0	0	0	Country Belief
Egypt	Egypt	0	0	0	0	Country Belief
Egypt	Egypt	0	0	0	0	Country Belief
Egypt	Egypt	0	0	0	0	Country Belief
Egypt	Egypt	0	0	0	0	Country Belief
Egypt	Egypt	0	0	0	0	Country Belief
Egypt	Egypt	0	0	0	0	Country Belief
Egypt	Egypt	0	0	0	0	Country Belief
Egypt	Egypt	0	0	0	0	Country Belief
Egypt	Egypt	0	0	0	0	Country Belief
Egypt	Egypt	0	0	0	0	Country Belief
Egypt	Egypt	0	0	0	0	Country Belief
Egypt	Egypt	0	0	0	0	Country Belief
Egypt	Egypt	0	0	0	0	Country Belief
Egypt	Egypt	0	0	0	0	Country Belief
Egypt	Egypt	0	0	0	0	Country Belief
Egypt	Egypt	0	0	0	0	Country Belief
Egypt	Egypt	0	0	0	0	Country Belief
Egypt	Egypt	0	0	0	0	Country Belief
Egypt	Egypt	0	0	0	0	Country Belief
Egypt	Egypt	0	0	0	0	Country Belief
Egypt	Egypt	0	0	0	0	Country Belief
Egypt	Egypt	0	0	0	0	Country Belief
Egypt	Egypt	0	0	0	0	Country Belief
Egypt	Egypt	0	0	0	0	Country Belief
Egypt	Egypt	0	0	0	0	Country Belief
Egypt	Egypt	0	0	0	0	Country Belief
Egypt	Egypt	0	0	0	0	Country Belief
Egypt	Egypt	0	0	0	0	Country Belief
Egypt	Egypt	0	0	0	0	Country Belief
Egypt	Egypt	0	0	0	0	Country Belief
Egypt	Egypt	0	0	0	0	Country Belief
Egypt	Egypt	0	0	0	0	Country Belief
Egypt	Egypt	0	0	0	0	Country Belief
Egypt	Egypt	0	0	0	0	Country Belief
Egypt	Egypt	0	0	0	0	Country Belief
Egypt	Egypt	0	0	0	0	Country Belief
Egypt	Egypt	0	0	0	0	Country Belief
Egypt	Egypt	0	0	0	0	Country Belief
Egypt	Egypt	0	0	0	0	Country Belief
Egypt	Egypt	0	0	0	0	Country Belief
Egypt	Egypt	0	0	0	0	Country Belief
Egypt	Egypt	0	0	0	0	Country Belief
Egypt	Egypt	0	0	0	0	Country Belief
Egypt	Egypt	0	0	0	0	Country Belief
Egypt	Egypt	0	0	0	0	Country Belief
Egypt	Egypt	0	0	0	0	Country Belief
Egypt	Egypt	0	0	0	0	Country Belief
Egypt	Egypt	0	0	0	0	Country Belief
Egypt	Egypt	0	0	0	0	Country Belief
Egypt	Egypt	0	0	0	0	Country Belief
Egypt	Egypt	0	0	0	0	Country Belief
Egypt	Egypt	0	0	0	0	Country Belief
Egypt	Egypt	0	0	0	0	Country Belief
Egypt	Egypt	0	0	0	0	Country Belief
Egypt	Egypt	0	0	0	0	Country Belief
Egypt	Egypt	0	0	0	0	Country Belief
Egypt	Egypt	0	0	0	0	Country Belief
Egypt	Egypt	0	0	0	0	Country Belief
Egypt	Egypt	0	0	0	0	Country Belief
Egypt	Egypt	0	0	0	0	Country Belief
Egypt	Egypt	0	0	0	0	Country Belief
Egypt	Egypt	0	0	0	0	Country Belief
Egypt	Egypt	0	0	0	0	Country Belief
Egypt	Egypt	0	0	0	0	Country Belief
Egypt	Egypt	0	0	0	0	Country Belief
Egypt	Egypt	0	0	0	0	Country Belief
Egypt	Egypt	0	0	0	0	Country Belief
Egypt	Egypt	0	0	0	0	Country Belief
Egypt	Egypt	0	0	0	0	Country Belief
Egypt	Egypt	0	0	0	0	Country Belief
Egypt	Egypt	0	0	0	0	Country Belief
Egypt	Egypt	0	0	0	0	Country Belief
Egypt	Egypt	0	0	0	0	Country Belief
Egypt	Egypt	0	0	0	0	Country Belief
Egypt	Egypt	0	0	0	0	Country Belief
Egypt	Egypt	0	0	0	0	Country Belief
Egypt	Egypt	0	0	0	0	Country Belief
Egypt	Egypt	0	0	0	0	Country Belief
Egypt	Egypt	0	0	0	0	Country Belief
Egypt	Egypt	0	0	0	0	Country Belief
Egypt	Egypt	0	0	0	0	Country Belief
Egypt	Egypt	0	0	0	0	Country Belief
Egypt	Egypt	0	0	0	0	Country Belief
Egypt	Egypt	0	0	0	0	Country Belief
Egypt	Egypt	0	0	0	0	Country Belief
Egypt	Egypt	0	0	0	0	Country Belief
Egypt	Egypt	0	0	0	0	Country Belief
Egypt	Egypt	0	0	0	0	Country Belief
Egypt	Egypt	0	0	0	0	Country Belief
Egypt	Egypt	0	0	0	0	Country Belief
Egypt	Egypt	0	0	0	0	Country Belief
Egypt	Egypt	0	0	0	0	Country Belief
Egypt	Egypt	0	0	0	0	Country Belief
Egypt	Egypt	0	0	0	0	Country Belief
Egypt	Egypt	0	0	0	0	Country Belief
Egypt	Egypt	0	0	0	0	Country Belief
Egypt	Egypt	0	0	0	0	Country Belief
Egypt	Egypt	0	0	0	0	Country Belief
Egypt	Egypt	0	0	0	0	Country Belief
Egypt	Egypt	0	0	0	0	Country Belief
Egypt	Egypt	0	0	0	0	Country Belief
Egypt	Egypt	0	0	0	0	Country Belief
Egypt	Egypt	0	0	0	0	Country Belief
Egypt	Egypt	0	0	0	0	Country Belief
Egypt	Egypt	0	0	0	0	Country Belief
Egypt	Egypt	0	0	0	0	Country Belief
Egypt	Egypt	0	0	0	0	Country Belief
Egypt	Egypt	0	0	0	0	Country Belief
Egypt	Egypt	0	0	0	0	Country Belief
Egypt	Egypt	0	0	0	0	Country Belief
Egypt	Egypt	0	0	0	0	Country Belief
Egypt	Egypt	0	0	0	0	Country Belief
Egypt	Egypt	0	0	0	0	Country Belief
Egypt	Egypt	0	0	0	0	Country Belief
Egypt	Egypt	0	0	0	0	Country Belief
Egypt	Egypt	0	0	0	0	Country Belief
Egypt	Egypt	0	0	0	0	Country Belief
Egypt	Egypt	0	0	0	0	Country Belief
Egypt	Egypt	0	0	0	0	Country Belief
Egypt	Egypt	0	0	0	0	Country Belief
Egypt	Egypt	0	0	0	0	Country Belief
Egypt	Egypt	0	0	0	0	Country Belief
Egypt	Egypt	0	0	0	0	Country Belief
Egypt	Egypt	0	0	0	0	Country Belief
Egypt	Egypt	0	0	0	0	Country Belief
Egypt	Egypt	0	0	0	0	Country Belief
Egypt	Egypt	0	0	0	0	Country Belief
Egypt	Egypt	0	0	0	0	Country Belief
Egypt	Egypt	0	0	0	0	Country Belief
Egypt	Egypt	0	0	0	0	Country Belief
Egypt	Egypt	0	0	0	0	Country Belief
Egypt	Egypt	0	0	0	0	Country Belief
Egypt	Egypt	0	0	0	0	Country Belief
Egypt	Egypt	0	0	0	0	Country Belief
Egypt	Egypt	0	0	0	0	Country Belief
Egypt	Egypt	0	0	0	0	Country Belief
Egypt	Egypt	0	0	0	0	Country Belief
Egypt	Egypt	0	0	0	0	Country Belief
Egypt	Egypt	0	0	0	0	Country Belief
Egypt	Egypt	0	0	0	0	Country Belief
Egypt	Egypt	0	0	0	0	Country Belief
Egypt	Egypt	0	0	0	0	Country Belief
Egypt	Egypt	0	0	0	0	Country Belief
United States	United States	vaccine	high	1	73	Broad
United States	United States	vaccine	high	2	73	Broad
United States	United States	vaccine	high	3	73	Broad
United States	United States	vaccine	high	4	79	Broad
United States	United States	vaccine	high	5	79	Broad
United States	United States	vaccine	high	6	79	Broad
United States	United States	vaccine	high	7	82	Broad
United States	United States	vaccine	high	8	83	Broad
United States	United States	vaccine	high	9	81	Broad
United States	United States	vaccine	high	10	79	Broad
United States	United States	vaccine	high	11	76	Broad
United States	United States	vaccine	low	1	45	Narrow
United States	United States	vaccine	low	2	46	Narrow
United States	United States	vaccine	low	3	46	Narrow
United States	United States	vaccine	low	4	54	Narrow
United States	United States	vaccine	low	5	57	Narrow
United States	United States	vaccine	low	6	60	Narrow
United States	United States	vaccine	low	7	66	Narrow
United States	United States	vaccine	low	8	67	Narrow
United States	United States	vaccine	low	9	65	Narrow
United States	United States	vaccine	low	10	64	Narrow
United States	United States	vaccine	low	11	62	Narrow
United States	United States	0	0	0	0	Country Belief
United States	United States	0	0	0	0	Country Belief
United States	United States	0	0	0	0	Country Belief
United States	United States	0	0	0	0	Country Belief
United States	United States	0	0	0	0	Country Belief
United States	United States	0	0	0	0	Country Belief
United States	United States	0	0	0	0	Country Belief
United States	United States	0	0	0	0	Country Belief
United States	United States	0	0	0	0	Country Belief
United States	United States	0	0	0	0	Country Belief
United States	United States	0	0	0	0	Country Belief
United States	United States	0	0	0	0	Country Belief
United States	United States	0	0	0	0	Country Belief
United States	United States	0	0	0	0	Country Belief
United States	United States	0	0	0	0	Country Belief
United States	United States	0	0	0	0	Country Belief
United States	United States	0	0	0	0	Country Belief
United States	United States	0	0	0	0	Country Belief
United States	United States	0	0	0	0	Country Belief
United States	United States	0	0	0	0	Country Belief
United States	United States	0	0	0	0	Country Belief
United States	United States	0	0	0	0	Country Belief
United States	United States	0	0	0	0	Country Belief
United States	United States	0	0	0	0	Country Belief
United States	United States	0	0	0	0	Country Belief
United States	United States	0	0	0	0	Country Belief
United States	United States	0	0	0	0	Country Belief
United States	United States	0	0	0	0	Country Belief
United States	United States	0	0	0	0	Country Belief
United States	United States	0	0	0	0	Country Belief
United States	United States	0	0	0	0	Country Belief
United States	United States	0	0	0	0	Country Belief
United States	United States	0	0	0	0	Country Belief
United States	United States	0	0	0	0	Country Belief
United States	United States	0	0	0	0	Country Belief
United States	United States	0	0	0	0	Country Belief
United States	United States	0	0	0	0	Country Belief
United States	United States	0	0	0	0	Country Belief
United States	United States	0	0	0	0	Country Belief
United States	United States	0	0	0	0	Country Belief
United States	United States	0	0	0	0	Country Belief
United States	United States	0	0	0	0	Country Belief
United States	United States	0	0	0	0	Country Belief
United States	United States	0	0	0	0	Country Belief
United States	United States	0	0	0	0	Country Belief
United States	United States	0	0	0	0	Country Belief
United States	United States	0	0	0	0	Country Belief
United States	United States	0	0	0	0	Country Belief
United States	United States	0	0	0	0	Country Belief
United States	United States	0	0	0	0	Country Belief
United States	United States	0	0	0	0	Country Belief
United States	United States	0	0	0	0	Country Belief
United States	United States	0	0	0	0	Country Belief
United States	United States	0	0	0	0	Country Belief
United States	United States	0	0	0	0	Country Belief
United States	United States	0	0	0	0	Country Belief
United States	United States	0	0	0	0	Country Belief
United States	United States	0	0	0	0	Country Belief
United States	United States	0	0	0	0	Country Belief
United States	United States	0	0	0	0	Country Belief
United States	United States	0	0	0	0	Country Belief
United States	United States	0	0	0	0	Country Belief
United States	United States	0	0	0	0	Country Belief
United States	United States	0	0	0	0	Country Belief
United States	United States	0	0	0	0	Country Belief
United States	United States	0	0	0	0	Country Belief
United States	United States	0	0	0	0	Country Belief
United States	United States	0	0	0	0	Country Belief
United States	United States	0	0	0	0	Country Belief
United States	United States	0	0	0	0	Country Belief
United States	United States	0	0	0	0	Country Belief
United States	United States	0	0	0	0	Country Belief
United States	United States	0	0	0	0	Country Belief
United States	United States	0	0	0	0	Country Belief
United States	United States	0	0	0	0	Country Belief
United States	United States	0	0	0	0	Country Belief
United States	United States	0	0	0	0	Country Belief
United States	United States	0	0	0	0	Country Belief
United States	United States	0	0	0	0	Country Belief
United States	United States	0	0	0	0	Country Belief
United States	United States	0	0	0	0	Country Belief
United States	United States	0	0	0	0	Country Belief
United States	United States	0	0	0	0	Country Belief
United States	United States	0	0	0	0	Country Belief
United States	United States	0	0	0	0	Country Belief
United States	United States	0	0	0	0	Country Belief
United States	United States	0	0	0	0	Country Belief
United States	United States	0	0	0	0	Country Belief
United States	United States	0	0	0	0	Country Belief
United States	United States	0	0	0	0	Country Belief
United States	United States	0	0	0	0	Country Belief
United States	United States	0	0	0	0	Country Belief
United States	United States	0	0	0	0	Country Belief
United States	United States	0	0	0	0	Country Belief
United States	United States	0	0	0	0	Country Belief
United States	United States	0	0	0	0	Country Belief
United States	United States	0	0	0	0	Country Belief
United States	United States	0	0	0	0	Country Belief
United States	United States	0	0	0	0	Country Belief
United States	United States	0	0	0	0	Country Belief
United States	United States	0	0	0	0	Country Belief
United States	United States	0	0	0	0	Country Belief
United States	United States	0	0	0	0	Country Belief
United States	United States	0	0	0	0	Country Belief
United States	United States	0	0	0	0	Country Belief
United States	United States	0	0	0	0	Country Belief
United States	United States	0	0	0	0	Country Belief
United States	United States	0	0	0	0	Country Belief
United States	United States	0	0	0	0	Country Belief
United States	United States	0	0	0	0	Country Belief
United States	United States	0	0	0	0	Country Belief
United States	United States	0	0	0	0	Country Belief
United States	United States	0	0	0	0	Country Belief
United States	United States	0	0	0	0	Country Belief
United States	United States	0	0	0	0	Country Belief
United States	United States	0	0	0	0	Country Belief
United States	United States	0	0	0	0	Country Belief
United States	United States	0	0	0	0	Country Belief
United States	United States	0	0	0	0	Country Belief
United States	United States	0	0	0	0	Country Belief
United States	United States	0	0	0	0	Country Belief
United States	United States	0	0	0	0	Country Belief
United States	United States	0	0	0	0	Country Belief
United States	United States	0	0	0	0	Country Belief
United States	United States	0	0	0	0	Country Belief
United States	United States	0	0	0	0	Country Belief
United States	United States	0	0	0	0	Country Belief
United States	United States	0	0	0	0	Country Belief
United States	United States	0	0	0	0	Country Belief
United States	United States	0	0	0	0	Country Belief
United States	United States	0	0	0	0	Country Belief
United States	United States	0	0	0	0	Country Belief
United States	United States	0	0	0	0	Country Belief
United States	United States	0	0	0	0	Country Belief
United States	United States	0	0	0	0	Country Belief
United States	United States	0	0	0	0	Country Belief
United States	United States	0	0	0	0	Country Belief
United States	United States	0	0	0	0	Country Belief
United States	United States	0	0	0	0	Country Belief
United States	United States	0	0	0	0	Country Belief
United States	United States	0	0	0	0	Country Belief
United States	United States	0	0	0	0	Country Belief
United States	United States	0	0	0	0	Country Belief
United States	United States	0	0	0	0	Country Belief
United States	United States	0	0	0	0	Country Belief
United States	United States	0	0	0	0	Country Belief
United States	United States	0	0	0	0	Country Belief
United States	United States	0	0	0	0	Country Belief
United States	United States	0	0	0	0	Country Belief
United States	United States	0	0	0	0	Country Belief
United States	United States	0	0	0	0	Country Belief
United States	United States	0	0	0	0	Country Belief
United States	United States	0	0	0	0	Country Belief
United States	United States	0	0	0	0	Country Belief
United States	United States	0	0	0	0	Country Belief
United States	United States	0	0	0	0	Country Belief
United States	United States	0	0	0	0	Country Belief
United States	United States	0	0	0	0	Country Belief
United States	United States	0	0	0	0	Country Belief
United States	United States	0	0	0	0	Country Belief
United States	United States	0	0	0	0	Country Belief
United States	United States	0	0	0	0	Country Belief
United States	United States	0	0	0	0	Country Belief
United States	United States	0	0	0	0	Country Belief
United States	United States	0	0	0	0	Country Belief
United States	United States	0	0	0	0	Country Belief
United States	United States	0	0	0	0	Country Belief
United States	United States	0	0	0	0	Country Belief
United States	United States	0	0	0	0	Country Belief
United States	United States	0	0	0	0	Country Belief
United States	United States	0	0	0	0	Country Belief
United States	United States	0	0	0	0	Country Belief
United States	United States	0	0	0	0	Country Belief
United States	United States	0	0	0	0	Country Belief
United States	United States	0	0	0	0	Country Belief
United States	United States	0	0	0	0	Country Belief
United States	United States	0	0	0	0	Country Belief
United States	United States	0	0	0	0	Country Belief
United States	United States	0	0	0	0	Country Belief
United States	United States	0	0	0	0	Country Belief
United States	United States	0	0	0	0	Country Belief
United States	United States	0	0	0	0	Country Belief
United States	United States	0	0	0	0	Country Belief
United States	United States	0	0	0	0	Country Belief
United States	United States	0	0	0	0	Country Belief
United States	United States	0	0	0	0	Country Belief
United States	United States	0	0	0	0	Country Belief
United States	United States	0	0	0	0	Country Belief
United States	United States	0	0	0	0	Country Belief
United States	United States	0	0	0	0	Country Belief
United States	United States	0	0	0	0	Country Belief
United States	United States	0	0	0	0	Country Belief
United States	United States	0	0	0	0	Country Belief
United States	United States	0	0	0	0	Country Belief
United States	United States	0	0	0	0	Country Belief
United States	United States	0	0	0	0	Country Belief
United States	United States	0	0	0	0	Country Belief
United States	United States	0	0	0	0	Country Belief
United States	United States	0	0	0	0	Country Belief
United States	United States	0	0	0	0	Country Belief
United States	United States	0	0	0	0	Country Belief
United States	United States	0	0	0	0	Country Belief
United States	United States	0	0	0	0	Country Belief
United States	United States	0	0	0	0	Country Belief
United States	United States	0	0	0	0	Country Belief
United States	United States	0	0	0	0	Country Belief
United States	United States	0	0	0	0	Country Belief
United States	United States	0	0	0	0	Country Belief
United States	United States	0	0	0	0	Country Belief
United States	United States	0	0	0	0	Country Belief
United States	United States	0	0	0	0	Country Belief
United States	United States	0	0	0	0	Country Belief
United States	United States	0	0	0	0	Country Belief
United States	United States	0	0	0	0	Country Belief
United States	United States	0	0	0	0	Country Belief
United States	United States	0	0	0	0	Country Belief
United States	United States	0	0	0	0	Country Belief
United States	United States	0	0	0	0	Country Belief
United States	United States	0	0	0	0	Country Belief
United States	United States	0	0	0	0	Country Belief
United States	United States	0	0	0	0	Country Belief
United States	United States	0	0	0	0	Country Belief
United States	United States	0	0	0	0	Country Belief
United States	United States	0	0	0	0	Country Belief
United States	United States	0	0	0	0	Country Belief
United States	United States	0	0	0	0	Country Belief
United States	United States	0	0	0	0	Country Belief
United States	United States	0	0	0	0	Country Belief
United States	United States	0	0	0	0	Country Belief
United States	United States	0	0	0	0	Country Belief
United States	United States	0	0	0	0	Country Belief
United States	United States	0	0	0	0	Country Belief
United States	United States	0	0	0	0	Country Belief
United States	United States	0	0	0	0	Country Belief
United States	United States	0	0	0	0	Country Belief
United States	United States	0	0	0	0	Country Belief
United States	United States	0	0	0	0	Country Belief
United States	United States	0	0	0	0	Country Belief
United States	United States	0	0	0	0	Country Belief
United States	United States	0	0	0	0	Country Belief
United States	United States	0	0	0	0	Country Belief
United States	United States	0	0	0	0	Country Belief
Japan	Japan	vaccine	high	1	87	Broad
Japan	Japan	vaccine	high	2	86	Broad
Japan	Japan	vaccine	high	3	86	Broad
Japan	Japan	vaccine	high	4	87	Broad
Japan	Japan	vaccine	high	5	86	Broad
Japan	Japan	vaccine	high	6	86	Broad
Japan	Japan	vaccine	high	7	87	Broad
Japan	Japan	vaccine	high	8	88	Broad
Japan	Japan	vaccine	high	9	89	Broad
Japan	Japan	vaccine	high	10	91	Broad
Japan	Japan	vaccine	high	11	91	Broad
Japan	Japan	vaccine	low	1	54	Narrow
Japan	Japan	vaccine	low	2	53	Narrow
Japan	Japan	vaccine	low	3	53	Narrow
Japan	Japan	vaccine	low	4	52	Narrow
Japan	Japan	vaccine	low	5	46	Narrow
Japan	Japan	vaccine	low	6	46	Narrow
Japan	Japan	vaccine	low	7	49	Narrow
Japan	Japan	vaccine	low	8	50	Narrow
Japan	Japan	vaccine	low	9	56	Narrow
Japan	Japan	vaccine	low	10	63	Narrow
Japan	Japan	vaccine	low	11	66	Narrow
Japan	Japan	0	0	0	0	Country Belief
Japan	Japan	0	0	0	0	Country Belief
Japan	Japan	0	0	0	0	Country Belief
Japan	Japan	0	0	0	0	Country Belief
Japan	Japan	0	0	0	0	Country Belief
Japan	Japan	0	0	0	0	Country Belief
Japan	Japan	0	0	0	0	Country Belief
Japan	Japan	0	0	0	0	Country Belief
Japan	Japan	0	0	0	0	Country Belief
Japan	Japan	0	0	0	0	Country Belief
Japan	Japan	0	0	0	0	Country Belief
Japan	Japan	0	0	0	0	Country Belief
Japan	Japan	0	0	0	0	Country Belief
Japan	Japan	0	0	0	0	Country Belief
Japan	Japan	0	0	0	0	Country Belief
Japan	Japan	0	0	0	0	Country Belief
Japan	Japan	0	0	0	0	Country Belief
Japan	Japan	0	0	0	0	Country Belief
Japan	Japan	0	0	0	0	Country Belief
Japan	Japan	0	0	0	0	Country Belief
Japan	Japan	0	0	0	0	Country Belief
Japan	Japan	0	0	0	0	Country Belief
Japan	Japan	0	0	0	0	Country Belief
Japan	Japan	0	0	0	0	Country Belief
Japan	Japan	0	0	0	0	Country Belief
Japan	Japan	0	0	0	0	Country Belief
Japan	Japan	0	0	0	0	Country Belief
Japan	Japan	0	0	0	0	Country Belief
Japan	Japan	0	0	0	0	Country Belief
Japan	Japan	0	0	0	0	Country Belief
Japan	Japan	0	0	0	0	Country Belief
Japan	Japan	0	0	0	0	Country Belief
Japan	Japan	0	0	0	0	Country Belief
Japan	Japan	0	0	0	0	Country Belief
Japan	Japan	0	0	0	0	Country Belief
Japan	Japan	0	0	0	0	Country Belief
Japan	Japan	0	0	0	0	Country Belief
Japan	Japan	0	0	0	0	Country Belief
Japan	Japan	0	0	0	0	Country Belief
Japan	Japan	0	0	0	0	Country Belief
Japan	Japan	0	0	0	0	Country Belief
Japan	Japan	0	0	0	0	Country Belief
Japan	Japan	0	0	0	0	Country Belief
Japan	Japan	0	0	0	0	Country Belief
Japan	Japan	0	0	0	0	Country Belief
Japan	Japan	0	0	0	0	Country Belief
Japan	Japan	0	0	0	0	Country Belief
Japan	Japan	0	0	0	0	Country Belief
Japan	Japan	0	0	0	0	Country Belief
Japan	Japan	0	0	0	0	Country Belief
Japan	Japan	0	0	0	0	Country Belief
Japan	Japan	0	0	0	0	Country Belief
Japan	Japan	0	0	0	0	Country Belief
Japan	Japan	0	0	0	0	Country Belief
Japan	Japan	0	0	0	0	Country Belief
Japan	Japan	0	0	0	0	Country Belief
Japan	Japan	0	0	0	0	Country Belief
Japan	Japan	0	0	0	0	Country Belief
Japan	Japan	0	0	0	0	Country Belief
Japan	Japan	0	0	0	0	Country Belief
Japan	Japan	0	0	0	0	Country Belief
Japan	Japan	0	0	0	0	Country Belief
Japan	Japan	0	0	0	0	Country Belief
Japan	Japan	0	0	0	0	Country Belief
Japan	Japan	0	0	0	0	Country Belief
Japan	Japan	0	0	0	0	Country Belief
Japan	Japan	0	0	0	0	Country Belief
Japan	Japan	0	0	0	0	Country Belief
Japan	Japan	0	0	0	0	Country Belief
Japan	Japan	0	0	0	0	Country Belief
Japan	Japan	0	0	0	0	Country Belief
Japan	Japan	0	0	0	0	Country Belief
Japan	Japan	0	0	0	0	Country Belief
Japan	Japan	0	0	0	0	Country Belief
Japan	Japan	0	0	0	0	Country Belief
Japan	Japan	0	0	0	0	Country Belief
Japan	Japan	0	0	0	0	Country Belief
Japan	Japan	0	0	0	0	Country Belief
Japan	Japan	0	0	0	0	Country Belief
Japan	Japan	0	0	0	0	Country Belief
Japan	Japan	0	0	0	0	Country Belief
Japan	Japan	0	0	0	0	Country Belief
Japan	Japan	0	0	0	0	Country Belief
Japan	Japan	0	0	0	0	Country Belief
Japan	Japan	0	0	0	0	Country Belief
Japan	Japan	0	0	0	0	Country Belief
Japan	Japan	0	0	0	0	Country Belief
Japan	Japan	0	0	0	0	Country Belief
Japan	Japan	0	0	0	0	Country Belief
Japan	Japan	0	0	0	0	Country Belief
Japan	Japan	0	0	0	0	Country Belief
Japan	Japan	0	0	0	0	Country Belief
Japan	Japan	0	0	0	0	Country Belief
Japan	Japan	0	0	0	0	Country Belief
Japan	Japan	0	0	0	0	Country Belief
Japan	Japan	0	0	0	0	Country Belief
Japan	Japan	0	0	0	0	Country Belief
Japan	Japan	0	0	0	0	Country Belief
Japan	Japan	0	0	0	0	Country Belief
Japan	Japan	0	0	0	0	Country Belief
Japan	Japan	0	0	0	0	Country Belief
Japan	Japan	0	0	0	0	Country Belief
Japan	Japan	0	0	0	0	Country Belief
Japan	Japan	0	0	0	0	Country Belief
Japan	Japan	0	0	0	0	Country Belief
Japan	Japan	0	0	0	0	Country Belief
Japan	Japan	0	0	0	0	Country Belief
Japan	Japan	0	0	0	0	Country Belief
Japan	Japan	0	0	0	0	Country Belief
Japan	Japan	0	0	0	0	Country Belief
Japan	Japan	0	0	0	0	Country Belief
Japan	Japan	0	0	0	0	Country Belief
Japan	Japan	0	0	0	0	Country Belief
Japan	Japan	0	0	0	0	Country Belief
Japan	Japan	0	0	0	0	Country Belief
Japan	Japan	0	0	0	0	Country Belief
Japan	Japan	0	0	0	0	Country Belief
Japan	Japan	0	0	0	0	Country Belief
Japan	Japan	0	0	0	0	Country Belief
Japan	Japan	0	0	0	0	Country Belief
Japan	Japan	0	0	0	0	Country Belief
Japan	Japan	0	0	0	0	Country Belief
Japan	Japan	0	0	0	0	Country Belief
Japan	Japan	0	0	0	0	Country Belief
Japan	Japan	0	0	0	0	Country Belief
Japan	Japan	0	0	0	0	Country Belief
Japan	Japan	0	0	0	0	Country Belief
Japan	Japan	0	0	0	0	Country Belief
Japan	Japan	0	0	0	0	Country Belief
Japan	Japan	0	0	0	0	Country Belief
Japan	Japan	0	0	0	0	Country Belief
Japan	Japan	0	0	0	0	Country Belief
Japan	Japan	0	0	0	0	Country Belief
Japan	Japan	0	0	0	0	Country Belief
Japan	Japan	0	0	0	0	Country Belief
Japan	Japan	0	0	0	0	Country Belief
Japan	Japan	0	0	0	0	Country Belief
Japan	Japan	0	0	0	0	Country Belief
Japan	Japan	0	0	0	0	Country Belief
Japan	Japan	0	0	0	0	Country Belief
Japan	Japan	0	0	0	0	Country Belief
Japan	Japan	0	0	0	0	Country Belief
Japan	Japan	0	0	0	0	Country Belief
Japan	Japan	0	0	0	0	Country Belief
Japan	Japan	0	0	0	0	Country Belief
Japan	Japan	0	0	0	0	Country Belief
Japan	Japan	0	0	0	0	Country Belief
Japan	Japan	0	0	0	0	Country Belief
Japan	Japan	0	0	0	0	Country Belief
Japan	Japan	0	0	0	0	Country Belief
Japan	Japan	0	0	0	0	Country Belief
Japan	Japan	0	0	0	0	Country Belief
Japan	Japan	0	0	0	0	Country Belief
Japan	Japan	0	0	0	0	Country Belief
Japan	Japan	0	0	0	0	Country Belief
Japan	Japan	0	0	0	0	Country Belief
Japan	Japan	0	0	0	0	Country Belief
Japan	Japan	0	0	0	0	Country Belief
Japan	Japan	0	0	0	0	Country Belief
Japan	Japan	0	0	0	0	Country Belief
Japan	Japan	0	0	0	0	Country Belief
Japan	Japan	0	0	0	0	Country Belief
Japan	Japan	0	0	0	0	Country Belief
Japan	Japan	0	0	0	0	Country Belief
Japan	Japan	0	0	0	0	Country Belief
Japan	Japan	0	0	0	0	Country Belief
Japan	Japan	0	0	0	0	Country Belief
Japan	Japan	0	0	0	0	Country Belief
Japan	Japan	0	0	0	0	Country Belief
Japan	Japan	0	0	0	0	Country Belief
Japan	Japan	0	0	0	0	Country Belief
Japan	Japan	0	0	0	0	Country Belief
Japan	Japan	0	0	0	0	Country Belief
Japan	Japan	0	0	0	0	Country Belief
Japan	Japan	0	0	0	0	Country Belief
Japan	Japan	0	0	0	0	Country Belief
Japan	Japan	0	0	0	0	Country Belief
Japan	Japan	0	0	0	0	Country Belief
Japan	Japan	0	0	0	0	Country Belief
Japan	Japan	0	0	0	0	Country Belief
Japan	Japan	0	0	0	0	Country Belief
Japan	Japan	0	0	0	0	Country Belief
Japan	Japan	0	0	0	0	Country Belief
Japan	Japan	0	0	0	0	Country Belief
Japan	Japan	0	0	0	0	Country Belief
Japan	Japan	0	0	0	0	Country Belief
Japan	Japan	0	0	0	0	Country Belief
Japan	Japan	0	0	0	0	Country Belief
Japan	Japan	0	0	0	0	Country Belief
Japan	Japan	0	0	0	0	Country Belief
Japan	Japan	0	0	0	0	Country Belief
Japan	Japan	0	0	0	0	Country Belief
Japan	Japan	0	0	0	0	Country Belief
Japan	Japan	0	0	0	0	Country Belief
Japan	Japan	0	0	0	0	Country Belief
Japan	Japan	0	0	0	0	Country Belief
Japan	Japan	0	0	0	0	Country Belief
Japan	Japan	0	0	0	0	Country Belief
Japan	Japan	0	0	0	0	Country Belief
Japan	Japan	0	0	0	0	Country Belief
Japan	Japan	0	0	0	0	Country Belief
Japan	Japan	0	0	0	0	Country Belief
Japan	Japan	0	0	0	0	Country Belief
Japan	Japan	0	0	0	0	Country Belief
Japan	Japan	0	0	0	0	Country Belief
Japan	Japan	0	0	0	0	Country Belief
Japan	Japan	0	0	0	0	Country Belief
Japan	Japan	0	0	0	0	Country Belief
Japan	Japan	0	0	0	0	Country Belief
Japan	Japan	0	0	0	0	Country Belief
Japan	Japan	0	0	0	0	Country Belief
Japan	Japan	0	0	0	0	Country Belief
Japan	Japan	0	0	0	0	Country Belief
Japan	Japan	0	0	0	0	Country Belief
Japan	Japan	0	0	0	0	Country Belief
Japan	Japan	0	0	0	0	Country Belief
Japan	Japan	0	0	0	0	Country Belief
Japan	Japan	0	0	0	0	Country Belief
Japan	Japan	0	0	0	0	Country Belief
Japan	Japan	0	0	0	0	Country Belief
Japan	Japan	0	0	0	0	Country Belief
Japan	Japan	0	0	0	0	Country Belief
Japan	Japan	0	0	0	0	Country Belief
Japan	Japan	0	0	0	0	Country Belief
Japan	Japan	0	0	0	0	Country Belief
Japan	Japan	0	0	0	0	Country Belief
Japan	Japan	0	0	0	0	Country Belief
Japan	Japan	0	0	0	0	Country Belief
Japan	Japan	0	0	0	0	Country Belief
Japan	Japan	0	0	0	0	Country Belief
Japan	Japan	0	0	0	0	Country Belief
Japan	Japan	0	0	0	0	Country Belief
Japan	Japan	0	0	0	0	Country Belief
Japan	Japan	0	0	0	0	Country Belief
Japan	Japan	0	0	0	0	Country Belief
Japan	Japan	0	0	0	0	Country Belief
Japan	Japan	0	0	0	0	Country Belief
Japan	Japan	0	0	0	0	Country Belief
Japan	Japan	0	0	0	0	Country Belief
Japan	Japan	0	0	0	0	Country Belief
Japan	Japan	0	0	0	0	Country Belief
Japan	Japan	0	0	0	0	Country Belief
Turkey	Turkey	vaccine	high	1	78	Broad
Turkey	Turkey	vaccine	high	2	77	Broad
Turkey	Turkey	vaccine	high	3	77	Broad
Turkey	Turkey	vaccine	high	4	79	Broad
Turkey	Turkey	vaccine	high	5	76	Broad
Turkey	Turkey	vaccine	high	6	75	Broad
Turkey	Turkey	vaccine	high	7	77	Broad
Turkey	Turkey	vaccine	high	8	79	Broad
Turkey	Turkey	vaccine	high	9	80	Broad
Turkey	Turkey	vaccine	high	10	80	Broad
Turkey	Turkey	vaccine	high	11	81	Broad
Turkey	Turkey	vaccine	low	1	51	Narrow
Turkey	Turkey	vaccine	low	2	49	Narrow
Turkey	Turkey	vaccine	low	3	49	Narrow
Turkey	Turkey	vaccine	low	4	48	Narrow
Turkey	Turkey	vaccine	low	5	46	Narrow
Turkey	Turkey	vaccine	low	6	47	Narrow
Turkey	Turkey	vaccine	low	7	50	Narrow
Turkey	Turkey	vaccine	low	8	54	Narrow
Turkey	Turkey	vaccine	low	9	57	Narrow
Turkey	Turkey	vaccine	low	10	59	Narrow
Turkey	Turkey	vaccine	low	11	60	Narrow
Turkey	Turkey	0	0	0	0	Country Belief
Turkey	Turkey	0	0	0	0	Country Belief
Turkey	Turkey	0	0	0	0	Country Belief
Turkey	Turkey	0	0	0	0	Country Belief
Turkey	Turkey	0	0	0	0	Country Belief
Turkey	Turkey	0	0	0	0	Country Belief
Turkey	Turkey	0	0	0	0	Country Belief
Turkey	Turkey	0	0	0	0	Country Belief
Turkey	Turkey	0	0	0	0	Country Belief
Turkey	Turkey	0	0	0	0	Country Belief
Turkey	Turkey	0	0	0	0	Country Belief
Turkey	Turkey	0	0	0	0	Country Belief
Turkey	Turkey	0	0	0	0	Country Belief
Turkey	Turkey	0	0	0	0	Country Belief
Turkey	Turkey	0	0	0	0	Country Belief
Turkey	Turkey	0	0	0	0	Country Belief
Turkey	Turkey	0	0	0	0	Country Belief
Turkey	Turkey	0	0	0	0	Country Belief
Turkey	Turkey	0	0	0	0	Country Belief
Turkey	Turkey	0	0	0	0	Country Belief
Turkey	Turkey	0	0	0	0	Country Belief
Turkey	Turkey	0	0	0	0	Country Belief
Turkey	Turkey	0	0	0	0	Country Belief
Turkey	Turkey	0	0	0	0	Country Belief
Turkey	Turkey	0	0	0	0	Country Belief
Turkey	Turkey	0	0	0	0	Country Belief
Turkey	Turkey	0	0	0	0	Country Belief
Turkey	Turkey	0	0	0	0	Country Belief
Turkey	Turkey	0	0	0	0	Country Belief
Turkey	Turkey	0	0	0	0	Country Belief
Turkey	Turkey	0	0	0	0	Country Belief
Turkey	Turkey	0	0	0	0	Country Belief
Turkey	Turkey	0	0	0	0	Country Belief
Turkey	Turkey	0	0	0	0	Country Belief
Turkey	Turkey	0	0	0	0	Country Belief
Turkey	Turkey	0	0	0	0	Country Belief
Turkey	Turkey	0	0	0	0	Country Belief
Turkey	Turkey	0	0	0	0	Country Belief
Turkey	Turkey	0	0	0	0	Country Belief
Turkey	Turkey	0	0	0	0	Country Belief
Turkey	Turkey	0	0	0	0	Country Belief
Turkey	Turkey	0	0	0	0	Country Belief
Turkey	Turkey	0	0	0	0	Country Belief
Turkey	Turkey	0	0	0	0	Country Belief
Turkey	Turkey	0	0	0	0	Country Belief
Turkey	Turkey	0	0	0	0	Country Belief
Turkey	Turkey	0	0	0	0	Country Belief
Turkey	Turkey	0	0	0	0	Country Belief
Turkey	Turkey	0	0	0	0	Country Belief
Turkey	Turkey	0	0	0	0	Country Belief
Turkey	Turkey	0	0	0	0	Country Belief
Turkey	Turkey	0	0	0	0	Country Belief
Turkey	Turkey	0	0	0	0	Country Belief
Turkey	Turkey	0	0	0	0	Country Belief
Turkey	Turkey	0	0	0	0	Country Belief
Turkey	Turkey	0	0	0	0	Country Belief
Turkey	Turkey	0	0	0	0	Country Belief
Turkey	Turkey	0	0	0	0	Country Belief
Turkey	Turkey	0	0	0	0	Country Belief
Turkey	Turkey	0	0	0	0	Country Belief
Turkey	Turkey	0	0	0	0	Country Belief
Turkey	Turkey	0	0	0	0	Country Belief
Turkey	Turkey	0	0	0	0	Country Belief
Turkey	Turkey	0	0	0	0	Country Belief
Turkey	Turkey	0	0	0	0	Country Belief
Turkey	Turkey	0	0	0	0	Country Belief
Turkey	Turkey	0	0	0	0	Country Belief
Turkey	Turkey	0	0	0	0	Country Belief
Turkey	Turkey	0	0	0	0	Country Belief
Turkey	Turkey	0	0	0	0	Country Belief
Turkey	Turkey	0	0	0	0	Country Belief
Turkey	Turkey	0	0	0	0	Country Belief
Turkey	Turkey	0	0	0	0	Country Belief
Turkey	Turkey	0	0	0	0	Country Belief
Turkey	Turkey	0	0	0	0	Country Belief
Turkey	Turkey	0	0	0	0	Country Belief
Turkey	Turkey	0	0	0	0	Country Belief
Turkey	Turkey	0	0	0	0	Country Belief
Turkey	Turkey	0	0	0	0	Country Belief
Turkey	Turkey	0	0	0	0	Country Belief
Turkey	Turkey	0	0	0	0	Country Belief
Turkey	Turkey	0	0	0	0	Country Belief
Turkey	Turkey	0	0	0	0	Country Belief
Turkey	Turkey	0	0	0	0	Country Belief
Turkey	Turkey	0	0	0	0	Country Belief
Turkey	Turkey	0	0	0	0	Country Belief
Turkey	Turkey	0	0	0	0	Country Belief
Turkey	Turkey	0	0	0	0	Country Belief
Turkey	Turkey	0	0	0	0	Country Belief
Turkey	Turkey	0	0	0	0	Country Belief
Turkey	Turkey	0	0	0	0	Country Belief
Turkey	Turkey	0	0	0	0	Country Belief
Turkey	Turkey	0	0	0	0	Country Belief
Turkey	Turkey	0	0	0	0	Country Belief
Turkey	Turkey	0	0	0	0	Country Belief
Turkey	Turkey	0	0	0	0	Country Belief
Turkey	Turkey	0	0	0	0	Country Belief
Turkey	Turkey	0	0	0	0	Country Belief
Turkey	Turkey	0	0	0	0	Country Belief
Turkey	Turkey	0	0	0	0	Country Belief
Turkey	Turkey	0	0	0	0	Country Belief
Turkey	Turkey	0	0	0	0	Country Belief
Turkey	Turkey	0	0	0	0	Country Belief
Turkey	Turkey	0	0	0	0	Country Belief
Turkey	Turkey	0	0	0	0	Country Belief
Turkey	Turkey	0	0	0	0	Country Belief
Turkey	Turkey	0	0	0	0	Country Belief
Turkey	Turkey	0	0	0	0	Country Belief
Turkey	Turkey	0	0	0	0	Country Belief
Turkey	Turkey	0	0	0	0	Country Belief
Turkey	Turkey	0	0	0	0	Country Belief
Turkey	Turkey	0	0	0	0	Country Belief
Turkey	Turkey	0	0	0	0	Country Belief
Turkey	Turkey	0	0	0	0	Country Belief
Turkey	Turkey	0	0	0	0	Country Belief
Turkey	Turkey	0	0	0	0	Country Belief
Turkey	Turkey	0	0	0	0	Country Belief
Turkey	Turkey	0	0	0	0	Country Belief
Turkey	Turkey	0	0	0	0	Country Belief
Turkey	Turkey	0	0	0	0	Country Belief
Turkey	Turkey	0	0	0	0	Country Belief
Turkey	Turkey	0	0	0	0	Country Belief
Turkey	Turkey	0	0	0	0	Country Belief
Turkey	Turkey	0	0	0	0	Country Belief
Turkey	Turkey	0	0	0	0	Country Belief
Turkey	Turkey	0	0	0	0	Country Belief
Turkey	Turkey	0	0	0	0	Country Belief
Turkey	Turkey	0	0	0	0	Country Belief
Turkey	Turkey	0	0	0	0	Country Belief
[truncated: 4,073 more rows]
