# Supplementary material for: Providing normative information increases intentions to accept a COVID-19 vaccine
Source: Nat Commun. 2023 Jan 9;14:126. doi: 10.1038/s41467-022-35052-4 (PMC9828376; doi:10.1038/s41467-022-35052-4)
Supplement: Supplementary file 4 — Source Data [file 41467_2022_35052_MOESM4_ESM.zip › Source Data/Supplementary Information/FigureS3b.csv]

	country_pre	behavior	level	survey_response_information_version	value	group
Egypt	Egypt	masks	high	1	65	Broad
Egypt	Egypt	masks	high	2	66	Broad
Egypt	Egypt	masks	high	3	66	Broad
Egypt	Egypt	masks	high	4	71	Broad
Egypt	Egypt	masks	high	5	73	Broad
Egypt	Egypt	masks	high	6	77	Broad
Egypt	Egypt	masks	high	7	82	Broad
Egypt	Egypt	masks	high	8	85	Broad
Egypt	Egypt	masks	high	9	83	Broad
Egypt	Egypt	masks	high	10	82	Broad
Egypt	Egypt	masks	high	11	82	Broad
Egypt	Egypt	masks	low	1	36	Narrow
Egypt	Egypt	masks	low	2	35	Narrow
Egypt	Egypt	masks	low	3	35	Narrow
Egypt	Egypt	masks	low	4	40	Narrow
Egypt	Egypt	masks	low	5	42	Narrow
Egypt	Egypt	masks	low	6	45	Narrow
Egypt	Egypt	masks	low	7	55	Narrow
Egypt	Egypt	masks	low	8	60	Narrow
Egypt	Egypt	masks	low	9	56	Narrow
Egypt	Egypt	masks	low	10	54	Narrow
Egypt	Egypt	masks	low	11	53	Narrow
Egypt	Egypt	0	0	0	0	Country Belief
Egypt	Egypt	0	0	0	0	Country Belief
Egypt	Egypt	0	0	0	0	Country Belief
Egypt	Egypt	0	0	0	0	Country Belief
Egypt	Egypt	0	0	0	0	Country Belief
Egypt	Egypt	0	0	0	0	Country Belief
Egypt	Egypt	0	0	0	0	Country Belief
Egypt	Egypt	0	0	0	0	Country Belief
Egypt	Egypt	0	0	0	0	Country Belief
Egypt	Egypt	0	0	0	0	Country Belief
Egypt	Egypt	0	0	0	0	Country Belief
Egypt	Egypt	0	0	0	0	Country Belief
Egypt	Egypt	0	0	0	0	Country Belief
Egypt	Egypt	0	0	0	0	Country Belief
Egypt	Egypt	0	0	0	0	Country Belief
Egypt	Egypt	0	0	0	0	Country Belief
Egypt	Egypt	0	0	0	0	Country Belief
Egypt	Egypt	0	0	0	0	Country Belief
Egypt	Egypt	0	0	0	0	Country Belief
Egypt	Egypt	0	0	0	0	Country Belief
Egypt	Egypt	0	0	0	0	Country Belief
Egypt	Egypt	0	0	0	0	Country Belief
Egypt	Egypt	0	0	0	0	Country Belief
Egypt	Egypt	0	0	0	0	Country Belief
Egypt	Egypt	0	0	0	0	Country Belief
Egypt	Egypt	0	0	0	0	Country Belief
Egypt	Egypt	0	0	0	0	Country Belief
Egypt	Egypt	0	0	0	0	Country Belief
Egypt	Egypt	0	0	0	0	Country Belief
Egypt	Egypt	0	0	0	0	Country Belief
Egypt	Egypt	0	0	0	0	Country Belief
Egypt	Egypt	0	0	0	0	Country Belief
Egypt	Egypt	0	0	0	0	Country Belief
Egypt	Egypt	0	0	0	0	Country Belief
Egypt	Egypt	0	0	0	0	Country Belief
Egypt	Egypt	0	0	0	0	Country Belief
Egypt	Egypt	0	0	0	0	Country Belief
Egypt	Egypt	0	0	0	0	Country Belief
Egypt	Egypt	0	0	0	0	Country Belief
Egypt	Egypt	0	0	0	0	Country Belief
Egypt	Egypt	0	0	0	0	Country Belief
Egypt	Egypt	0	0	0	0	Country Belief
Egypt	Egypt	0	0	0	0	Country Belief
Egypt	Egypt	0	0	0	0	Country Belief
Egypt	Egypt	0	0	0	0	Country Belief
Egypt	Egypt	0	0	0	0	Country Belief
Egypt	Egypt	0	0	0	0	Country Belief
Egypt	Egypt	0	0	0	0	Country Belief
Egypt	Egypt	0	0	0	0	Country Belief
Egypt	Egypt	0	0	0	0	Country Belief
Egypt	Egypt	0	0	0	0	Country Belief
Egypt	Egypt	0	0	0	0	Country Belief
Egypt	Egypt	0	0	0	0	Country Belief
Egypt	Egypt	0	0	0	0	Country Belief
Egypt	Egypt	0	0	0	0	Country Belief
Egypt	Egypt	0	0	0	0	Country Belief
Egypt	Egypt	0	0	0	0	Country Belief
Egypt	Egypt	0	0	0	0	Country Belief
Egypt	Egypt	0	0	0	0	Country Belief
Egypt	Egypt	0	0	0	0	Country Belief
Egypt	Egypt	0	0	0	0	Country Belief
Egypt	Egypt	0	0	0	0	Country Belief
Egypt	Egypt	0	0	0	0	Country Belief
Egypt	Egypt	0	0	0	0	Country Belief
Egypt	Egypt	0	0	0	0	Country Belief
Egypt	Egypt	0	0	0	0	Country Belief
Egypt	Egypt	0	0	0	0	Country Belief
Egypt	Egypt	0	0	0	0	Country Belief
Egypt	Egypt	0	0	0	0	Country Belief
Egypt	Egypt	0	0	0	0	Country Belief
Egypt	Egypt	0	0	0	0	Country Belief
Egypt	Egypt	0	0	0	0	Country Belief
Egypt	Egypt	0	0	0	0	Country Belief
Egypt	Egypt	0	0	0	0	Country Belief
Egypt	Egypt	0	0	0	0	Country Belief
Egypt	Egypt	0	0	0	0	Country Belief
Egypt	Egypt	0	0	0	0	Country Belief
Egypt	Egypt	0	0	0	0	Country Belief
Egypt	Egypt	0	0	0	0	Country Belief
Egypt	Egypt	0	0	0	0	Country Belief
Egypt	Egypt	0	0	0	0	Country Belief
Egypt	Egypt	0	0	0	0	Country Belief
Egypt	Egypt	0	0	0	0	Country Belief
Egypt	Egypt	0	0	0	0	Country Belief
Egypt	Egypt	0	0	0	0	Country Belief
Egypt	Egypt	0	0	0	0	Country Belief
Egypt	Egypt	0	0	0	0	Country Belief
Egypt	Egypt	0	0	0	0	Country Belief
Egypt	Egypt	0	0	0	0	Country Belief
Egypt	Egypt	0	0	0	0	Country Belief
Egypt	Egypt	0	0	0	0	Country Belief
Egypt	Egypt	0	0	0	0	Country Belief
Egypt	Egypt	0	0	0	0	Country Belief
Egypt	Egypt	0	0	0	0	Country Belief
Egypt	Egypt	0	0	0	0	Country Belief
Egypt	Egypt	0	0	0	0	Country Belief
Egypt	Egypt	0	0	0	0	Country Belief
Egypt	Egypt	0	0	0	0	Country Belief
Egypt	Egypt	0	0	0	0	Country Belief
Egypt	Egypt	0	0	0	0	Country Belief
Egypt	Egypt	0	0	0	0	Country Belief
Egypt	Egypt	0	0	0	0	Country Belief
Egypt	Egypt	0	0	0	0	Country Belief
Egypt	Egypt	0	0	0	0	Country Belief
Egypt	Egypt	0	0	0	0	Country Belief
Egypt	Egypt	0	0	0	0	Country Belief
Egypt	Egypt	0	0	0	0	Country Belief
Egypt	Egypt	0	0	0	0	Country Belief
Egypt	Egypt	0	0	0	0	Country Belief
Egypt	Egypt	0	0	0	0	Country Belief
Egypt	Egypt	0	0	0	0	Country Belief
Egypt	Egypt	0	0	0	0	Country Belief
Egypt	Egypt	0	0	0	0	Country Belief
Egypt	Egypt	0	0	0	0	Country Belief
Egypt	Egypt	0	0	0	0	Country Belief
Egypt	Egypt	0	0	0	0	Country Belief
Egypt	Egypt	0	0	0	0	Country Belief
Egypt	Egypt	0	0	0	0	Country Belief
Egypt	Egypt	0	0	0	0	Country Belief
Egypt	Egypt	0	0	0	0	Country Belief
Egypt	Egypt	0	0	0	0	Country Belief
Egypt	Egypt	0	0	0	0	Country Belief
Egypt	Egypt	0	0	0	0	Country Belief
Egypt	Egypt	0	0	0	0	Country Belief
Egypt	Egypt	0	0	0	0	Country Belief
Egypt	Egypt	0	0	0	0	Country Belief
Egypt	Egypt	0	0	0	0	Country Belief
Egypt	Egypt	0	0	0	0	Country Belief
Egypt	Egypt	0	0	0	0	Country Belief
Egypt	Egypt	0	0	0	0	Country Belief
Egypt	Egypt	0	0	0	0	Country Belief
Egypt	Egypt	0	0	0	0	Country Belief
Egypt	Egypt	0	0	0	0	Country Belief
Egypt	Egypt	0	0	0	0	Country Belief
Egypt	Egypt	0	0	0	0	Country Belief
Egypt	Egypt	0	0	0	0	Country Belief
Egypt	Egypt	0	0	0	0	Country Belief
Egypt	Egypt	0	0	0	0	Country Belief
Egypt	Egypt	0	0	0	0	Country Belief
Egypt	Egypt	0	0	0	0	Country Belief
Egypt	Egypt	0	0	0	0	Country Belief
Egypt	Egypt	0	0	0	0	Country Belief
Egypt	Egypt	0	0	0	0	Country Belief
Egypt	Egypt	0	0	0	0	Country Belief
Egypt	Egypt	0	0	0	0	Country Belief
Egypt	Egypt	0	0	0	0	Country Belief
Egypt	Egypt	0	0	0	0	Country Belief
Egypt	Egypt	0	0	0	0	Country Belief
Egypt	Egypt	0	0	0	0	Country Belief
Egypt	Egypt	0	0	0	0	Country Belief
Egypt	Egypt	0	0	0	0	Country Belief
Egypt	Egypt	0	0	0	0	Country Belief
Egypt	Egypt	0	0	0	0	Country Belief
Egypt	Egypt	0	0	0	0	Country Belief
Egypt	Egypt	0	0	0	0	Country Belief
Egypt	Egypt	0	0	0	0	Country Belief
Egypt	Egypt	0	0	0	0	Country Belief
Egypt	Egypt	0	0	0	0	Country Belief
Egypt	Egypt	0	0	0	0	Country Belief
Egypt	Egypt	0	0	0	0	Country Belief
Egypt	Egypt	0	0	0	0	Country Belief
Egypt	Egypt	0	0	0	0	Country Belief
Egypt	Egypt	0	0	0	0	Country Belief
Egypt	Egypt	0	0	0	0	Country Belief
Egypt	Egypt	0	0	0	0	Country Belief
Egypt	Egypt	0	0	0	0	Country Belief
Egypt	Egypt	0	0	0	0	Country Belief
Egypt	Egypt	0	0	0	0	Country Belief
Egypt	Egypt	0	0	0	0	Country Belief
Egypt	Egypt	0	0	0	0	Country Belief
Egypt	Egypt	0	0	0	0	Country Belief
Egypt	Egypt	0	0	0	0	Country Belief
Egypt	Egypt	0	0	0	0	Country Belief
Egypt	Egypt	0	0	0	0	Country Belief
Egypt	Egypt	0	0	0	0	Country Belief
Egypt	Egypt	0	0	0	0	Country Belief
Egypt	Egypt	0	0	0	0	Country Belief
Egypt	Egypt	0	0	0	0	Country Belief
Egypt	Egypt	0	0	0	0	Country Belief
Egypt	Egypt	0	0	0	0	Country Belief
Egypt	Egypt	0	0	0	0	Country Belief
Egypt	Egypt	0	0	0	0	Country Belief
Egypt	Egypt	0	0	0	0	Country Belief
Egypt	Egypt	0	0	0	0	Country Belief
Egypt	Egypt	0	0	0	0	Country Belief
Egypt	Egypt	0	0	0	0	Country Belief
Egypt	Egypt	0	0	0	0	Country Belief
Egypt	Egypt	0	0	0	0	Country Belief
Egypt	Egypt	0	0	0	0	Country Belief
Egypt	Egypt	0	0	0	0	Country Belief
Egypt	Egypt	0	0	0	0	Country Belief
Egypt	Egypt	0	0	0	0	Country Belief
Egypt	Egypt	0	0	0	0	Country Belief
Egypt	Egypt	0	0	0	0	Country Belief
Egypt	Egypt	0	0	0	0	Country Belief
Egypt	Egypt	0	0	0	0	Country Belief
Egypt	Egypt	0	0	0	0	Country Belief
Egypt	Egypt	0	0	0	0	Country Belief
Egypt	Egypt	0	0	0	0	Country Belief
Egypt	Egypt	0	0	0	0	Country Belief
Egypt	Egypt	0	0	0	0	Country Belief
Egypt	Egypt	0	0	0	0	Country Belief
Egypt	Egypt	0	0	0	0	Country Belief
Egypt	Egypt	0	0	0	0	Country Belief
Egypt	Egypt	0	0	0	0	Country Belief
Egypt	Egypt	0	0	0	0	Country Belief
Egypt	Egypt	0	0	0	0	Country Belief
Egypt	Egypt	0	0	0	0	Country Belief
Egypt	Egypt	0	0	0	0	Country Belief
Egypt	Egypt	0	0	0	0	Country Belief
Egypt	Egypt	0	0	0	0	Country Belief
Egypt	Egypt	0	0	0	0	Country Belief
Egypt	Egypt	0	0	0	0	Country Belief
Egypt	Egypt	0	0	0	0	Country Belief
Egypt	Egypt	0	0	0	0	Country Belief
Egypt	Egypt	0	0	0	0	Country Belief
Egypt	Egypt	0	0	0	0	Country Belief
Egypt	Egypt	0	0	0	0	Country Belief
Egypt	Egypt	0	0	0	0	Country Belief
Egypt	Egypt	0	0	0	0	Country Belief
Egypt	Egypt	0	0	0	0	Country Belief
Egypt	Egypt	0	0	0	0	Country Belief
Egypt	Egypt	0	0	0	0	Country Belief
Egypt	Egypt	0	0	0	0	Country Belief
Egypt	Egypt	0	0	0	0	Country Belief
Egypt	Egypt	0	0	0	0	Country Belief
Egypt	Egypt	0	0	0	0	Country Belief
Egypt	Egypt	0	0	0	0	Country Belief
Egypt	Egypt	0	0	0	0	Country Belief
Egypt	Egypt	0	0	0	0	Country Belief
Egypt	Egypt	0	0	0	0	Country Belief
Egypt	Egypt	0	0	0	0	Country Belief
Egypt	Egypt	0	0	0	0	Country Belief
Egypt	Egypt	0	0	0	0	Country Belief
Egypt	Egypt	0	0	0	0	Country Belief
Egypt	Egypt	0	0	0	0	Country Belief
Egypt	Egypt	0	0	0	0	Country Belief
Egypt	Egypt	0	0	0	0	Country Belief
Egypt	Egypt	0	0	0	0	Country Belief
Egypt	Egypt	0	0	0	0	Country Belief
Egypt	Egypt	0	0	0	0	Country Belief
Egypt	Egypt	0	0	0	0	Country Belief
Vietnam	Vietnam	masks	high	1	91	Broad
Vietnam	Vietnam	masks	high	2	89	Broad
Vietnam	Vietnam	masks	high	3	89	Broad
Vietnam	Vietnam	masks	high	4	89	Broad
Vietnam	Vietnam	masks	high	5	90	Broad
Vietnam	Vietnam	masks	high	6	90	Broad
Vietnam	Vietnam	masks	high	7	91	Broad
Vietnam	Vietnam	masks	high	8	92	Broad
Vietnam	Vietnam	masks	high	9	94	Broad
Vietnam	Vietnam	masks	high	10	96	Broad
Vietnam	Vietnam	masks	high	11	96	Broad
Vietnam	Vietnam	masks	low	1	42	Narrow
Vietnam	Vietnam	masks	low	2	41	Narrow
Vietnam	Vietnam	masks	low	3	41	Narrow
Vietnam	Vietnam	masks	low	4	38	Narrow
Vietnam	Vietnam	masks	low	5	40	Narrow
Vietnam	Vietnam	masks	low	6	43	Narrow
Vietnam	Vietnam	masks	low	7	44	Narrow
Vietnam	Vietnam	masks	low	8	44	Narrow
Vietnam	Vietnam	masks	low	9	48	Narrow
Vietnam	Vietnam	masks	low	10	53	Narrow
Vietnam	Vietnam	masks	low	11	51	Narrow
Vietnam	Vietnam	0	0	0	0	Country Belief
Vietnam	Vietnam	0	0	0	0	Country Belief
Vietnam	Vietnam	0	0	0	0	Country Belief
Vietnam	Vietnam	0	0	0	0	Country Belief
Vietnam	Vietnam	0	0	0	0	Country Belief
Vietnam	Vietnam	0	0	0	0	Country Belief
Vietnam	Vietnam	0	0	0	0	Country Belief
Vietnam	Vietnam	0	0	0	0	Country Belief
Vietnam	Vietnam	0	0	0	0	Country Belief
Vietnam	Vietnam	0	0	0	0	Country Belief
Vietnam	Vietnam	0	0	0	0	Country Belief
Vietnam	Vietnam	0	0	0	0	Country Belief
Vietnam	Vietnam	0	0	0	0	Country Belief
Vietnam	Vietnam	0	0	0	0	Country Belief
Vietnam	Vietnam	0	0	0	0	Country Belief
Vietnam	Vietnam	0	0	0	0	Country Belief
Vietnam	Vietnam	0	0	0	0	Country Belief
Vietnam	Vietnam	0	0	0	0	Country Belief
Vietnam	Vietnam	0	0	0	0	Country Belief
Vietnam	Vietnam	0	0	0	0	Country Belief
Vietnam	Vietnam	0	0	0	0	Country Belief
Vietnam	Vietnam	0	0	0	0	Country Belief
Vietnam	Vietnam	0	0	0	0	Country Belief
Vietnam	Vietnam	0	0	0	0	Country Belief
Vietnam	Vietnam	0	0	0	0	Country Belief
Vietnam	Vietnam	0	0	0	0	Country Belief
Vietnam	Vietnam	0	0	0	0	Country Belief
Vietnam	Vietnam	0	0	0	0	Country Belief
Vietnam	Vietnam	0	0	0	0	Country Belief
Vietnam	Vietnam	0	0	0	0	Country Belief
Vietnam	Vietnam	0	0	0	0	Country Belief
Vietnam	Vietnam	0	0	0	0	Country Belief
Vietnam	Vietnam	0	0	0	0	Country Belief
Vietnam	Vietnam	0	0	0	0	Country Belief
Vietnam	Vietnam	0	0	0	0	Country Belief
Vietnam	Vietnam	0	0	0	0	Country Belief
Vietnam	Vietnam	0	0	0	0	Country Belief
Vietnam	Vietnam	0	0	0	0	Country Belief
Vietnam	Vietnam	0	0	0	0	Country Belief
Vietnam	Vietnam	0	0	0	0	Country Belief
Vietnam	Vietnam	0	0	0	0	Country Belief
Vietnam	Vietnam	0	0	0	0	Country Belief
Vietnam	Vietnam	0	0	0	0	Country Belief
Vietnam	Vietnam	0	0	0	0	Country Belief
Vietnam	Vietnam	0	0	0	0	Country Belief
Vietnam	Vietnam	0	0	0	0	Country Belief
Vietnam	Vietnam	0	0	0	0	Country Belief
Vietnam	Vietnam	0	0	0	0	Country Belief
Vietnam	Vietnam	0	0	0	0	Country Belief
Vietnam	Vietnam	0	0	0	0	Country Belief
Vietnam	Vietnam	0	0	0	0	Country Belief
Vietnam	Vietnam	0	0	0	0	Country Belief
Vietnam	Vietnam	0	0	0	0	Country Belief
Vietnam	Vietnam	0	0	0	0	Country Belief
Vietnam	Vietnam	0	0	0	0	Country Belief
Vietnam	Vietnam	0	0	0	0	Country Belief
Vietnam	Vietnam	0	0	0	0	Country Belief
Vietnam	Vietnam	0	0	0	0	Country Belief
Vietnam	Vietnam	0	0	0	0	Country Belief
Vietnam	Vietnam	0	0	0	0	Country Belief
Vietnam	Vietnam	0	0	0	0	Country Belief
Vietnam	Vietnam	0	0	0	0	Country Belief
Vietnam	Vietnam	0	0	0	0	Country Belief
Vietnam	Vietnam	0	0	0	0	Country Belief
Vietnam	Vietnam	0	0	0	0	Country Belief
Vietnam	Vietnam	0	0	0	0	Country Belief
Vietnam	Vietnam	0	0	0	0	Country Belief
Vietnam	Vietnam	0	0	0	0	Country Belief
Vietnam	Vietnam	0	0	0	0	Country Belief
Vietnam	Vietnam	0	0	0	0	Country Belief
Vietnam	Vietnam	0	0	0	0	Country Belief
Vietnam	Vietnam	0	0	0	0	Country Belief
Vietnam	Vietnam	0	0	0	0	Country Belief
Vietnam	Vietnam	0	0	0	0	Country Belief
Vietnam	Vietnam	0	0	0	0	Country Belief
Vietnam	Vietnam	0	0	0	0	Country Belief
Vietnam	Vietnam	0	0	0	0	Country Belief
Vietnam	Vietnam	0	0	0	0	Country Belief
Vietnam	Vietnam	0	0	0	0	Country Belief
Vietnam	Vietnam	0	0	0	0	Country Belief
Vietnam	Vietnam	0	0	0	0	Country Belief
Vietnam	Vietnam	0	0	0	0	Country Belief
Vietnam	Vietnam	0	0	0	0	Country Belief
Vietnam	Vietnam	0	0	0	0	Country Belief
Vietnam	Vietnam	0	0	0	0	Country Belief
Vietnam	Vietnam	0	0	0	0	Country Belief
Vietnam	Vietnam	0	0	0	0	Country Belief
Vietnam	Vietnam	0	0	0	0	Country Belief
Vietnam	Vietnam	0	0	0	0	Country Belief
Vietnam	Vietnam	0	0	0	0	Country Belief
Vietnam	Vietnam	0	0	0	0	Country Belief
Vietnam	Vietnam	0	0	0	0	Country Belief
Vietnam	Vietnam	0	0	0	0	Country Belief
Vietnam	Vietnam	0	0	0	0	Country Belief
Vietnam	Vietnam	0	0	0	0	Country Belief
Vietnam	Vietnam	0	0	0	0	Country Belief
Vietnam	Vietnam	0	0	0	0	Country Belief
Vietnam	Vietnam	0	0	0	0	Country Belief
Vietnam	Vietnam	0	0	0	0	Country Belief
Vietnam	Vietnam	0	0	0	0	Country Belief
Vietnam	Vietnam	0	0	0	0	Country Belief
Vietnam	Vietnam	0	0	0	0	Country Belief
Vietnam	Vietnam	0	0	0	0	Country Belief
Vietnam	Vietnam	0	0	0	0	Country Belief
Vietnam	Vietnam	0	0	0	0	Country Belief
Vietnam	Vietnam	0	0	0	0	Country Belief
Vietnam	Vietnam	0	0	0	0	Country Belief
Vietnam	Vietnam	0	0	0	0	Country Belief
Vietnam	Vietnam	0	0	0	0	Country Belief
Vietnam	Vietnam	0	0	0	0	Country Belief
Vietnam	Vietnam	0	0	0	0	Country Belief
Vietnam	Vietnam	0	0	0	0	Country Belief
Vietnam	Vietnam	0	0	0	0	Country Belief
Vietnam	Vietnam	0	0	0	0	Country Belief
Vietnam	Vietnam	0	0	0	0	Country Belief
Vietnam	Vietnam	0	0	0	0	Country Belief
Vietnam	Vietnam	0	0	0	0	Country Belief
Vietnam	Vietnam	0	0	0	0	Country Belief
Vietnam	Vietnam	0	0	0	0	Country Belief
Vietnam	Vietnam	0	0	0	0	Country Belief
Vietnam	Vietnam	0	0	0	0	Country Belief
Vietnam	Vietnam	0	0	0	0	Country Belief
Vietnam	Vietnam	0	0	0	0	Country Belief
Vietnam	Vietnam	0	0	0	0	Country Belief
Vietnam	Vietnam	0	0	0	0	Country Belief
Vietnam	Vietnam	0	0	0	0	Country Belief
Vietnam	Vietnam	0	0	0	0	Country Belief
Vietnam	Vietnam	0	0	0	0	Country Belief
Vietnam	Vietnam	0	0	0	0	Country Belief
Vietnam	Vietnam	0	0	0	0	Country Belief
Vietnam	Vietnam	0	0	0	0	Country Belief
Vietnam	Vietnam	0	0	0	0	Country Belief
Vietnam	Vietnam	0	0	0	0	Country Belief
Vietnam	Vietnam	0	0	0	0	Country Belief
Vietnam	Vietnam	0	0	0	0	Country Belief
Vietnam	Vietnam	0	0	0	0	Country Belief
Vietnam	Vietnam	0	0	0	0	Country Belief
Vietnam	Vietnam	0	0	0	0	Country Belief
Vietnam	Vietnam	0	0	0	0	Country Belief
Vietnam	Vietnam	0	0	0	0	Country Belief
Vietnam	Vietnam	0	0	0	0	Country Belief
Vietnam	Vietnam	0	0	0	0	Country Belief
Vietnam	Vietnam	0	0	0	0	Country Belief
Vietnam	Vietnam	0	0	0	0	Country Belief
Vietnam	Vietnam	0	0	0	0	Country Belief
Vietnam	Vietnam	0	0	0	0	Country Belief
Vietnam	Vietnam	0	0	0	0	Country Belief
Vietnam	Vietnam	0	0	0	0	Country Belief
Vietnam	Vietnam	0	0	0	0	Country Belief
Vietnam	Vietnam	0	0	0	0	Country Belief
Vietnam	Vietnam	0	0	0	0	Country Belief
Vietnam	Vietnam	0	0	0	0	Country Belief
Vietnam	Vietnam	0	0	0	0	Country Belief
Vietnam	Vietnam	0	0	0	0	Country Belief
Vietnam	Vietnam	0	0	0	0	Country Belief
Vietnam	Vietnam	0	0	0	0	Country Belief
Vietnam	Vietnam	0	0	0	0	Country Belief
Vietnam	Vietnam	0	0	0	0	Country Belief
Vietnam	Vietnam	0	0	0	0	Country Belief
Vietnam	Vietnam	0	0	0	0	Country Belief
Vietnam	Vietnam	0	0	0	0	Country Belief
Vietnam	Vietnam	0	0	0	0	Country Belief
Vietnam	Vietnam	0	0	0	0	Country Belief
Vietnam	Vietnam	0	0	0	0	Country Belief
Vietnam	Vietnam	0	0	0	0	Country Belief
Vietnam	Vietnam	0	0	0	0	Country Belief
Vietnam	Vietnam	0	0	0	0	Country Belief
Vietnam	Vietnam	0	0	0	0	Country Belief
Vietnam	Vietnam	0	0	0	0	Country Belief
Vietnam	Vietnam	0	0	0	0	Country Belief
Vietnam	Vietnam	0	0	0	0	Country Belief
Vietnam	Vietnam	0	0	0	0	Country Belief
Vietnam	Vietnam	0	0	0	0	Country Belief
Vietnam	Vietnam	0	0	0	0	Country Belief
Vietnam	Vietnam	0	0	0	0	Country Belief
Vietnam	Vietnam	0	0	0	0	Country Belief
Vietnam	Vietnam	0	0	0	0	Country Belief
Vietnam	Vietnam	0	0	0	0	Country Belief
Vietnam	Vietnam	0	0	0	0	Country Belief
Vietnam	Vietnam	0	0	0	0	Country Belief
Vietnam	Vietnam	0	0	0	0	Country Belief
Vietnam	Vietnam	0	0	0	0	Country Belief
Vietnam	Vietnam	0	0	0	0	Country Belief
Vietnam	Vietnam	0	0	0	0	Country Belief
Vietnam	Vietnam	0	0	0	0	Country Belief
Vietnam	Vietnam	0	0	0	0	Country Belief
Vietnam	Vietnam	0	0	0	0	Country Belief
Vietnam	Vietnam	0	0	0	0	Country Belief
Vietnam	Vietnam	0	0	0	0	Country Belief
Vietnam	Vietnam	0	0	0	0	Country Belief
Vietnam	Vietnam	0	0	0	0	Country Belief
Vietnam	Vietnam	0	0	0	0	Country Belief
Vietnam	Vietnam	0	0	0	0	Country Belief
Vietnam	Vietnam	0	0	0	0	Country Belief
Vietnam	Vietnam	0	0	0	0	Country Belief
Vietnam	Vietnam	0	0	0	0	Country Belief
Vietnam	Vietnam	0	0	0	0	Country Belief
Vietnam	Vietnam	0	0	0	0	Country Belief
Vietnam	Vietnam	0	0	0	0	Country Belief
Vietnam	Vietnam	0	0	0	0	Country Belief
Vietnam	Vietnam	0	0	0	0	Country Belief
Vietnam	Vietnam	0	0	0	0	Country Belief
Vietnam	Vietnam	0	0	0	0	Country Belief
Vietnam	Vietnam	0	0	0	0	Country Belief
Vietnam	Vietnam	0	0	0	0	Country Belief
Vietnam	Vietnam	0	0	0	0	Country Belief
Vietnam	Vietnam	0	0	0	0	Country Belief
Vietnam	Vietnam	0	0	0	0	Country Belief
Vietnam	Vietnam	0	0	0	0	Country Belief
Vietnam	Vietnam	0	0	0	0	Country Belief
Vietnam	Vietnam	0	0	0	0	Country Belief
Vietnam	Vietnam	0	0	0	0	Country Belief
Vietnam	Vietnam	0	0	0	0	Country Belief
Vietnam	Vietnam	0	0	0	0	Country Belief
Vietnam	Vietnam	0	0	0	0	Country Belief
Vietnam	Vietnam	0	0	0	0	Country Belief
Vietnam	Vietnam	0	0	0	0	Country Belief
Vietnam	Vietnam	0	0	0	0	Country Belief
Vietnam	Vietnam	0	0	0	0	Country Belief
Vietnam	Vietnam	0	0	0	0	Country Belief
Vietnam	Vietnam	0	0	0	0	Country Belief
Vietnam	Vietnam	0	0	0	0	Country Belief
Vietnam	Vietnam	0	0	0	0	Country Belief
Vietnam	Vietnam	0	0	0	0	Country Belief
Vietnam	Vietnam	0	0	0	0	Country Belief
Vietnam	Vietnam	0	0	0	0	Country Belief
Vietnam	Vietnam	0	0	0	0	Country Belief
Vietnam	Vietnam	0	0	0	0	Country Belief
Vietnam	Vietnam	0	0	0	0	Country Belief
Vietnam	Vietnam	0	0	0	0	Country Belief
Vietnam	Vietnam	0	0	0	0	Country Belief
Vietnam	Vietnam	0	0	0	0	Country Belief
Vietnam	Vietnam	0	0	0	0	Country Belief
Vietnam	Vietnam	0	0	0	0	Country Belief
Vietnam	Vietnam	0	0	0	0	Country Belief
Vietnam	Vietnam	0	0	0	0	Country Belief
Vietnam	Vietnam	0	0	0	0	Country Belief
Vietnam	Vietnam	0	0	0	0	Country Belief
Vietnam	Vietnam	0	0	0	0	Country Belief
Vietnam	Vietnam	0	0	0	0	Country Belief
Vietnam	Vietnam	0	0	0	0	Country Belief
Vietnam	Vietnam	0	0	0	0	Country Belief
Germany	Germany	masks	high	1	81	Broad
Germany	Germany	masks	high	2	84	Broad
Germany	Germany	masks	high	3	84	Broad
Germany	Germany	masks	high	4	87	Broad
Germany	Germany	masks	high	5	89	Broad
Germany	Germany	masks	high	6	90	Broad
Germany	Germany	masks	high	7	90	Broad
Germany	Germany	masks	high	8	90	Broad
Germany	Germany	masks	high	9	88	Broad
Germany	Germany	masks	high	10	87	Broad
Germany	Germany	masks	high	11	87	Broad
Germany	Germany	masks	low	1	38	Narrow
Germany	Germany	masks	low	2	42	Narrow
Germany	Germany	masks	low	3	42	Narrow
Germany	Germany	masks	low	4	46	Narrow
Germany	Germany	masks	low	5	51	Narrow
Germany	Germany	masks	low	6	54	Narrow
Germany	Germany	masks	low	7	56	Narrow
Germany	Germany	masks	low	8	56	Narrow
Germany	Germany	masks	low	9	54	Narrow
Germany	Germany	masks	low	10	52	Narrow
Germany	Germany	masks	low	11	50	Narrow
Germany	Germany	0	0	0	0	Country Belief
Germany	Germany	0	0	0	0	Country Belief
Germany	Germany	0	0	0	0	Country Belief
Germany	Germany	0	0	0	0	Country Belief
Germany	Germany	0	0	0	0	Country Belief
Germany	Germany	0	0	0	0	Country Belief
Germany	Germany	0	0	0	0	Country Belief
Germany	Germany	0	0	0	0	Country Belief
Germany	Germany	0	0	0	0	Country Belief
Germany	Germany	0	0	0	0	Country Belief
Germany	Germany	0	0	0	0	Country Belief
Germany	Germany	0	0	0	0	Country Belief
Germany	Germany	0	0	0	0	Country Belief
Germany	Germany	0	0	0	0	Country Belief
Germany	Germany	0	0	0	0	Country Belief
Germany	Germany	0	0	0	0	Country Belief
Germany	Germany	0	0	0	0	Country Belief
Germany	Germany	0	0	0	0	Country Belief
Germany	Germany	0	0	0	0	Country Belief
Germany	Germany	0	0	0	0	Country Belief
Germany	Germany	0	0	0	0	Country Belief
Germany	Germany	0	0	0	0	Country Belief
Germany	Germany	0	0	0	0	Country Belief
Germany	Germany	0	0	0	0	Country Belief
Germany	Germany	0	0	0	0	Country Belief
Germany	Germany	0	0	0	0	Country Belief
Germany	Germany	0	0	0	0	Country Belief
Germany	Germany	0	0	0	0	Country Belief
Germany	Germany	0	0	0	0	Country Belief
Germany	Germany	0	0	0	0	Country Belief
Germany	Germany	0	0	0	0	Country Belief
Germany	Germany	0	0	0	0	Country Belief
Germany	Germany	0	0	0	0	Country Belief
Germany	Germany	0	0	0	0	Country Belief
Germany	Germany	0	0	0	0	Country Belief
Germany	Germany	0	0	0	0	Country Belief
Germany	Germany	0	0	0	0	Country Belief
Germany	Germany	0	0	0	0	Country Belief
Germany	Germany	0	0	0	0	Country Belief
Germany	Germany	0	0	0	0	Country Belief
Germany	Germany	0	0	0	0	Country Belief
Germany	Germany	0	0	0	0	Country Belief
Germany	Germany	0	0	0	0	Country Belief
Germany	Germany	0	0	0	0	Country Belief
Germany	Germany	0	0	0	0	Country Belief
Germany	Germany	0	0	0	0	Country Belief
Germany	Germany	0	0	0	0	Country Belief
Germany	Germany	0	0	0	0	Country Belief
Germany	Germany	0	0	0	0	Country Belief
Germany	Germany	0	0	0	0	Country Belief
Germany	Germany	0	0	0	0	Country Belief
Germany	Germany	0	0	0	0	Country Belief
Germany	Germany	0	0	0	0	Country Belief
Germany	Germany	0	0	0	0	Country Belief
Germany	Germany	0	0	0	0	Country Belief
Germany	Germany	0	0	0	0	Country Belief
Germany	Germany	0	0	0	0	Country Belief
Germany	Germany	0	0	0	0	Country Belief
Germany	Germany	0	0	0	0	Country Belief
Germany	Germany	0	0	0	0	Country Belief
Germany	Germany	0	0	0	0	Country Belief
Germany	Germany	0	0	0	0	Country Belief
Germany	Germany	0	0	0	0	Country Belief
Germany	Germany	0	0	0	0	Country Belief
Germany	Germany	0	0	0	0	Country Belief
Germany	Germany	0	0	0	0	Country Belief
Germany	Germany	0	0	0	0	Country Belief
Germany	Germany	0	0	0	0	Country Belief
Germany	Germany	0	0	0	0	Country Belief
Germany	Germany	0	0	0	0	Country Belief
Germany	Germany	0	0	0	0	Country Belief
Germany	Germany	0	0	0	0	Country Belief
Germany	Germany	0	0	0	0	Country Belief
Germany	Germany	0	0	0	0	Country Belief
Germany	Germany	0	0	0	0	Country Belief
Germany	Germany	0	0	0	0	Country Belief
Germany	Germany	0	0	0	0	Country Belief
Germany	Germany	0	0	0	0	Country Belief
Germany	Germany	0	0	0	0	Country Belief
Germany	Germany	0	0	0	0	Country Belief
Germany	Germany	0	0	0	0	Country Belief
Germany	Germany	0	0	0	0	Country Belief
Germany	Germany	0	0	0	0	Country Belief
Germany	Germany	0	0	0	0	Country Belief
Germany	Germany	0	0	0	0	Country Belief
Germany	Germany	0	0	0	0	Country Belief
Germany	Germany	0	0	0	0	Country Belief
Germany	Germany	0	0	0	0	Country Belief
Germany	Germany	0	0	0	0	Country Belief
Germany	Germany	0	0	0	0	Country Belief
Germany	Germany	0	0	0	0	Country Belief
Germany	Germany	0	0	0	0	Country Belief
Germany	Germany	0	0	0	0	Country Belief
Germany	Germany	0	0	0	0	Country Belief
Germany	Germany	0	0	0	0	Country Belief
Germany	Germany	0	0	0	0	Country Belief
Germany	Germany	0	0	0	0	Country Belief
Germany	Germany	0	0	0	0	Country Belief
Germany	Germany	0	0	0	0	Country Belief
Germany	Germany	0	0	0	0	Country Belief
Germany	Germany	0	0	0	0	Country Belief
Germany	Germany	0	0	0	0	Country Belief
Germany	Germany	0	0	0	0	Country Belief
Germany	Germany	0	0	0	0	Country Belief
Germany	Germany	0	0	0	0	Country Belief
Germany	Germany	0	0	0	0	Country Belief
Germany	Germany	0	0	0	0	Country Belief
Germany	Germany	0	0	0	0	Country Belief
Germany	Germany	0	0	0	0	Country Belief
Germany	Germany	0	0	0	0	Country Belief
Germany	Germany	0	0	0	0	Country Belief
Germany	Germany	0	0	0	0	Country Belief
Germany	Germany	0	0	0	0	Country Belief
Germany	Germany	0	0	0	0	Country Belief
Germany	Germany	0	0	0	0	Country Belief
Germany	Germany	0	0	0	0	Country Belief
Germany	Germany	0	0	0	0	Country Belief
Germany	Germany	0	0	0	0	Country Belief
Germany	Germany	0	0	0	0	Country Belief
Germany	Germany	0	0	0	0	Country Belief
Germany	Germany	0	0	0	0	Country Belief
Germany	Germany	0	0	0	0	Country Belief
Germany	Germany	0	0	0	0	Country Belief
Germany	Germany	0	0	0	0	Country Belief
Germany	Germany	0	0	0	0	Country Belief
Germany	Germany	0	0	0	0	Country Belief
Germany	Germany	0	0	0	0	Country Belief
Germany	Germany	0	0	0	0	Country Belief
Germany	Germany	0	0	0	0	Country Belief
Germany	Germany	0	0	0	0	Country Belief
Germany	Germany	0	0	0	0	Country Belief
Germany	Germany	0	0	0	0	Country Belief
Germany	Germany	0	0	0	0	Country Belief
Germany	Germany	0	0	0	0	Country Belief
Germany	Germany	0	0	0	0	Country Belief
Germany	Germany	0	0	0	0	Country Belief
Germany	Germany	0	0	0	0	Country Belief
Germany	Germany	0	0	0	0	Country Belief
Germany	Germany	0	0	0	0	Country Belief
Germany	Germany	0	0	0	0	Country Belief
Germany	Germany	0	0	0	0	Country Belief
Germany	Germany	0	0	0	0	Country Belief
Germany	Germany	0	0	0	0	Country Belief
Germany	Germany	0	0	0	0	Country Belief
Germany	Germany	0	0	0	0	Country Belief
Germany	Germany	0	0	0	0	Country Belief
Germany	Germany	0	0	0	0	Country Belief
Germany	Germany	0	0	0	0	Country Belief
Germany	Germany	0	0	0	0	Country Belief
Germany	Germany	0	0	0	0	Country Belief
Germany	Germany	0	0	0	0	Country Belief
Germany	Germany	0	0	0	0	Country Belief
Germany	Germany	0	0	0	0	Country Belief
Germany	Germany	0	0	0	0	Country Belief
Germany	Germany	0	0	0	0	Country Belief
Germany	Germany	0	0	0	0	Country Belief
Germany	Germany	0	0	0	0	Country Belief
Germany	Germany	0	0	0	0	Country Belief
Germany	Germany	0	0	0	0	Country Belief
Germany	Germany	0	0	0	0	Country Belief
Germany	Germany	0	0	0	0	Country Belief
Germany	Germany	0	0	0	0	Country Belief
Germany	Germany	0	0	0	0	Country Belief
Germany	Germany	0	0	0	0	Country Belief
Germany	Germany	0	0	0	0	Country Belief
Germany	Germany	0	0	0	0	Country Belief
Germany	Germany	0	0	0	0	Country Belief
Germany	Germany	0	0	0	0	Country Belief
Germany	Germany	0	0	0	0	Country Belief
Germany	Germany	0	0	0	0	Country Belief
Germany	Germany	0	0	0	0	Country Belief
Germany	Germany	0	0	0	0	Country Belief
Germany	Germany	0	0	0	0	Country Belief
Germany	Germany	0	0	0	0	Country Belief
Germany	Germany	0	0	0	0	Country Belief
Germany	Germany	0	0	0	0	Country Belief
Germany	Germany	0	0	0	0	Country Belief
Germany	Germany	0	0	0	0	Country Belief
Germany	Germany	0	0	0	0	Country Belief
Germany	Germany	0	0	0	0	Country Belief
Germany	Germany	0	0	0	0	Country Belief
Germany	Germany	0	0	0	0	Country Belief
Germany	Germany	0	0	0	0	Country Belief
Germany	Germany	0	0	0	0	Country Belief
Germany	Germany	0	0	0	0	Country Belief
Germany	Germany	0	0	0	0	Country Belief
Germany	Germany	0	0	0	0	Country Belief
Germany	Germany	0	0	0	0	Country Belief
Germany	Germany	0	0	0	0	Country Belief
Germany	Germany	0	0	0	0	Country Belief
Germany	Germany	0	0	0	0	Country Belief
Germany	Germany	0	0	0	0	Country Belief
Germany	Germany	0	0	0	0	Country Belief
Germany	Germany	0	0	0	0	Country Belief
Germany	Germany	0	0	0	0	Country Belief
Germany	Germany	0	0	0	0	Country Belief
Germany	Germany	0	0	0	0	Country Belief
Germany	Germany	0	0	0	0	Country Belief
Germany	Germany	0	0	0	0	Country Belief
Germany	Germany	0	0	0	0	Country Belief
Germany	Germany	0	0	0	0	Country Belief
Germany	Germany	0	0	0	0	Country Belief
Germany	Germany	0	0	0	0	Country Belief
Germany	Germany	0	0	0	0	Country Belief
Germany	Germany	0	0	0	0	Country Belief
Germany	Germany	0	0	0	0	Country Belief
Germany	Germany	0	0	0	0	Country Belief
Germany	Germany	0	0	0	0	Country Belief
Germany	Germany	0	0	0	0	Country Belief
Germany	Germany	0	0	0	0	Country Belief
Germany	Germany	0	0	0	0	Country Belief
Germany	Germany	0	0	0	0	Country Belief
Germany	Germany	0	0	0	0	Country Belief
Germany	Germany	0	0	0	0	Country Belief
Germany	Germany	0	0	0	0	Country Belief
Germany	Germany	0	0	0	0	Country Belief
Germany	Germany	0	0	0	0	Country Belief
Germany	Germany	0	0	0	0	Country Belief
Germany	Germany	0	0	0	0	Country Belief
Germany	Germany	0	0	0	0	Country Belief
Germany	Germany	0	0	0	0	Country Belief
Germany	Germany	0	0	0	0	Country Belief
Germany	Germany	0	0	0	0	Country Belief
Germany	Germany	0	0	0	0	Country Belief
Germany	Germany	0	0	0	0	Country Belief
Germany	Germany	0	0	0	0	Country Belief
Germany	Germany	0	0	0	0	Country Belief
Germany	Germany	0	0	0	0	Country Belief
Germany	Germany	0	0	0	0	Country Belief
Germany	Germany	0	0	0	0	Country Belief
Germany	Germany	0	0	0	0	Country Belief
Germany	Germany	0	0	0	0	Country Belief
Germany	Germany	0	0	0	0	Country Belief
Germany	Germany	0	0	0	0	Country Belief
Germany	Germany	0	0	0	0	Country Belief
Germany	Germany	0	0	0	0	Country Belief
Germany	Germany	0	0	0	0	Country Belief
Germany	Germany	0	0	0	0	Country Belief
Germany	Germany	0	0	0	0	Country Belief
Germany	Germany	0	0	0	0	Country Belief
Germany	Germany	0	0	0	0	Country Belief
Germany	Germany	0	0	0	0	Country Belief
Nigeria	Nigeria	masks	high	1	68	Broad
Nigeria	Nigeria	masks	high	2	67	Broad
Nigeria	Nigeria	masks	high	3	67	Broad
Nigeria	Nigeria	masks	high	4	65	Broad
Nigeria	Nigeria	masks	high	5	65	Broad
Nigeria	Nigeria	masks	high	6	68	Broad
Nigeria	Nigeria	masks	high	7	70	Broad
Nigeria	Nigeria	masks	high	8	74	Broad
Nigeria	Nigeria	masks	high	9	79	Broad
Nigeria	Nigeria	masks	high	10	81	Broad
Nigeria	Nigeria	masks	high	11	81	Broad
Nigeria	Nigeria	masks	low	1	43	Narrow
Nigeria	Nigeria	masks	low	2	42	Narrow
Nigeria	Nigeria	masks	low	3	42	Narrow
Nigeria	Nigeria	masks	low	4	41	Narrow
Nigeria	Nigeria	masks	low	5	41	Narrow
Nigeria	Nigeria	masks	low	6	44	Narrow
Nigeria	Nigeria	masks	low	7	46	Narrow
Nigeria	Nigeria	masks	low	8	49	Narrow
Nigeria	Nigeria	masks	low	9	55	Narrow
Nigeria	Nigeria	masks	low	10	57	Narrow
Nigeria	Nigeria	masks	low	11	55	Narrow
Nigeria	Nigeria	0	0	0	0	Country Belief
Nigeria	Nigeria	0	0	0	0	Country Belief
Nigeria	Nigeria	0	0	0	0	Country Belief
Nigeria	Nigeria	0	0	0	0	Country Belief
Nigeria	Nigeria	0	0	0	0	Country Belief
Nigeria	Nigeria	0	0	0	0	Country Belief
Nigeria	Nigeria	0	0	0	0	Country Belief
Nigeria	Nigeria	0	0	0	0	Country Belief
Nigeria	Nigeria	0	0	0	0	Country Belief
Nigeria	Nigeria	0	0	0	0	Country Belief
Nigeria	Nigeria	0	0	0	0	Country Belief
Nigeria	Nigeria	0	0	0	0	Country Belief
Nigeria	Nigeria	0	0	0	0	Country Belief
Nigeria	Nigeria	0	0	0	0	Country Belief
Nigeria	Nigeria	0	0	0	0	Country Belief
Nigeria	Nigeria	0	0	0	0	Country Belief
Nigeria	Nigeria	0	0	0	0	Country Belief
Nigeria	Nigeria	0	0	0	0	Country Belief
Nigeria	Nigeria	0	0	0	0	Country Belief
Nigeria	Nigeria	0	0	0	0	Country Belief
Nigeria	Nigeria	0	0	0	0	Country Belief
Nigeria	Nigeria	0	0	0	0	Country Belief
Nigeria	Nigeria	0	0	0	0	Country Belief
Nigeria	Nigeria	0	0	0	0	Country Belief
Nigeria	Nigeria	0	0	0	0	Country Belief
Nigeria	Nigeria	0	0	0	0	Country Belief
Nigeria	Nigeria	0	0	0	0	Country Belief
Nigeria	Nigeria	0	0	0	0	Country Belief
Nigeria	Nigeria	0	0	0	0	Country Belief
Nigeria	Nigeria	0	0	0	0	Country Belief
Nigeria	Nigeria	0	0	0	0	Country Belief
Nigeria	Nigeria	0	0	0	0	Country Belief
Nigeria	Nigeria	0	0	0	0	Country Belief
Nigeria	Nigeria	0	0	0	0	Country Belief
Nigeria	Nigeria	0	0	0	0	Country Belief
Nigeria	Nigeria	0	0	0	0	Country Belief
Nigeria	Nigeria	0	0	0	0	Country Belief
Nigeria	Nigeria	0	0	0	0	Country Belief
Nigeria	Nigeria	0	0	0	0	Country Belief
Nigeria	Nigeria	0	0	0	0	Country Belief
Nigeria	Nigeria	0	0	0	0	Country Belief
Nigeria	Nigeria	0	0	0	0	Country Belief
Nigeria	Nigeria	0	0	0	0	Country Belief
Nigeria	Nigeria	0	0	0	0	Country Belief
Nigeria	Nigeria	0	0	0	0	Country Belief
Nigeria	Nigeria	0	0	0	0	Country Belief
Nigeria	Nigeria	0	0	0	0	Country Belief
Nigeria	Nigeria	0	0	0	0	Country Belief
Nigeria	Nigeria	0	0	0	0	Country Belief
Nigeria	Nigeria	0	0	0	0	Country Belief
Nigeria	Nigeria	0	0	0	0	Country Belief
Nigeria	Nigeria	0	0	0	0	Country Belief
Nigeria	Nigeria	0	0	0	0	Country Belief
Nigeria	Nigeria	0	0	0	0	Country Belief
Nigeria	Nigeria	0	0	0	0	Country Belief
Nigeria	Nigeria	0	0	0	0	Country Belief
Nigeria	Nigeria	0	0	0	0	Country Belief
Nigeria	Nigeria	0	0	0	0	Country Belief
Nigeria	Nigeria	0	0	0	0	Country Belief
Nigeria	Nigeria	0	0	0	0	Country Belief
Nigeria	Nigeria	0	0	0	0	Country Belief
Nigeria	Nigeria	0	0	0	0	Country Belief
Nigeria	Nigeria	0	0	0	0	Country Belief
Nigeria	Nigeria	0	0	0	0	Country Belief
Nigeria	Nigeria	0	0	0	0	Country Belief
Nigeria	Nigeria	0	0	0	0	Country Belief
Nigeria	Nigeria	0	0	0	0	Country Belief
Nigeria	Nigeria	0	0	0	0	Country Belief
Nigeria	Nigeria	0	0	0	0	Country Belief
Nigeria	Nigeria	0	0	0	0	Country Belief
Nigeria	Nigeria	0	0	0	0	Country Belief
Nigeria	Nigeria	0	0	0	0	Country Belief
Nigeria	Nigeria	0	0	0	0	Country Belief
Nigeria	Nigeria	0	0	0	0	Country Belief
Nigeria	Nigeria	0	0	0	0	Country Belief
Nigeria	Nigeria	0	0	0	0	Country Belief
Nigeria	Nigeria	0	0	0	0	Country Belief
Nigeria	Nigeria	0	0	0	0	Country Belief
Nigeria	Nigeria	0	0	0	0	Country Belief
Nigeria	Nigeria	0	0	0	0	Country Belief
Nigeria	Nigeria	0	0	0	0	Country Belief
Nigeria	Nigeria	0	0	0	0	Country Belief
Nigeria	Nigeria	0	0	0	0	Country Belief
Nigeria	Nigeria	0	0	0	0	Country Belief
Nigeria	Nigeria	0	0	0	0	Country Belief
Nigeria	Nigeria	0	0	0	0	Country Belief
Nigeria	Nigeria	0	0	0	0	Country Belief
Nigeria	Nigeria	0	0	0	0	Country Belief
Nigeria	Nigeria	0	0	0	0	Country Belief
Nigeria	Nigeria	0	0	0	0	Country Belief
Nigeria	Nigeria	0	0	0	0	Country Belief
Nigeria	Nigeria	0	0	0	0	Country Belief
Nigeria	Nigeria	0	0	0	0	Country Belief
Nigeria	Nigeria	0	0	0	0	Country Belief
Nigeria	Nigeria	0	0	0	0	Country Belief
Nigeria	Nigeria	0	0	0	0	Country Belief
Nigeria	Nigeria	0	0	0	0	Country Belief
Nigeria	Nigeria	0	0	0	0	Country Belief
Nigeria	Nigeria	0	0	0	0	Country Belief
Nigeria	Nigeria	0	0	0	0	Country Belief
Nigeria	Nigeria	0	0	0	0	Country Belief
Nigeria	Nigeria	0	0	0	0	Country Belief
Nigeria	Nigeria	0	0	0	0	Country Belief
Nigeria	Nigeria	0	0	0	0	Country Belief
Nigeria	Nigeria	0	0	0	0	Country Belief
Nigeria	Nigeria	0	0	0	0	Country Belief
Nigeria	Nigeria	0	0	0	0	Country Belief
Nigeria	Nigeria	0	0	0	0	Country Belief
Nigeria	Nigeria	0	0	0	0	Country Belief
Nigeria	Nigeria	0	0	0	0	Country Belief
Nigeria	Nigeria	0	0	0	0	Country Belief
Nigeria	Nigeria	0	0	0	0	Country Belief
Nigeria	Nigeria	0	0	0	0	Country Belief
Nigeria	Nigeria	0	0	0	0	Country Belief
Nigeria	Nigeria	0	0	0	0	Country Belief
Nigeria	Nigeria	0	0	0	0	Country Belief
Nigeria	Nigeria	0	0	0	0	Country Belief
Nigeria	Nigeria	0	0	0	0	Country Belief
Nigeria	Nigeria	0	0	0	0	Country Belief
Nigeria	Nigeria	0	0	0	0	Country Belief
Nigeria	Nigeria	0	0	0	0	Country Belief
Nigeria	Nigeria	0	0	0	0	Country Belief
Nigeria	Nigeria	0	0	0	0	Country Belief
Nigeria	Nigeria	0	0	0	0	Country Belief
Nigeria	Nigeria	0	0	0	0	Country Belief
Nigeria	Nigeria	0	0	0	0	Country Belief
Nigeria	Nigeria	0	0	0	0	Country Belief
Nigeria	Nigeria	0	0	0	0	Country Belief
Nigeria	Nigeria	0	0	0	0	Country Belief
Nigeria	Nigeria	0	0	0	0	Country Belief
Nigeria	Nigeria	0	0	0	0	Country Belief
Nigeria	Nigeria	0	0	0	0	Country Belief
Nigeria	Nigeria	0	0	0	0	Country Belief
Nigeria	Nigeria	0	0	0	0	Country Belief
Nigeria	Nigeria	0	0	0	0	Country Belief
Nigeria	Nigeria	0	0	0	0	Country Belief
Nigeria	Nigeria	0	0	0	0	Country Belief
Nigeria	Nigeria	0	0	0	0	Country Belief
Nigeria	Nigeria	0	0	0	0	Country Belief
Nigeria	Nigeria	0	0	0	0	Country Belief
Nigeria	Nigeria	0	0	0	0	Country Belief
Nigeria	Nigeria	0	0	0	0	Country Belief
Nigeria	Nigeria	0	0	0	0	Country Belief
Nigeria	Nigeria	0	0	0	0	Country Belief
Nigeria	Nigeria	0	0	0	0	Country Belief
Nigeria	Nigeria	0	0	0	0	Country Belief
Nigeria	Nigeria	0	0	0	0	Country Belief
Nigeria	Nigeria	0	0	0	0	Country Belief
Nigeria	Nigeria	0	0	0	0	Country Belief
Nigeria	Nigeria	0	0	0	0	Country Belief
Nigeria	Nigeria	0	0	0	0	Country Belief
Nigeria	Nigeria	0	0	0	0	Country Belief
Nigeria	Nigeria	0	0	0	0	Country Belief
Nigeria	Nigeria	0	0	0	0	Country Belief
Nigeria	Nigeria	0	0	0	0	Country Belief
Nigeria	Nigeria	0	0	0	0	Country Belief
Nigeria	Nigeria	0	0	0	0	Country Belief
Nigeria	Nigeria	0	0	0	0	Country Belief
Nigeria	Nigeria	0	0	0	0	Country Belief
Nigeria	Nigeria	0	0	0	0	Country Belief
Nigeria	Nigeria	0	0	0	0	Country Belief
Nigeria	Nigeria	0	0	0	0	Country Belief
Nigeria	Nigeria	0	0	0	0	Country Belief
Nigeria	Nigeria	0	0	0	0	Country Belief
Nigeria	Nigeria	0	0	0	0	Country Belief
Nigeria	Nigeria	0	0	0	0	Country Belief
Nigeria	Nigeria	0	0	0	0	Country Belief
Nigeria	Nigeria	0	0	0	0	Country Belief
Nigeria	Nigeria	0	0	0	0	Country Belief
Nigeria	Nigeria	0	0	0	0	Country Belief
Nigeria	Nigeria	0	0	0	0	Country Belief
Nigeria	Nigeria	0	0	0	0	Country Belief
Nigeria	Nigeria	0	0	0	0	Country Belief
Nigeria	Nigeria	0	0	0	0	Country Belief
Nigeria	Nigeria	0	0	0	0	Country Belief
Nigeria	Nigeria	0	0	0	0	Country Belief
Nigeria	Nigeria	0	0	0	0	Country Belief
Nigeria	Nigeria	0	0	0	0	Country Belief
Nigeria	Nigeria	0	0	0	0	Country Belief
Nigeria	Nigeria	0	0	0	0	Country Belief
Nigeria	Nigeria	0	0	0	0	Country Belief
Nigeria	Nigeria	0	0	0	0	Country Belief
Nigeria	Nigeria	0	0	0	0	Country Belief
Nigeria	Nigeria	0	0	0	0	Country Belief
Nigeria	Nigeria	0	0	0	0	Country Belief
Nigeria	Nigeria	0	0	0	0	Country Belief
Nigeria	Nigeria	0	0	0	0	Country Belief
Nigeria	Nigeria	0	0	0	0	Country Belief
Nigeria	Nigeria	0	0	0	0	Country Belief
Nigeria	Nigeria	0	0	0	0	Country Belief
Nigeria	Nigeria	0	0	0	0	Country Belief
Nigeria	Nigeria	0	0	0	0	Country Belief
Nigeria	Nigeria	0	0	0	0	Country Belief
Nigeria	Nigeria	0	0	0	0	Country Belief
Nigeria	Nigeria	0	0	0	0	Country Belief
Nigeria	Nigeria	0	0	0	0	Country Belief
Nigeria	Nigeria	0	0	0	0	Country Belief
Nigeria	Nigeria	0	0	0	0	Country Belief
Nigeria	Nigeria	0	0	0	0	Country Belief
Nigeria	Nigeria	0	0	0	0	Country Belief
Nigeria	Nigeria	0	0	0	0	Country Belief
Nigeria	Nigeria	0	0	0	0	Country Belief
Nigeria	Nigeria	0	0	0	0	Country Belief
Nigeria	Nigeria	0	0	0	0	Country Belief
Nigeria	Nigeria	0	0	0	0	Country Belief
Nigeria	Nigeria	0	0	0	0	Country Belief
Nigeria	Nigeria	0	0	0	0	Country Belief
Nigeria	Nigeria	0	0	0	0	Country Belief
Nigeria	Nigeria	0	0	0	0	Country Belief
Nigeria	Nigeria	0	0	0	0	Country Belief
Nigeria	Nigeria	0	0	0	0	Country Belief
Nigeria	Nigeria	0	0	0	0	Country Belief
Nigeria	Nigeria	0	0	0	0	Country Belief
Nigeria	Nigeria	0	0	0	0	Country Belief
Nigeria	Nigeria	0	0	0	0	Country Belief
Nigeria	Nigeria	0	0	0	0	Country Belief
Nigeria	Nigeria	0	0	0	0	Country Belief
Nigeria	Nigeria	0	0	0	0	Country Belief
Nigeria	Nigeria	0	0	0	0	Country Belief
Nigeria	Nigeria	0	0	0	0	Country Belief
Nigeria	Nigeria	0	0	0	0	Country Belief
Nigeria	Nigeria	0	0	0	0	Country Belief
Nigeria	Nigeria	0	0	0	0	Country Belief
Nigeria	Nigeria	0	0	0	0	Country Belief
Nigeria	Nigeria	0	0	0	0	Country Belief
Nigeria	Nigeria	0	0	0	0	Country Belief
Nigeria	Nigeria	0	0	0	0	Country Belief
Nigeria	Nigeria	0	0	0	0	Country Belief
Nigeria	Nigeria	0	0	0	0	Country Belief
Nigeria	Nigeria	0	0	0	0	Country Belief
Nigeria	Nigeria	0	0	0	0	Country Belief
Nigeria	Nigeria	0	0	0	0	Country Belief
Nigeria	Nigeria	0	0	0	0	Country Belief
Nigeria	Nigeria	0	0	0	0	Country Belief
Nigeria	Nigeria	0	0	0	0	Country Belief
Nigeria	Nigeria	0	0	0	0	Country Belief
Nigeria	Nigeria	0	0	0	0	Country Belief
Nigeria	Nigeria	0	0	0	0	Country Belief
Nigeria	Nigeria	0	0	0	0	Country Belief
Nigeria	Nigeria	0	0	0	0	Country Belief
Nigeria	Nigeria	0	0	0	0	Country Belief
Nigeria	Nigeria	0	0	0	0	Country Belief
Pakistan	Pakistan	masks	high	1	77	Broad
Pakistan	Pakistan	masks	high	2	77	Broad
Pakistan	Pakistan	masks	high	3	77	Broad
Pakistan	Pakistan	masks	high	4	82	Broad
Pakistan	Pakistan	masks	high	5	83	Broad
Pakistan	Pakistan	masks	high	6	84	Broad
Pakistan	Pakistan	masks	high	7	82	Broad
Pakistan	Pakistan	masks	high	8	81	Broad
Pakistan	Pakistan	masks	high	9	79	Broad
Pakistan	Pakistan	masks	high	10	77	Broad
Pakistan	Pakistan	masks	high	11	77	Broad
Pakistan	Pakistan	masks	low	1	53	Narrow
Pakistan	Pakistan	masks	low	2	53	Narrow
Pakistan	Pakistan	masks	low	3	53	Narrow
Pakistan	Pakistan	masks	low	4	59	Narrow
Pakistan	Pakistan	masks	low	5	62	Narrow
Pakistan	Pakistan	masks	low	6	64	Narrow
Pakistan	Pakistan	masks	low	7	61	Narrow
Pakistan	Pakistan	masks	low	8	59	Narrow
Pakistan	Pakistan	masks	low	9	57	Narrow
Pakistan	Pakistan	masks	low	10	56	Narrow
Pakistan	Pakistan	masks	low	11	55	Narrow
Pakistan	Pakistan	0	0	0	0	Country Belief
Pakistan	Pakistan	0	0	0	0	Country Belief
Pakistan	Pakistan	0	0	0	0	Country Belief
Pakistan	Pakistan	0	0	0	0	Country Belief
Pakistan	Pakistan	0	0	0	0	Country Belief
Pakistan	Pakistan	0	0	0	0	Country Belief
Pakistan	Pakistan	0	0	0	0	Country Belief
Pakistan	Pakistan	0	0	0	0	Country Belief
Pakistan	Pakistan	0	0	0	0	Country Belief
Pakistan	Pakistan	0	0	0	0	Country Belief
Pakistan	Pakistan	0	0	0	0	Country Belief
Pakistan	Pakistan	0	0	0	0	Country Belief
Pakistan	Pakistan	0	0	0	0	Country Belief
Pakistan	Pakistan	0	0	0	0	Country Belief
Pakistan	Pakistan	0	0	0	0	Country Belief
Pakistan	Pakistan	0	0	0	0	Country Belief
Pakistan	Pakistan	0	0	0	0	Country Belief
Pakistan	Pakistan	0	0	0	0	Country Belief
Pakistan	Pakistan	0	0	0	0	Country Belief
Pakistan	Pakistan	0	0	0	0	Country Belief
Pakistan	Pakistan	0	0	0	0	Country Belief
Pakistan	Pakistan	0	0	0	0	Country Belief
Pakistan	Pakistan	0	0	0	0	Country Belief
Pakistan	Pakistan	0	0	0	0	Country Belief
Pakistan	Pakistan	0	0	0	0	Country Belief
Pakistan	Pakistan	0	0	0	0	Country Belief
Pakistan	Pakistan	0	0	0	0	Country Belief
Pakistan	Pakistan	0	0	0	0	Country Belief
Pakistan	Pakistan	0	0	0	0	Country Belief
Pakistan	Pakistan	0	0	0	0	Country Belief
Pakistan	Pakistan	0	0	0	0	Country Belief
Pakistan	Pakistan	0	0	0	0	Country Belief
Pakistan	Pakistan	0	0	0	0	Country Belief
Pakistan	Pakistan	0	0	0	0	Country Belief
Pakistan	Pakistan	0	0	0	0	Country Belief
Pakistan	Pakistan	0	0	0	0	Country Belief
Pakistan	Pakistan	0	0	0	0	Country Belief
Pakistan	Pakistan	0	0	0	0	Country Belief
Pakistan	Pakistan	0	0	0	0	Country Belief
Pakistan	Pakistan	0	0	0	0	Country Belief
Pakistan	Pakistan	0	0	0	0	Country Belief
Pakistan	Pakistan	0	0	0	0	Country Belief
Pakistan	Pakistan	0	0	0	0	Country Belief
Pakistan	Pakistan	0	0	0	0	Country Belief
Pakistan	Pakistan	0	0	0	0	Country Belief
Pakistan	Pakistan	0	0	0	0	Country Belief
Pakistan	Pakistan	0	0	0	0	Country Belief
Pakistan	Pakistan	0	0	0	0	Country Belief
Pakistan	Pakistan	0	0	0	0	Country Belief
Pakistan	Pakistan	0	0	0	0	Country Belief
Pakistan	Pakistan	0	0	0	0	Country Belief
Pakistan	Pakistan	0	0	0	0	Country Belief
Pakistan	Pakistan	0	0	0	0	Country Belief
Pakistan	Pakistan	0	0	0	0	Country Belief
Pakistan	Pakistan	0	0	0	0	Country Belief
Pakistan	Pakistan	0	0	0	0	Country Belief
Pakistan	Pakistan	0	0	0	0	Country Belief
Pakistan	Pakistan	0	0	0	0	Country Belief
Pakistan	Pakistan	0	0	0	0	Country Belief
Pakistan	Pakistan	0	0	0	0	Country Belief
Pakistan	Pakistan	0	0	0	0	Country Belief
Pakistan	Pakistan	0	0	0	0	Country Belief
Pakistan	Pakistan	0	0	0	0	Country Belief
Pakistan	Pakistan	0	0	0	0	Country Belief
Pakistan	Pakistan	0	0	0	0	Country Belief
Pakistan	Pakistan	0	0	0	0	Country Belief
Pakistan	Pakistan	0	0	0	0	Country Belief
Pakistan	Pakistan	0	0	0	0	Country Belief
Pakistan	Pakistan	0	0	0	0	Country Belief
Pakistan	Pakistan	0	0	0	0	Country Belief
Pakistan	Pakistan	0	0	0	0	Country Belief
Pakistan	Pakistan	0	0	0	0	Country Belief
Pakistan	Pakistan	0	0	0	0	Country Belief
Pakistan	Pakistan	0	0	0	0	Country Belief
Pakistan	Pakistan	0	0	0	0	Country Belief
Pakistan	Pakistan	0	0	0	0	Country Belief
Pakistan	Pakistan	0	0	0	0	Country Belief
Pakistan	Pakistan	0	0	0	0	Country Belief
Pakistan	Pakistan	0	0	0	0	Country Belief
Pakistan	Pakistan	0	0	0	0	Country Belief
Pakistan	Pakistan	0	0	0	0	Country Belief
Pakistan	Pakistan	0	0	0	0	Country Belief
Pakistan	Pakistan	0	0	0	0	Country Belief
Pakistan	Pakistan	0	0	0	0	Country Belief
Pakistan	Pakistan	0	0	0	0	Country Belief
Pakistan	Pakistan	0	0	0	0	Country Belief
Pakistan	Pakistan	0	0	0	0	Country Belief
Pakistan	Pakistan	0	0	0	0	Country Belief
Pakistan	Pakistan	0	0	0	0	Country Belief
Pakistan	Pakistan	0	0	0	0	Country Belief
Pakistan	Pakistan	0	0	0	0	Country Belief
Pakistan	Pakistan	0	0	0	0	Country Belief
Pakistan	Pakistan	0	0	0	0	Country Belief
Pakistan	Pakistan	0	0	0	0	Country Belief
Pakistan	Pakistan	0	0	0	0	Country Belief
Pakistan	Pakistan	0	0	0	0	Country Belief
Pakistan	Pakistan	0	0	0	0	Country Belief
Pakistan	Pakistan	0	0	0	0	Country Belief
Pakistan	Pakistan	0	0	0	0	Country Belief
Pakistan	Pakistan	0	0	0	0	Country Belief
Pakistan	Pakistan	0	0	0	0	Country Belief
Pakistan	Pakistan	0	0	0	0	Country Belief
Pakistan	Pakistan	0	0	0	0	Country Belief
Pakistan	Pakistan	0	0	0	0	Country Belief
Pakistan	Pakistan	0	0	0	0	Country Belief
Pakistan	Pakistan	0	0	0	0	Country Belief
Pakistan	Pakistan	0	0	0	0	Country Belief
Pakistan	Pakistan	0	0	0	0	Country Belief
Pakistan	Pakistan	0	0	0	0	Country Belief
Pakistan	Pakistan	0	0	0	0	Country Belief
Pakistan	Pakistan	0	0	0	0	Country Belief
Pakistan	Pakistan	0	0	0	0	Country Belief
Pakistan	Pakistan	0	0	0	0	Country Belief
Pakistan	Pakistan	0	0	0	0	Country Belief
Pakistan	Pakistan	0	0	0	0	Country Belief
Pakistan	Pakistan	0	0	0	0	Country Belief
Pakistan	Pakistan	0	0	0	0	Country Belief
Pakistan	Pakistan	0	0	0	0	Country Belief
Pakistan	Pakistan	0	0	0	0	Country Belief
Pakistan	Pakistan	0	0	0	0	Country Belief
Pakistan	Pakistan	0	0	0	0	Country Belief
Pakistan	Pakistan	0	0	0	0	Country Belief
Pakistan	Pakistan	0	0	0	0	Country Belief
Pakistan	Pakistan	0	0	0	0	Country Belief
Pakistan	Pakistan	0	0	0	0	Country Belief
Pakistan	Pakistan	0	0	0	0	Country Belief
Pakistan	Pakistan	0	0	0	0	Country Belief
Pakistan	Pakistan	0	0	0	0	Country Belief
Pakistan	Pakistan	0	0	0	0	Country Belief
Pakistan	Pakistan	0	0	0	0	Country Belief
Pakistan	Pakistan	0	0	0	0	Country Belief
Pakistan	Pakistan	0	0	0	0	Country Belief
Pakistan	Pakistan	0	0	0	0	Country Belief
Pakistan	Pakistan	0	0	0	0	Country Belief
Pakistan	Pakistan	0	0	0	0	Country Belief
Pakistan	Pakistan	0	0	0	0	Country Belief
Pakistan	Pakistan	0	0	0	0	Country Belief
Pakistan	Pakistan	0	0	0	0	Country Belief
Pakistan	Pakistan	0	0	0	0	Country Belief
Pakistan	Pakistan	0	0	0	0	Country Belief
Pakistan	Pakistan	0	0	0	0	Country Belief
Pakistan	Pakistan	0	0	0	0	Country Belief
Pakistan	Pakistan	0	0	0	0	Country Belief
Pakistan	Pakistan	0	0	0	0	Country Belief
Pakistan	Pakistan	0	0	0	0	Country Belief
Pakistan	Pakistan	0	0	0	0	Country Belief
Pakistan	Pakistan	0	0	0	0	Country Belief
Pakistan	Pakistan	0	0	0	0	Country Belief
Pakistan	Pakistan	0	0	0	0	Country Belief
Pakistan	Pakistan	0	0	0	0	Country Belief
Pakistan	Pakistan	0	0	0	0	Country Belief
Pakistan	Pakistan	0	0	0	0	Country Belief
Pakistan	Pakistan	0	0	0	0	Country Belief
Pakistan	Pakistan	0	0	0	0	Country Belief
Pakistan	Pakistan	0	0	0	0	Country Belief
Pakistan	Pakistan	0	0	0	0	Country Belief
Pakistan	Pakistan	0	0	0	0	Country Belief
Pakistan	Pakistan	0	0	0	0	Country Belief
Pakistan	Pakistan	0	0	0	0	Country Belief
Pakistan	Pakistan	0	0	0	0	Country Belief
Pakistan	Pakistan	0	0	0	0	Country Belief
Pakistan	Pakistan	0	0	0	0	Country Belief
Pakistan	Pakistan	0	0	0	0	Country Belief
Pakistan	Pakistan	0	0	0	0	Country Belief
Pakistan	Pakistan	0	0	0	0	Country Belief
Pakistan	Pakistan	0	0	0	0	Country Belief
Pakistan	Pakistan	0	0	0	0	Country Belief
Pakistan	Pakistan	0	0	0	0	Country Belief
Pakistan	Pakistan	0	0	0	0	Country Belief
Pakistan	Pakistan	0	0	0	0	Country Belief
Pakistan	Pakistan	0	0	0	0	Country Belief
Pakistan	Pakistan	0	0	0	0	Country Belief
Pakistan	Pakistan	0	0	0	0	Country Belief
Pakistan	Pakistan	0	0	0	0	Country Belief
Pakistan	Pakistan	0	0	0	0	Country Belief
Pakistan	Pakistan	0	0	0	0	Country Belief
Pakistan	Pakistan	0	0	0	0	Country Belief
Pakistan	Pakistan	0	0	0	0	Country Belief
Pakistan	Pakistan	0	0	0	0	Country Belief
Pakistan	Pakistan	0	0	0	0	Country Belief
Pakistan	Pakistan	0	0	0	0	Country Belief
Pakistan	Pakistan	0	0	0	0	Country Belief
Pakistan	Pakistan	0	0	0	0	Country Belief
Pakistan	Pakistan	0	0	0	0	Country Belief
Pakistan	Pakistan	0	0	0	0	Country Belief
Pakistan	Pakistan	0	0	0	0	Country Belief
Pakistan	Pakistan	0	0	0	0	Country Belief
Pakistan	Pakistan	0	0	0	0	Country Belief
Pakistan	Pakistan	0	0	0	0	Country Belief
Pakistan	Pakistan	0	0	0	0	Country Belief
Pakistan	Pakistan	0	0	0	0	Country Belief
Pakistan	Pakistan	0	0	0	0	Country Belief
Pakistan	Pakistan	0	0	0	0	Country Belief
Pakistan	Pakistan	0	0	0	0	Country Belief
Pakistan	Pakistan	0	0	0	0	Country Belief
Pakistan	Pakistan	0	0	0	0	Country Belief
Pakistan	Pakistan	0	0	0	0	Country Belief
Pakistan	Pakistan	0	0	0	0	Country Belief
Pakistan	Pakistan	0	0	0	0	Country Belief
Pakistan	Pakistan	0	0	0	0	Country Belief
Pakistan	Pakistan	0	0	0	0	Country Belief
Pakistan	Pakistan	0	0	0	0	Country Belief
Pakistan	Pakistan	0	0	0	0	Country Belief
Pakistan	Pakistan	0	0	0	0	Country Belief
Pakistan	Pakistan	0	0	0	0	Country Belief
Pakistan	Pakistan	0	0	0	0	Country Belief
Pakistan	Pakistan	0	0	0	0	Country Belief
Pakistan	Pakistan	0	0	0	0	Country Belief
Pakistan	Pakistan	0	0	0	0	Country Belief
Pakistan	Pakistan	0	0	0	0	Country Belief
Pakistan	Pakistan	0	0	0	0	Country Belief
Pakistan	Pakistan	0	0	0	0	Country Belief
Pakistan	Pakistan	0	0	0	0	Country Belief
Pakistan	Pakistan	0	0	0	0	Country Belief
Pakistan	Pakistan	0	0	0	0	Country Belief
Pakistan	Pakistan	0	0	0	0	Country Belief
Pakistan	Pakistan	0	0	0	0	Country Belief
Pakistan	Pakistan	0	0	0	0	Country Belief
Pakistan	Pakistan	0	0	0	0	Country Belief
Pakistan	Pakistan	0	0	0	0	Country Belief
Pakistan	Pakistan	0	0	0	0	Country Belief
Pakistan	Pakistan	0	0	0	0	Country Belief
Pakistan	Pakistan	0	0	0	0	Country Belief
Pakistan	Pakistan	0	0	0	0	Country Belief
Pakistan	Pakistan	0	0	0	0	Country Belief
Pakistan	Pakistan	0	0	0	0	Country Belief
Pakistan	Pakistan	0	0	0	0	Country Belief
Pakistan	Pakistan	0	0	0	0	Country Belief
Pakistan	Pakistan	0	0	0	0	Country Belief
Pakistan	Pakistan	0	0	0	0	Country Belief
Pakistan	Pakistan	0	0	0	0	Country Belief
Pakistan	Pakistan	0	0	0	0	Country Belief
Pakistan	Pakistan	0	0	0	0	Country Belief
Pakistan	Pakistan	0	0	0	0	Country Belief
Pakistan	Pakistan	0	0	0	0	Country Belief
Pakistan	Pakistan	0	0	0	0	Country Belief
Pakistan	Pakistan	0	0	0	0	Country Belief
Pakistan	Pakistan	0	0	0	0	Country Belief
Pakistan	Pakistan	0	0	0	0	Country Belief
Pakistan	Pakistan	0	0	0	0	Country Belief
Pakistan	Pakistan	0	0	0	0	Country Belief
Pakistan	Pakistan	0	0	0	0	Country Belief
Poland	Poland	masks	high	1	83	Broad
Poland	Poland	masks	high	2	89	Broad
Poland	Poland	masks	high	3	89	Broad
Poland	Poland	masks	high	4	91	Broad
Poland	Poland	masks	high	5	91	Broad
Poland	Poland	masks	high	6	90	Broad
Poland	Poland	masks	high	7	90	Broad
Poland	Poland	masks	high	8	89	Broad
Poland	Poland	masks	high	9	88	Broad
Poland	Poland	masks	high	10	88	Broad
Poland	Poland	masks	high	11	87	Broad
Poland	Poland	masks	low	1	60	Narrow
Poland	Poland	masks	low	2	70	Narrow
Poland	Poland	masks	low	3	70	Narrow
Poland	Poland	masks	low	4	75	Narrow
Poland	Poland	masks	low	5	76	Narrow
Poland	Poland	masks	low	6	75	Narrow
Poland	Poland	masks	low	7	75	Narrow
Poland	Poland	masks	low	8	74	Narrow
Poland	Poland	masks	low	9	72	Narrow
Poland	Poland	masks	low	10	71	Narrow
Poland	Poland	masks	low	11	70	Narrow
Poland	Poland	0	0	0	0	Country Belief
Poland	Poland	0	0	0	0	Country Belief
Poland	Poland	0	0	0	0	Country Belief
Poland	Poland	0	0	0	0	Country Belief
Poland	Poland	0	0	0	0	Country Belief
Poland	Poland	0	0	0	0	Country Belief
Poland	Poland	0	0	0	0	Country Belief
Poland	Poland	0	0	0	0	Country Belief
Poland	Poland	0	0	0	0	Country Belief
Poland	Poland	0	0	0	0	Country Belief
Poland	Poland	0	0	0	0	Country Belief
Poland	Poland	0	0	0	0	Country Belief
Poland	Poland	0	0	0	0	Country Belief
Poland	Poland	0	0	0	0	Country Belief
Poland	Poland	0	0	0	0	Country Belief
Poland	Poland	0	0	0	0	Country Belief
Poland	Poland	0	0	0	0	Country Belief
Poland	Poland	0	0	0	0	Country Belief
Poland	Poland	0	0	0	0	Country Belief
Poland	Poland	0	0	0	0	Country Belief
Poland	Poland	0	0	0	0	Country Belief
Poland	Poland	0	0	0	0	Country Belief
Poland	Poland	0	0	0	0	Country Belief
Poland	Poland	0	0	0	0	Country Belief
Poland	Poland	0	0	0	0	Country Belief
Poland	Poland	0	0	0	0	Country Belief
Poland	Poland	0	0	0	0	Country Belief
Poland	Poland	0	0	0	0	Country Belief
Poland	Poland	0	0	0	0	Country Belief
Poland	Poland	0	0	0	0	Country Belief
Poland	Poland	0	0	0	0	Country Belief
Poland	Poland	0	0	0	0	Country Belief
Poland	Poland	0	0	0	0	Country Belief
Poland	Poland	0	0	0	0	Country Belief
Poland	Poland	0	0	0	0	Country Belief
Poland	Poland	0	0	0	0	Country Belief
Poland	Poland	0	0	0	0	Country Belief
Poland	Poland	0	0	0	0	Country Belief
Poland	Poland	0	0	0	0	Country Belief
Poland	Poland	0	0	0	0	Country Belief
Poland	Poland	0	0	0	0	Country Belief
Poland	Poland	0	0	0	0	Country Belief
Poland	Poland	0	0	0	0	Country Belief
Poland	Poland	0	0	0	0	Country Belief
Poland	Poland	0	0	0	0	Country Belief
Poland	Poland	0	0	0	0	Country Belief
Poland	Poland	0	0	0	0	Country Belief
Poland	Poland	0	0	0	0	Country Belief
Poland	Poland	0	0	0	0	Country Belief
Poland	Poland	0	0	0	0	Country Belief
Poland	Poland	0	0	0	0	Country Belief
Poland	Poland	0	0	0	0	Country Belief
Poland	Poland	0	0	0	0	Country Belief
Poland	Poland	0	0	0	0	Country Belief
Poland	Poland	0	0	0	0	Country Belief
Poland	Poland	0	0	0	0	Country Belief
Poland	Poland	0	0	0	0	Country Belief
Poland	Poland	0	0	0	0	Country Belief
Poland	Poland	0	0	0	0	Country Belief
Poland	Poland	0	0	0	0	Country Belief
Poland	Poland	0	0	0	0	Country Belief
Poland	Poland	0	0	0	0	Country Belief
Poland	Poland	0	0	0	0	Country Belief
Poland	Poland	0	0	0	0	Country Belief
Poland	Poland	0	0	0	0	Country Belief
Poland	Poland	0	0	0	0	Country Belief
Poland	Poland	0	0	0	0	Country Belief
Poland	Poland	0	0	0	0	Country Belief
Poland	Poland	0	0	0	0	Country Belief
Poland	Poland	0	0	0	0	Country Belief
Poland	Poland	0	0	0	0	Country Belief
Poland	Poland	0	0	0	0	Country Belief
Poland	Poland	0	0	0	0	Country Belief
Poland	Poland	0	0	0	0	Country Belief
Poland	Poland	0	0	0	0	Country Belief
Poland	Poland	0	0	0	0	Country Belief
Poland	Poland	0	0	0	0	Country Belief
Poland	Poland	0	0	0	0	Country Belief
Poland	Poland	0	0	0	0	Country Belief
Poland	Poland	0	0	0	0	Country Belief
Poland	Poland	0	0	0	0	Country Belief
Poland	Poland	0	0	0	0	Country Belief
Poland	Poland	0	0	0	0	Country Belief
Poland	Poland	0	0	0	0	Country Belief
Poland	Poland	0	0	0	0	Country Belief
Poland	Poland	0	0	0	0	Country Belief
Poland	Poland	0	0	0	0	Country Belief
Poland	Poland	0	0	0	0	Country Belief
Poland	Poland	0	0	0	0	Country Belief
Poland	Poland	0	0	0	0	Country Belief
Poland	Poland	0	0	0	0	Country Belief
Poland	Poland	0	0	0	0	Country Belief
Poland	Poland	0	0	0	0	Country Belief
Poland	Poland	0	0	0	0	Country Belief
Poland	Poland	0	0	0	0	Country Belief
Poland	Poland	0	0	0	0	Country Belief
Poland	Poland	0	0	0	0	Country Belief
Poland	Poland	0	0	0	0	Country Belief
Poland	Poland	0	0	0	0	Country Belief
Poland	Poland	0	0	0	0	Country Belief
Poland	Poland	0	0	0	0	Country Belief
Poland	Poland	0	0	0	0	Country Belief
Poland	Poland	0	0	0	0	Country Belief
Poland	Poland	0	0	0	0	Country Belief
Poland	Poland	0	0	0	0	Country Belief
Poland	Poland	0	0	0	0	Country Belief
Poland	Poland	0	0	0	0	Country Belief
Poland	Poland	0	0	0	0	Country Belief
Poland	Poland	0	0	0	0	Country Belief
Poland	Poland	0	0	0	0	Country Belief
Poland	Poland	0	0	0	0	Country Belief
Poland	Poland	0	0	0	0	Country Belief
Poland	Poland	0	0	0	0	Country Belief
Poland	Poland	0	0	0	0	Country Belief
Poland	Poland	0	0	0	0	Country Belief
Poland	Poland	0	0	0	0	Country Belief
Poland	Poland	0	0	0	0	Country Belief
Poland	Poland	0	0	0	0	Country Belief
Poland	Poland	0	0	0	0	Country Belief
Poland	Poland	0	0	0	0	Country Belief
Poland	Poland	0	0	0	0	Country Belief
Poland	Poland	0	0	0	0	Country Belief
Poland	Poland	0	0	0	0	Country Belief
Poland	Poland	0	0	0	0	Country Belief
Poland	Poland	0	0	0	0	Country Belief
Poland	Poland	0	0	0	0	Country Belief
Poland	Poland	0	0	0	0	Country Belief
Poland	Poland	0	0	0	0	Country Belief
Poland	Poland	0	0	0	0	Country Belief
Poland	Poland	0	0	0	0	Country Belief
Poland	Poland	0	0	0	0	Country Belief
Poland	Poland	0	0	0	0	Country Belief
Poland	Poland	0	0	0	0	Country Belief
Poland	Poland	0	0	0	0	Country Belief
Poland	Poland	0	0	0	0	Country Belief
Poland	Poland	0	0	0	0	Country Belief
Poland	Poland	0	0	0	0	Country Belief
Poland	Poland	0	0	0	0	Country Belief
Poland	Poland	0	0	0	0	Country Belief
Poland	Poland	0	0	0	0	Country Belief
Poland	Poland	0	0	0	0	Country Belief
Poland	Poland	0	0	0	0	Country Belief
Poland	Poland	0	0	0	0	Country Belief
Poland	Poland	0	0	0	0	Country Belief
Poland	Poland	0	0	0	0	Country Belief
Poland	Poland	0	0	0	0	Country Belief
Poland	Poland	0	0	0	0	Country Belief
Poland	Poland	0	0	0	0	Country Belief
Poland	Poland	0	0	0	0	Country Belief
Poland	Poland	0	0	0	0	Country Belief
Poland	Poland	0	0	0	0	Country Belief
Poland	Poland	0	0	0	0	Country Belief
Poland	Poland	0	0	0	0	Country Belief
Poland	Poland	0	0	0	0	Country Belief
Poland	Poland	0	0	0	0	Country Belief
Poland	Poland	0	0	0	0	Country Belief
Poland	Poland	0	0	0	0	Country Belief
Poland	Poland	0	0	0	0	Country Belief
Poland	Poland	0	0	0	0	Country Belief
Poland	Poland	0	0	0	0	Country Belief
Poland	Poland	0	0	0	0	Country Belief
Poland	Poland	0	0	0	0	Country Belief
Poland	Poland	0	0	0	0	Country Belief
Poland	Poland	0	0	0	0	Country Belief
Poland	Poland	0	0	0	0	Country Belief
Poland	Poland	0	0	0	0	Country Belief
Poland	Poland	0	0	0	0	Country Belief
Poland	Poland	0	0	0	0	Country Belief
Poland	Poland	0	0	0	0	Country Belief
Poland	Poland	0	0	0	0	Country Belief
Poland	Poland	0	0	0	0	Country Belief
Poland	Poland	0	0	0	0	Country Belief
Poland	Poland	0	0	0	0	Country Belief
Poland	Poland	0	0	0	0	Country Belief
Poland	Poland	0	0	0	0	Country Belief
Poland	Poland	0	0	0	0	Country Belief
Poland	Poland	0	0	0	0	Country Belief
Poland	Poland	0	0	0	0	Country Belief
Poland	Poland	0	0	0	0	Country Belief
Poland	Poland	0	0	0	0	Country Belief
Poland	Poland	0	0	0	0	Country Belief
Poland	Poland	0	0	0	0	Country Belief
Poland	Poland	0	0	0	0	Country Belief
Poland	Poland	0	0	0	0	Country Belief
Poland	Poland	0	0	0	0	Country Belief
Poland	Poland	0	0	0	0	Country Belief
Poland	Poland	0	0	0	0	Country Belief
Poland	Poland	0	0	0	0	Country Belief
Poland	Poland	0	0	0	0	Country Belief
Poland	Poland	0	0	0	0	Country Belief
Poland	Poland	0	0	0	0	Country Belief
Poland	Poland	0	0	0	0	Country Belief
Poland	Poland	0	0	0	0	Country Belief
Poland	Poland	0	0	0	0	Country Belief
Poland	Poland	0	0	0	0	Country Belief
Poland	Poland	0	0	0	0	Country Belief
Poland	Poland	0	0	0	0	Country Belief
Poland	Poland	0	0	0	0	Country Belief
Poland	Poland	0	0	0	0	Country Belief
Poland	Poland	0	0	0	0	Country Belief
Poland	Poland	0	0	0	0	Country Belief
Poland	Poland	0	0	0	0	Country Belief
Poland	Poland	0	0	0	0	Country Belief
Poland	Poland	0	0	0	0	Country Belief
Poland	Poland	0	0	0	0	Country Belief
Poland	Poland	0	0	0	0	Country Belief
Poland	Poland	0	0	0	0	Country Belief
Poland	Poland	0	0	0	0	Country Belief
Poland	Poland	0	0	0	0	Country Belief
Poland	Poland	0	0	0	0	Country Belief
Poland	Poland	0	0	0	0	Country Belief
Poland	Poland	0	0	0	0	Country Belief
Poland	Poland	0	0	0	0	Country Belief
Poland	Poland	0	0	0	0	Country Belief
Poland	Poland	0	0	0	0	Country Belief
Poland	Poland	0	0	0	0	Country Belief
Poland	Poland	0	0	0	0	Country Belief
Poland	Poland	0	0	0	0	Country Belief
Poland	Poland	0	0	0	0	Country Belief
Poland	Poland	0	0	0	0	Country Belief
Poland	Poland	0	0	0	0	Country Belief
Poland	Poland	0	0	0	0	Country Belief
Poland	Poland	0	0	0	0	Country Belief
Poland	Poland	0	0	0	0	Country Belief
Poland	Poland	0	0	0	0	Country Belief
Poland	Poland	0	0	0	0	Country Belief
Poland	Poland	0	0	0	0	Country Belief
Poland	Poland	0	0	0	0	Country Belief
Poland	Poland	0	0	0	0	Country Belief
Poland	Poland	0	0	0	0	Country Belief
Poland	Poland	0	0	0	0	Country Belief
Poland	Poland	0	0	0	0	Country Belief
Poland	Poland	0	0	0	0	Country Belief
Poland	Poland	0	0	0	0	Country Belief
Poland	Poland	0	0	0	0	Country Belief
Poland	Poland	0	0	0	0	Country Belief
Poland	Poland	0	0	0	0	Country Belief
Poland	Poland	0	0	0	0	Country Belief
Poland	Poland	0	0	0	0	Country Belief
Poland	Poland	0	0	0	0	Country Belief
Poland	Poland	0	0	0	0	Country Belief
Poland	Poland	0	0	0	0	Country Belief
Indonesia	Indonesia	masks	high	1	91	Broad
Indonesia	Indonesia	masks	high	2	89	Broad
Indonesia	Indonesia	masks	high	3	89	Broad
Indonesia	Indonesia	masks	high	4	88	Broad
Indonesia	Indonesia	masks	high	5	91	Broad
Indonesia	Indonesia	masks	high	6	91	Broad
Indonesia	Indonesia	masks	high	7	92	Broad
Indonesia	Indonesia	masks	high	8	92	Broad
Indonesia	Indonesia	masks	high	9	92	Broad
Indonesia	Indonesia	masks	high	10	91	Broad
Indonesia	Indonesia	masks	high	11	91	Broad
Indonesia	Indonesia	masks	low	1	66	Narrow
Indonesia	Indonesia	masks	low	2	63	Narrow
Indonesia	Indonesia	masks	low	3	63	Narrow
Indonesia	Indonesia	masks	low	4	63	Narrow
Indonesia	Indonesia	masks	low	5	66	Narrow
Indonesia	Indonesia	masks	low	6	65	Narrow
Indonesia	Indonesia	masks	low	7	66	Narrow
Indonesia	Indonesia	masks	low	8	68	Narrow
Indonesia	Indonesia	masks	low	9	68	Narrow
Indonesia	Indonesia	masks	low	10	67	Narrow
Indonesia	Indonesia	masks	low	11	67	Narrow
Indonesia	Indonesia	0	0	0	0	Country Belief
Indonesia	Indonesia	0	0	0	0	Country Belief
Indonesia	Indonesia	0	0	0	0	Country Belief
Indonesia	Indonesia	0	0	0	0	Country Belief
Indonesia	Indonesia	0	0	0	0	Country Belief
Indonesia	Indonesia	0	0	0	0	Country Belief
Indonesia	Indonesia	0	0	0	0	Country Belief
Indonesia	Indonesia	0	0	0	0	Country Belief
Indonesia	Indonesia	0	0	0	0	Country Belief
Indonesia	Indonesia	0	0	0	0	Country Belief
Indonesia	Indonesia	0	0	0	0	Country Belief
Indonesia	Indonesia	0	0	0	0	Country Belief
Indonesia	Indonesia	0	0	0	0	Country Belief
Indonesia	Indonesia	0	0	0	0	Country Belief
Indonesia	Indonesia	0	0	0	0	Country Belief
Indonesia	Indonesia	0	0	0	0	Country Belief
Indonesia	Indonesia	0	0	0	0	Country Belief
Indonesia	Indonesia	0	0	0	0	Country Belief
Indonesia	Indonesia	0	0	0	0	Country Belief
Indonesia	Indonesia	0	0	0	0	Country Belief
Indonesia	Indonesia	0	0	0	0	Country Belief
Indonesia	Indonesia	0	0	0	0	Country Belief
Indonesia	Indonesia	0	0	0	0	Country Belief
Indonesia	Indonesia	0	0	0	0	Country Belief
Indonesia	Indonesia	0	0	0	0	Country Belief
Indonesia	Indonesia	0	0	0	0	Country Belief
Indonesia	Indonesia	0	0	0	0	Country Belief
Indonesia	Indonesia	0	0	0	0	Country Belief
Indonesia	Indonesia	0	0	0	0	Country Belief
Indonesia	Indonesia	0	0	0	0	Country Belief
Indonesia	Indonesia	0	0	0	0	Country Belief
Indonesia	Indonesia	0	0	0	0	Country Belief
Indonesia	Indonesia	0	0	0	0	Country Belief
Indonesia	Indonesia	0	0	0	0	Country Belief
Indonesia	Indonesia	0	0	0	0	Country Belief
Indonesia	Indonesia	0	0	0	0	Country Belief
Indonesia	Indonesia	0	0	0	0	Country Belief
Indonesia	Indonesia	0	0	0	0	Country Belief
Indonesia	Indonesia	0	0	0	0	Country Belief
Indonesia	Indonesia	0	0	0	0	Country Belief
Indonesia	Indonesia	0	0	0	0	Country Belief
Indonesia	Indonesia	0	0	0	0	Country Belief
Indonesia	Indonesia	0	0	0	0	Country Belief
Indonesia	Indonesia	0	0	0	0	Country Belief
Indonesia	Indonesia	0	0	0	0	Country Belief
Indonesia	Indonesia	0	0	0	0	Country Belief
Indonesia	Indonesia	0	0	0	0	Country Belief
Indonesia	Indonesia	0	0	0	0	Country Belief
Indonesia	Indonesia	0	0	0	0	Country Belief
Indonesia	Indonesia	0	0	0	0	Country Belief
Indonesia	Indonesia	0	0	0	0	Country Belief
Indonesia	Indonesia	0	0	0	0	Country Belief
Indonesia	Indonesia	0	0	0	0	Country Belief
Indonesia	Indonesia	0	0	0	0	Country Belief
Indonesia	Indonesia	0	0	0	0	Country Belief
Indonesia	Indonesia	0	0	0	0	Country Belief
Indonesia	Indonesia	0	0	0	0	Country Belief
Indonesia	Indonesia	0	0	0	0	Country Belief
Indonesia	Indonesia	0	0	0	0	Country Belief
Indonesia	Indonesia	0	0	0	0	Country Belief
Indonesia	Indonesia	0	0	0	0	Country Belief
Indonesia	Indonesia	0	0	0	0	Country Belief
Indonesia	Indonesia	0	0	0	0	Country Belief
Indonesia	Indonesia	0	0	0	0	Country Belief
Indonesia	Indonesia	0	0	0	0	Country Belief
Indonesia	Indonesia	0	0	0	0	Country Belief
Indonesia	Indonesia	0	0	0	0	Country Belief
Indonesia	Indonesia	0	0	0	0	Country Belief
Indonesia	Indonesia	0	0	0	0	Country Belief
Indonesia	Indonesia	0	0	0	0	Country Belief
Indonesia	Indonesia	0	0	0	0	Country Belief
Indonesia	Indonesia	0	0	0	0	Country Belief
Indonesia	Indonesia	0	0	0	0	Country Belief
Indonesia	Indonesia	0	0	0	0	Country Belief
Indonesia	Indonesia	0	0	0	0	Country Belief
Indonesia	Indonesia	0	0	0	0	Country Belief
Indonesia	Indonesia	0	0	0	0	Country Belief
Indonesia	Indonesia	0	0	0	0	Country Belief
Indonesia	Indonesia	0	0	0	0	Country Belief
Indonesia	Indonesia	0	0	0	0	Country Belief
Indonesia	Indonesia	0	0	0	0	Country Belief
Indonesia	Indonesia	0	0	0	0	Country Belief
Indonesia	Indonesia	0	0	0	0	Country Belief
Indonesia	Indonesia	0	0	0	0	Country Belief
Indonesia	Indonesia	0	0	0	0	Country Belief
Indonesia	Indonesia	0	0	0	0	Country Belief
Indonesia	Indonesia	0	0	0	0	Country Belief
Indonesia	Indonesia	0	0	0	0	Country Belief
Indonesia	Indonesia	0	0	0	0	Country Belief
Indonesia	Indonesia	0	0	0	0	Country Belief
Indonesia	Indonesia	0	0	0	0	Country Belief
Indonesia	Indonesia	0	0	0	0	Country Belief
Indonesia	Indonesia	0	0	0	0	Country Belief
Indonesia	Indonesia	0	0	0	0	Country Belief
Indonesia	Indonesia	0	0	0	0	Country Belief
Indonesia	Indonesia	0	0	0	0	Country Belief
Indonesia	Indonesia	0	0	0	0	Country Belief
Indonesia	Indonesia	0	0	0	0	Country Belief
Indonesia	Indonesia	0	0	0	0	Country Belief
Indonesia	Indonesia	0	0	0	0	Country Belief
Indonesia	Indonesia	0	0	0	0	Country Belief
Indonesia	Indonesia	0	0	0	0	Country Belief
Indonesia	Indonesia	0	0	0	0	Country Belief
Indonesia	Indonesia	0	0	0	0	Country Belief
Indonesia	Indonesia	0	0	0	0	Country Belief
Indonesia	Indonesia	0	0	0	0	Country Belief
Indonesia	Indonesia	0	0	0	0	Country Belief
Indonesia	Indonesia	0	0	0	0	Country Belief
Indonesia	Indonesia	0	0	0	0	Country Belief
Indonesia	Indonesia	0	0	0	0	Country Belief
Indonesia	Indonesia	0	0	0	0	Country Belief
Indonesia	Indonesia	0	0	0	0	Country Belief
Indonesia	Indonesia	0	0	0	0	Country Belief
Indonesia	Indonesia	0	0	0	0	Country Belief
Indonesia	Indonesia	0	0	0	0	Country Belief
Indonesia	Indonesia	0	0	0	0	Country Belief
Indonesia	Indonesia	0	0	0	0	Country Belief
Indonesia	Indonesia	0	0	0	0	Country Belief
Indonesia	Indonesia	0	0	0	0	Country Belief
Indonesia	Indonesia	0	0	0	0	Country Belief
Indonesia	Indonesia	0	0	0	0	Country Belief
Indonesia	Indonesia	0	0	0	0	Country Belief
Indonesia	Indonesia	0	0	0	0	Country Belief
Indonesia	Indonesia	0	0	0	0	Country Belief
Indonesia	Indonesia	0	0	0	0	Country Belief
Indonesia	Indonesia	0	0	0	0	Country Belief
Indonesia	Indonesia	0	0	0	0	Country Belief
Indonesia	Indonesia	0	0	0	0	Country Belief
Indonesia	Indonesia	0	0	0	0	Country Belief
Indonesia	Indonesia	0	0	0	0	Country Belief
Indonesia	Indonesia	0	0	0	0	Country Belief
Indonesia	Indonesia	0	0	0	0	Country Belief
Indonesia	Indonesia	0	0	0	0	Country Belief
Indonesia	Indonesia	0	0	0	0	Country Belief
Indonesia	Indonesia	0	0	0	0	Country Belief
Indonesia	Indonesia	0	0	0	0	Country Belief
Indonesia	Indonesia	0	0	0	0	Country Belief
Indonesia	Indonesia	0	0	0	0	Country Belief
Indonesia	Indonesia	0	0	0	0	Country Belief
Indonesia	Indonesia	0	0	0	0	Country Belief
Indonesia	Indonesia	0	0	0	0	Country Belief
Indonesia	Indonesia	0	0	0	0	Country Belief
Indonesia	Indonesia	0	0	0	0	Country Belief
Indonesia	Indonesia	0	0	0	0	Country Belief
Indonesia	Indonesia	0	0	0	0	Country Belief
Indonesia	Indonesia	0	0	0	0	Country Belief
Indonesia	Indonesia	0	0	0	0	Country Belief
Indonesia	Indonesia	0	0	0	0	Country Belief
Indonesia	Indonesia	0	0	0	0	Country Belief
Indonesia	Indonesia	0	0	0	0	Country Belief
Indonesia	Indonesia	0	0	0	0	Country Belief
Indonesia	Indonesia	0	0	0	0	Country Belief
Indonesia	Indonesia	0	0	0	0	Country Belief
Indonesia	Indonesia	0	0	0	0	Country Belief
Indonesia	Indonesia	0	0	0	0	Country Belief
Indonesia	Indonesia	0	0	0	0	Country Belief
Indonesia	Indonesia	0	0	0	0	Country Belief
Indonesia	Indonesia	0	0	0	0	Country Belief
Indonesia	Indonesia	0	0	0	0	Country Belief
Indonesia	Indonesia	0	0	0	0	Country Belief
Indonesia	Indonesia	0	0	0	0	Country Belief
Indonesia	Indonesia	0	0	0	0	Country Belief
Indonesia	Indonesia	0	0	0	0	Country Belief
Indonesia	Indonesia	0	0	0	0	Country Belief
Indonesia	Indonesia	0	0	0	0	Country Belief
Indonesia	Indonesia	0	0	0	0	Country Belief
Indonesia	Indonesia	0	0	0	0	Country Belief
Indonesia	Indonesia	0	0	0	0	Country Belief
Indonesia	Indonesia	0	0	0	0	Country Belief
Indonesia	Indonesia	0	0	0	0	Country Belief
Indonesia	Indonesia	0	0	0	0	Country Belief
Indonesia	Indonesia	0	0	0	0	Country Belief
Indonesia	Indonesia	0	0	0	0	Country Belief
Indonesia	Indonesia	0	0	0	0	Country Belief
Indonesia	Indonesia	0	0	0	0	Country Belief
Indonesia	Indonesia	0	0	0	0	Country Belief
Indonesia	Indonesia	0	0	0	0	Country Belief
Indonesia	Indonesia	0	0	0	0	Country Belief
Indonesia	Indonesia	0	0	0	0	Country Belief
Indonesia	Indonesia	0	0	0	0	Country Belief
Indonesia	Indonesia	0	0	0	0	Country Belief
Indonesia	Indonesia	0	0	0	0	Country Belief
Indonesia	Indonesia	0	0	0	0	Country Belief
Indonesia	Indonesia	0	0	0	0	Country Belief
Indonesia	Indonesia	0	0	0	0	Country Belief
Indonesia	Indonesia	0	0	0	0	Country Belief
Indonesia	Indonesia	0	0	0	0	Country Belief
Indonesia	Indonesia	0	0	0	0	Country Belief
Indonesia	Indonesia	0	0	0	0	Country Belief
Indonesia	Indonesia	0	0	0	0	Country Belief
Indonesia	Indonesia	0	0	0	0	Country Belief
Indonesia	Indonesia	0	0	0	0	Country Belief
Indonesia	Indonesia	0	0	0	0	Country Belief
Indonesia	Indonesia	0	0	0	0	Country Belief
Indonesia	Indonesia	0	0	0	0	Country Belief
Indonesia	Indonesia	0	0	0	0	Country Belief
Indonesia	Indonesia	0	0	0	0	Country Belief
Indonesia	Indonesia	0	0	0	0	Country Belief
Indonesia	Indonesia	0	0	0	0	Country Belief
Indonesia	Indonesia	0	0	0	0	Country Belief
Indonesia	Indonesia	0	0	0	0	Country Belief
Indonesia	Indonesia	0	0	0	0	Country Belief
Indonesia	Indonesia	0	0	0	0	Country Belief
Indonesia	Indonesia	0	0	0	0	Country Belief
Indonesia	Indonesia	0	0	0	0	Country Belief
Indonesia	Indonesia	0	0	0	0	Country Belief
Indonesia	Indonesia	0	0	0	0	Country Belief
Indonesia	Indonesia	0	0	0	0	Country Belief
Indonesia	Indonesia	0	0	0	0	Country Belief
Indonesia	Indonesia	0	0	0	0	Country Belief
Indonesia	Indonesia	0	0	0	0	Country Belief
Indonesia	Indonesia	0	0	0	0	Country Belief
Indonesia	Indonesia	0	0	0	0	Country Belief
Indonesia	Indonesia	0	0	0	0	Country Belief
Indonesia	Indonesia	0	0	0	0	Country Belief
Indonesia	Indonesia	0	0	0	0	Country Belief
Indonesia	Indonesia	0	0	0	0	Country Belief
Indonesia	Indonesia	0	0	0	0	Country Belief
Indonesia	Indonesia	0	0	0	0	Country Belief
Indonesia	Indonesia	0	0	0	0	Country Belief
Indonesia	Indonesia	0	0	0	0	Country Belief
Indonesia	Indonesia	0	0	0	0	Country Belief
Indonesia	Indonesia	0	0	0	0	Country Belief
Indonesia	Indonesia	0	0	0	0	Country Belief
Indonesia	Indonesia	0	0	0	0	Country Belief
Indonesia	Indonesia	0	0	0	0	Country Belief
Indonesia	Indonesia	0	0	0	0	Country Belief
Indonesia	Indonesia	0	0	0	0	Country Belief
Indonesia	Indonesia	0	0	0	0	Country Belief
Indonesia	Indonesia	0	0	0	0	Country Belief
Indonesia	Indonesia	0	0	0	0	Country Belief
Indonesia	Indonesia	0	0	0	0	Country Belief
Indonesia	Indonesia	0	0	0	0	Country Belief
Indonesia	Indonesia	0	0	0	0	Country Belief
Indonesia	Indonesia	0	0	0	0	Country Belief
Indonesia	Indonesia	0	0	0	0	Country Belief
Indonesia	Indonesia	0	0	0	0	Country Belief
Indonesia	Indonesia	0	0	0	0	Country Belief
Indonesia	Indonesia	0	0	0	0	Country Belief
Indonesia	Indonesia	0	0	0	0	Country Belief
Indonesia	Indonesia	0	0	0	0	Country Belief
Indonesia	Indonesia	0	0	0	0	Country Belief
Brazil	Brazil	masks	high	1	91	Broad
Brazil	Brazil	masks	high	2	91	Broad
Brazil	Brazil	masks	high	3	91	Broad
Brazil	Brazil	masks	high	4	91	Broad
Brazil	Brazil	masks	high	5	92	Broad
Brazil	Brazil	masks	high	6	92	Broad
Brazil	Brazil	masks	high	7	92	Broad
Brazil	Brazil	masks	high	8	91	Broad
Brazil	Brazil	masks	high	9	92	Broad
Brazil	Brazil	masks	high	10	92	Broad
Brazil	Brazil	masks	high	11	93	Broad
Brazil	Brazil	masks	low	1	66	Narrow
Brazil	Brazil	masks	low	2	65	Narrow
Brazil	Brazil	masks	low	3	65	Narrow
Brazil	Brazil	masks	low	4	64	Narrow
Brazil	Brazil	masks	low	5	66	Narrow
Brazil	Brazil	masks	low	6	68	Narrow
Brazil	Brazil	masks	low	7	69	Narrow
Brazil	Brazil	masks	low	8	68	Narrow
Brazil	Brazil	masks	low	9	69	Narrow
Brazil	Brazil	masks	low	10	68	Narrow
Brazil	Brazil	masks	low	11	69	Narrow
Brazil	Brazil	0	0	0	0	Country Belief
Brazil	Brazil	0	0	0	0	Country Belief
Brazil	Brazil	0	0	0	0	Country Belief
Brazil	Brazil	0	0	0	0	Country Belief
Brazil	Brazil	0	0	0	0	Country Belief
Brazil	Brazil	0	0	0	0	Country Belief
Brazil	Brazil	0	0	0	0	Country Belief
Brazil	Brazil	0	0	0	0	Country Belief
Brazil	Brazil	0	0	0	0	Country Belief
Brazil	Brazil	0	0	0	0	Country Belief
Brazil	Brazil	0	0	0	0	Country Belief
Brazil	Brazil	0	0	0	0	Country Belief
Brazil	Brazil	0	0	0	0	Country Belief
Brazil	Brazil	0	0	0	0	Country Belief
Brazil	Brazil	0	0	0	0	Country Belief
Brazil	Brazil	0	0	0	0	Country Belief
Brazil	Brazil	0	0	0	0	Country Belief
Brazil	Brazil	0	0	0	0	Country Belief
Brazil	Brazil	0	0	0	0	Country Belief
Brazil	Brazil	0	0	0	0	Country Belief
Brazil	Brazil	0	0	0	0	Country Belief
Brazil	Brazil	0	0	0	0	Country Belief
Brazil	Brazil	0	0	0	0	Country Belief
Brazil	Brazil	0	0	0	0	Country Belief
Brazil	Brazil	0	0	0	0	Country Belief
Brazil	Brazil	0	0	0	0	Country Belief
Brazil	Brazil	0	0	0	0	Country Belief
Brazil	Brazil	0	0	0	0	Country Belief
Brazil	Brazil	0	0	0	0	Country Belief
Brazil	Brazil	0	0	0	0	Country Belief
Brazil	Brazil	0	0	0	0	Country Belief
Brazil	Brazil	0	0	0	0	Country Belief
Brazil	Brazil	0	0	0	0	Country Belief
Brazil	Brazil	0	0	0	0	Country Belief
Brazil	Brazil	0	0	0	0	Country Belief
Brazil	Brazil	0	0	0	0	Country Belief
Brazil	Brazil	0	0	0	0	Country Belief
Brazil	Brazil	0	0	0	0	Country Belief
Brazil	Brazil	0	0	0	0	Country Belief
Brazil	Brazil	0	0	0	0	Country Belief
Brazil	Brazil	0	0	0	0	Country Belief
Brazil	Brazil	0	0	0	0	Country Belief
Brazil	Brazil	0	0	0	0	Country Belief
Brazil	Brazil	0	0	0	0	Country Belief
Brazil	Brazil	0	0	0	0	Country Belief
Brazil	Brazil	0	0	0	0	Country Belief
Brazil	Brazil	0	0	0	0	Country Belief
Brazil	Brazil	0	0	0	0	Country Belief
Brazil	Brazil	0	0	0	0	Country Belief
Brazil	Brazil	0	0	0	0	Country Belief
Brazil	Brazil	0	0	0	0	Country Belief
Brazil	Brazil	0	0	0	0	Country Belief
Brazil	Brazil	0	0	0	0	Country Belief
Brazil	Brazil	0	0	0	0	Country Belief
Brazil	Brazil	0	0	0	0	Country Belief
Brazil	Brazil	0	0	0	0	Country Belief
Brazil	Brazil	0	0	0	0	Country Belief
Brazil	Brazil	0	0	0	0	Country Belief
Brazil	Brazil	0	0	0	0	Country Belief
Brazil	Brazil	0	0	0	0	Country Belief
Brazil	Brazil	0	0	0	0	Country Belief
Brazil	Brazil	0	0	0	0	Country Belief
Brazil	Brazil	0	0	0	0	Country Belief
Brazil	Brazil	0	0	0	0	Country Belief
Brazil	Brazil	0	0	0	0	Country Belief
Brazil	Brazil	0	0	0	0	Country Belief
Brazil	Brazil	0	0	0	0	Country Belief
Brazil	Brazil	0	0	0	0	Country Belief
Brazil	Brazil	0	0	0	0	Country Belief
Brazil	Brazil	0	0	0	0	Country Belief
Brazil	Brazil	0	0	0	0	Country Belief
Brazil	Brazil	0	0	0	0	Country Belief
Brazil	Brazil	0	0	0	0	Country Belief
Brazil	Brazil	0	0	0	0	Country Belief
Brazil	Brazil	0	0	0	0	Country Belief
Brazil	Brazil	0	0	0	0	Country Belief
Brazil	Brazil	0	0	0	0	Country Belief
Brazil	Brazil	0	0	0	0	Country Belief
Brazil	Brazil	0	0	0	0	Country Belief
Brazil	Brazil	0	0	0	0	Country Belief
Brazil	Brazil	0	0	0	0	Country Belief
Brazil	Brazil	0	0	0	0	Country Belief
Brazil	Brazil	0	0	0	0	Country Belief
Brazil	Brazil	0	0	0	0	Country Belief
Brazil	Brazil	0	0	0	0	Country Belief
Brazil	Brazil	0	0	0	0	Country Belief
Brazil	Brazil	0	0	0	0	Country Belief
Brazil	Brazil	0	0	0	0	Country Belief
Brazil	Brazil	0	0	0	0	Country Belief
Brazil	Brazil	0	0	0	0	Country Belief
Brazil	Brazil	0	0	0	0	Country Belief
Brazil	Brazil	0	0	0	0	Country Belief
Brazil	Brazil	0	0	0	0	Country Belief
Brazil	Brazil	0	0	0	0	Country Belief
Brazil	Brazil	0	0	0	0	Country Belief
Brazil	Brazil	0	0	0	0	Country Belief
Brazil	Brazil	0	0	0	0	Country Belief
Brazil	Brazil	0	0	0	0	Country Belief
Brazil	Brazil	0	0	0	0	Country Belief
Brazil	Brazil	0	0	0	0	Country Belief
Brazil	Brazil	0	0	0	0	Country Belief
Brazil	Brazil	0	0	0	0	Country Belief
Brazil	Brazil	0	0	0	0	Country Belief
Brazil	Brazil	0	0	0	0	Country Belief
Brazil	Brazil	0	0	0	0	Country Belief
Brazil	Brazil	0	0	0	0	Country Belief
Brazil	Brazil	0	0	0	0	Country Belief
Brazil	Brazil	0	0	0	0	Country Belief
Brazil	Brazil	0	0	0	0	Country Belief
Brazil	Brazil	0	0	0	0	Country Belief
Brazil	Brazil	0	0	0	0	Country Belief
Brazil	Brazil	0	0	0	0	Country Belief
Brazil	Brazil	0	0	0	0	Country Belief
Brazil	Brazil	0	0	0	0	Country Belief
Brazil	Brazil	0	0	0	0	Country Belief
Brazil	Brazil	0	0	0	0	Country Belief
Brazil	Brazil	0	0	0	0	Country Belief
Brazil	Brazil	0	0	0	0	Country Belief
Brazil	Brazil	0	0	0	0	Country Belief
Brazil	Brazil	0	0	0	0	Country Belief
Brazil	Brazil	0	0	0	0	Country Belief
Brazil	Brazil	0	0	0	0	Country Belief
Brazil	Brazil	0	0	0	0	Country Belief
Brazil	Brazil	0	0	0	0	Country Belief
Brazil	Brazil	0	0	0	0	Country Belief
Brazil	Brazil	0	0	0	0	Country Belief
Brazil	Brazil	0	0	0	0	Country Belief
Brazil	Brazil	0	0	0	0	Country Belief
Brazil	Brazil	0	0	0	0	Country Belief
[truncated: 4,073 more rows]
