# Supplementary material for: Providing normative information increases intentions to accept a COVID-19 vaccine
Source: Nat Commun. 2023 Jan 9;14:126. doi: 10.1038/s41467-022-35052-4 (PMC9828376; doi:10.1038/s41467-022-35052-4)
Supplement: Supplementary file 4 — Source Data [file 41467_2022_35052_MOESM4_ESM.zip › Source Data/Supplementary Information/FigureS3c.csv]

	country_pre	behavior	level	survey_response_information_version	value	group
Poland	Poland	dist	high	1	50	Broad
Poland	Poland	dist	high	2	58	Broad
Poland	Poland	dist	high	3	58	Broad
Poland	Poland	dist	low	1	12	Narrow
Poland	Poland	dist	low	2	15	Narrow
Poland	Poland	dist	low	3	15	Narrow
Poland	Poland	0	0	0	0	Country Belief
Poland	Poland	0	0	0	0	Country Belief
Poland	Poland	0	0	0	0	Country Belief
Poland	Poland	0	0	0	0	Country Belief
Poland	Poland	0	0	0	0	Country Belief
Poland	Poland	0	0	0	0	Country Belief
Poland	Poland	0	0	0	0	Country Belief
Poland	Poland	0	0	0	0	Country Belief
Poland	Poland	0	0	0	0	Country Belief
Poland	Poland	0	0	0	0	Country Belief
Poland	Poland	0	0	0	0	Country Belief
Poland	Poland	0	0	0	0	Country Belief
Poland	Poland	0	0	0	0	Country Belief
Poland	Poland	0	0	0	0	Country Belief
Poland	Poland	0	0	0	0	Country Belief
Poland	Poland	0	0	0	0	Country Belief
Poland	Poland	0	0	0	0	Country Belief
Poland	Poland	0	0	0	0	Country Belief
Poland	Poland	0	0	0	0	Country Belief
Poland	Poland	0	0	0	0	Country Belief
Poland	Poland	0	0	0	0	Country Belief
Poland	Poland	0	0	0	0	Country Belief
Poland	Poland	0	0	0	0	Country Belief
Poland	Poland	0	0	0	0	Country Belief
Poland	Poland	0	0	0	0	Country Belief
Poland	Poland	0	0	0	0	Country Belief
Poland	Poland	0	0	0	0	Country Belief
Poland	Poland	0	0	0	0	Country Belief
Poland	Poland	0	0	0	0	Country Belief
Poland	Poland	0	0	0	0	Country Belief
Poland	Poland	0	0	0	0	Country Belief
Poland	Poland	0	0	0	0	Country Belief
Poland	Poland	0	0	0	0	Country Belief
Poland	Poland	0	0	0	0	Country Belief
Poland	Poland	0	0	0	0	Country Belief
Poland	Poland	0	0	0	0	Country Belief
Poland	Poland	0	0	0	0	Country Belief
Poland	Poland	0	0	0	0	Country Belief
Poland	Poland	0	0	0	0	Country Belief
Poland	Poland	0	0	0	0	Country Belief
Poland	Poland	0	0	0	0	Country Belief
Poland	Poland	0	0	0	0	Country Belief
Poland	Poland	0	0	0	0	Country Belief
Poland	Poland	0	0	0	0	Country Belief
Poland	Poland	0	0	0	0	Country Belief
Poland	Poland	0	0	0	0	Country Belief
Poland	Poland	0	0	0	0	Country Belief
Poland	Poland	0	0	0	0	Country Belief
Poland	Poland	0	0	0	0	Country Belief
Poland	Poland	0	0	0	0	Country Belief
Poland	Poland	0	0	0	0	Country Belief
Poland	Poland	0	0	0	0	Country Belief
Poland	Poland	0	0	0	0	Country Belief
Poland	Poland	0	0	0	0	Country Belief
Poland	Poland	0	0	0	0	Country Belief
Poland	Poland	0	0	0	0	Country Belief
Poland	Poland	0	0	0	0	Country Belief
Poland	Poland	0	0	0	0	Country Belief
Poland	Poland	0	0	0	0	Country Belief
Poland	Poland	0	0	0	0	Country Belief
Poland	Poland	0	0	0	0	Country Belief
Poland	Poland	0	0	0	0	Country Belief
Poland	Poland	0	0	0	0	Country Belief
Poland	Poland	0	0	0	0	Country Belief
Poland	Poland	0	0	0	0	Country Belief
Poland	Poland	0	0	0	0	Country Belief
Vietnam	Vietnam	dist	high	1	50	Broad
Vietnam	Vietnam	dist	high	2	48	Broad
Vietnam	Vietnam	dist	high	3	48	Broad
Vietnam	Vietnam	dist	low	1	14	Narrow
Vietnam	Vietnam	dist	low	2	13	Narrow
Vietnam	Vietnam	dist	low	3	13	Narrow
Vietnam	Vietnam	0	0	0	0	Country Belief
Vietnam	Vietnam	0	0	0	0	Country Belief
Vietnam	Vietnam	0	0	0	0	Country Belief
Vietnam	Vietnam	0	0	0	0	Country Belief
Vietnam	Vietnam	0	0	0	0	Country Belief
Vietnam	Vietnam	0	0	0	0	Country Belief
Vietnam	Vietnam	0	0	0	0	Country Belief
Vietnam	Vietnam	0	0	0	0	Country Belief
Vietnam	Vietnam	0	0	0	0	Country Belief
Vietnam	Vietnam	0	0	0	0	Country Belief
Vietnam	Vietnam	0	0	0	0	Country Belief
Vietnam	Vietnam	0	0	0	0	Country Belief
Vietnam	Vietnam	0	0	0	0	Country Belief
Vietnam	Vietnam	0	0	0	0	Country Belief
Vietnam	Vietnam	0	0	0	0	Country Belief
Vietnam	Vietnam	0	0	0	0	Country Belief
Vietnam	Vietnam	0	0	0	0	Country Belief
Vietnam	Vietnam	0	0	0	0	Country Belief
Vietnam	Vietnam	0	0	0	0	Country Belief
Vietnam	Vietnam	0	0	0	0	Country Belief
Vietnam	Vietnam	0	0	0	0	Country Belief
Vietnam	Vietnam	0	0	0	0	Country Belief
Vietnam	Vietnam	0	0	0	0	Country Belief
Vietnam	Vietnam	0	0	0	0	Country Belief
Vietnam	Vietnam	0	0	0	0	Country Belief
Vietnam	Vietnam	0	0	0	0	Country Belief
Vietnam	Vietnam	0	0	0	0	Country Belief
Vietnam	Vietnam	0	0	0	0	Country Belief
Vietnam	Vietnam	0	0	0	0	Country Belief
Vietnam	Vietnam	0	0	0	0	Country Belief
Vietnam	Vietnam	0	0	0	0	Country Belief
Vietnam	Vietnam	0	0	0	0	Country Belief
Vietnam	Vietnam	0	0	0	0	Country Belief
Vietnam	Vietnam	0	0	0	0	Country Belief
Vietnam	Vietnam	0	0	0	0	Country Belief
Vietnam	Vietnam	0	0	0	0	Country Belief
Vietnam	Vietnam	0	0	0	0	Country Belief
Vietnam	Vietnam	0	0	0	0	Country Belief
Vietnam	Vietnam	0	0	0	0	Country Belief
Vietnam	Vietnam	0	0	0	0	Country Belief
Vietnam	Vietnam	0	0	0	0	Country Belief
Vietnam	Vietnam	0	0	0	0	Country Belief
Vietnam	Vietnam	0	0	0	0	Country Belief
Vietnam	Vietnam	0	0	0	0	Country Belief
Vietnam	Vietnam	0	0	0	0	Country Belief
Vietnam	Vietnam	0	0	0	0	Country Belief
Vietnam	Vietnam	0	0	0	0	Country Belief
Vietnam	Vietnam	0	0	0	0	Country Belief
Vietnam	Vietnam	0	0	0	0	Country Belief
Vietnam	Vietnam	0	0	0	0	Country Belief
Vietnam	Vietnam	0	0	0	0	Country Belief
Vietnam	Vietnam	0	0	0	0	Country Belief
Vietnam	Vietnam	0	0	0	0	Country Belief
Vietnam	Vietnam	0	0	0	0	Country Belief
Vietnam	Vietnam	0	0	0	0	Country Belief
Vietnam	Vietnam	0	0	0	0	Country Belief
Vietnam	Vietnam	0	0	0	0	Country Belief
Vietnam	Vietnam	0	0	0	0	Country Belief
Vietnam	Vietnam	0	0	0	0	Country Belief
Vietnam	Vietnam	0	0	0	0	Country Belief
Vietnam	Vietnam	0	0	0	0	Country Belief
Vietnam	Vietnam	0	0	0	0	Country Belief
Vietnam	Vietnam	0	0	0	0	Country Belief
Vietnam	Vietnam	0	0	0	0	Country Belief
Vietnam	Vietnam	0	0	0	0	Country Belief
Vietnam	Vietnam	0	0	0	0	Country Belief
Pakistan	Pakistan	dist	high	1	46	Broad
Pakistan	Pakistan	dist	high	2	44	Broad
Pakistan	Pakistan	dist	high	3	44	Broad
Pakistan	Pakistan	dist	low	1	18	Narrow
Pakistan	Pakistan	dist	low	2	16	Narrow
Pakistan	Pakistan	dist	low	3	16	Narrow
Pakistan	Pakistan	0	0	0	0	Country Belief
Pakistan	Pakistan	0	0	0	0	Country Belief
Pakistan	Pakistan	0	0	0	0	Country Belief
Pakistan	Pakistan	0	0	0	0	Country Belief
Pakistan	Pakistan	0	0	0	0	Country Belief
Pakistan	Pakistan	0	0	0	0	Country Belief
Pakistan	Pakistan	0	0	0	0	Country Belief
Pakistan	Pakistan	0	0	0	0	Country Belief
Pakistan	Pakistan	0	0	0	0	Country Belief
Pakistan	Pakistan	0	0	0	0	Country Belief
Pakistan	Pakistan	0	0	0	0	Country Belief
Pakistan	Pakistan	0	0	0	0	Country Belief
Pakistan	Pakistan	0	0	0	0	Country Belief
Pakistan	Pakistan	0	0	0	0	Country Belief
Pakistan	Pakistan	0	0	0	0	Country Belief
Pakistan	Pakistan	0	0	0	0	Country Belief
Pakistan	Pakistan	0	0	0	0	Country Belief
Pakistan	Pakistan	0	0	0	0	Country Belief
Pakistan	Pakistan	0	0	0	0	Country Belief
Pakistan	Pakistan	0	0	0	0	Country Belief
Pakistan	Pakistan	0	0	0	0	Country Belief
Pakistan	Pakistan	0	0	0	0	Country Belief
Pakistan	Pakistan	0	0	0	0	Country Belief
Pakistan	Pakistan	0	0	0	0	Country Belief
Pakistan	Pakistan	0	0	0	0	Country Belief
Pakistan	Pakistan	0	0	0	0	Country Belief
Pakistan	Pakistan	0	0	0	0	Country Belief
Pakistan	Pakistan	0	0	0	0	Country Belief
Pakistan	Pakistan	0	0	0	0	Country Belief
Pakistan	Pakistan	0	0	0	0	Country Belief
Pakistan	Pakistan	0	0	0	0	Country Belief
Pakistan	Pakistan	0	0	0	0	Country Belief
Pakistan	Pakistan	0	0	0	0	Country Belief
Pakistan	Pakistan	0	0	0	0	Country Belief
Pakistan	Pakistan	0	0	0	0	Country Belief
Pakistan	Pakistan	0	0	0	0	Country Belief
Pakistan	Pakistan	0	0	0	0	Country Belief
Pakistan	Pakistan	0	0	0	0	Country Belief
Pakistan	Pakistan	0	0	0	0	Country Belief
Pakistan	Pakistan	0	0	0	0	Country Belief
Pakistan	Pakistan	0	0	0	0	Country Belief
Pakistan	Pakistan	0	0	0	0	Country Belief
Pakistan	Pakistan	0	0	0	0	Country Belief
Pakistan	Pakistan	0	0	0	0	Country Belief
Pakistan	Pakistan	0	0	0	0	Country Belief
Pakistan	Pakistan	0	0	0	0	Country Belief
Pakistan	Pakistan	0	0	0	0	Country Belief
Pakistan	Pakistan	0	0	0	0	Country Belief
Pakistan	Pakistan	0	0	0	0	Country Belief
Pakistan	Pakistan	0	0	0	0	Country Belief
Pakistan	Pakistan	0	0	0	0	Country Belief
Pakistan	Pakistan	0	0	0	0	Country Belief
Pakistan	Pakistan	0	0	0	0	Country Belief
Pakistan	Pakistan	0	0	0	0	Country Belief
Pakistan	Pakistan	0	0	0	0	Country Belief
Pakistan	Pakistan	0	0	0	0	Country Belief
Pakistan	Pakistan	0	0	0	0	Country Belief
Pakistan	Pakistan	0	0	0	0	Country Belief
Pakistan	Pakistan	0	0	0	0	Country Belief
Pakistan	Pakistan	0	0	0	0	Country Belief
Pakistan	Pakistan	0	0	0	0	Country Belief
Pakistan	Pakistan	0	0	0	0	Country Belief
Pakistan	Pakistan	0	0	0	0	Country Belief
Pakistan	Pakistan	0	0	0	0	Country Belief
Pakistan	Pakistan	0	0	0	0	Country Belief
Pakistan	Pakistan	0	0	0	0	Country Belief
Japan	Japan	dist	high	1	60	Broad
Japan	Japan	dist	high	2	59	Broad
Japan	Japan	dist	high	3	59	Broad
Japan	Japan	dist	low	1	17	Narrow
Japan	Japan	dist	low	2	17	Narrow
Japan	Japan	dist	low	3	17	Narrow
Japan	Japan	0	0	0	0	Country Belief
Japan	Japan	0	0	0	0	Country Belief
Japan	Japan	0	0	0	0	Country Belief
Japan	Japan	0	0	0	0	Country Belief
Japan	Japan	0	0	0	0	Country Belief
Japan	Japan	0	0	0	0	Country Belief
Japan	Japan	0	0	0	0	Country Belief
Japan	Japan	0	0	0	0	Country Belief
Japan	Japan	0	0	0	0	Country Belief
Japan	Japan	0	0	0	0	Country Belief
Japan	Japan	0	0	0	0	Country Belief
Japan	Japan	0	0	0	0	Country Belief
Japan	Japan	0	0	0	0	Country Belief
Japan	Japan	0	0	0	0	Country Belief
Japan	Japan	0	0	0	0	Country Belief
Japan	Japan	0	0	0	0	Country Belief
Japan	Japan	0	0	0	0	Country Belief
Japan	Japan	0	0	0	0	Country Belief
Japan	Japan	0	0	0	0	Country Belief
Japan	Japan	0	0	0	0	Country Belief
Japan	Japan	0	0	0	0	Country Belief
Japan	Japan	0	0	0	0	Country Belief
Japan	Japan	0	0	0	0	Country Belief
Japan	Japan	0	0	0	0	Country Belief
Japan	Japan	0	0	0	0	Country Belief
Japan	Japan	0	0	0	0	Country Belief
Japan	Japan	0	0	0	0	Country Belief
Japan	Japan	0	0	0	0	Country Belief
Japan	Japan	0	0	0	0	Country Belief
Japan	Japan	0	0	0	0	Country Belief
Japan	Japan	0	0	0	0	Country Belief
Japan	Japan	0	0	0	0	Country Belief
Japan	Japan	0	0	0	0	Country Belief
Japan	Japan	0	0	0	0	Country Belief
Japan	Japan	0	0	0	0	Country Belief
Japan	Japan	0	0	0	0	Country Belief
Japan	Japan	0	0	0	0	Country Belief
Japan	Japan	0	0	0	0	Country Belief
Japan	Japan	0	0	0	0	Country Belief
Japan	Japan	0	0	0	0	Country Belief
Japan	Japan	0	0	0	0	Country Belief
Japan	Japan	0	0	0	0	Country Belief
Japan	Japan	0	0	0	0	Country Belief
Japan	Japan	0	0	0	0	Country Belief
Japan	Japan	0	0	0	0	Country Belief
Japan	Japan	0	0	0	0	Country Belief
Japan	Japan	0	0	0	0	Country Belief
Japan	Japan	0	0	0	0	Country Belief
Japan	Japan	0	0	0	0	Country Belief
Japan	Japan	0	0	0	0	Country Belief
Japan	Japan	0	0	0	0	Country Belief
Japan	Japan	0	0	0	0	Country Belief
Japan	Japan	0	0	0	0	Country Belief
Japan	Japan	0	0	0	0	Country Belief
Japan	Japan	0	0	0	0	Country Belief
Japan	Japan	0	0	0	0	Country Belief
Japan	Japan	0	0	0	0	Country Belief
Japan	Japan	0	0	0	0	Country Belief
Japan	Japan	0	0	0	0	Country Belief
Japan	Japan	0	0	0	0	Country Belief
Japan	Japan	0	0	0	0	Country Belief
Japan	Japan	0	0	0	0	Country Belief
Japan	Japan	0	0	0	0	Country Belief
Japan	Japan	0	0	0	0	Country Belief
Japan	Japan	0	0	0	0	Country Belief
Japan	Japan	0	0	0	0	Country Belief
Egypt	Egypt	dist	high	1	42	Broad
Egypt	Egypt	dist	high	2	42	Broad
Egypt	Egypt	dist	high	3	42	Broad
Egypt	Egypt	dist	low	1	18	Narrow
Egypt	Egypt	dist	low	2	19	Narrow
Egypt	Egypt	dist	low	3	19	Narrow
Egypt	Egypt	0	0	0	0	Country Belief
Egypt	Egypt	0	0	0	0	Country Belief
Egypt	Egypt	0	0	0	0	Country Belief
Egypt	Egypt	0	0	0	0	Country Belief
Egypt	Egypt	0	0	0	0	Country Belief
Egypt	Egypt	0	0	0	0	Country Belief
Egypt	Egypt	0	0	0	0	Country Belief
Egypt	Egypt	0	0	0	0	Country Belief
Egypt	Egypt	0	0	0	0	Country Belief
Egypt	Egypt	0	0	0	0	Country Belief
Egypt	Egypt	0	0	0	0	Country Belief
Egypt	Egypt	0	0	0	0	Country Belief
Egypt	Egypt	0	0	0	0	Country Belief
Egypt	Egypt	0	0	0	0	Country Belief
Egypt	Egypt	0	0	0	0	Country Belief
Egypt	Egypt	0	0	0	0	Country Belief
Egypt	Egypt	0	0	0	0	Country Belief
Egypt	Egypt	0	0	0	0	Country Belief
Egypt	Egypt	0	0	0	0	Country Belief
Egypt	Egypt	0	0	0	0	Country Belief
Egypt	Egypt	0	0	0	0	Country Belief
Egypt	Egypt	0	0	0	0	Country Belief
Egypt	Egypt	0	0	0	0	Country Belief
Egypt	Egypt	0	0	0	0	Country Belief
Egypt	Egypt	0	0	0	0	Country Belief
Egypt	Egypt	0	0	0	0	Country Belief
Egypt	Egypt	0	0	0	0	Country Belief
Egypt	Egypt	0	0	0	0	Country Belief
Egypt	Egypt	0	0	0	0	Country Belief
Egypt	Egypt	0	0	0	0	Country Belief
Egypt	Egypt	0	0	0	0	Country Belief
Egypt	Egypt	0	0	0	0	Country Belief
Egypt	Egypt	0	0	0	0	Country Belief
Egypt	Egypt	0	0	0	0	Country Belief
Egypt	Egypt	0	0	0	0	Country Belief
Egypt	Egypt	0	0	0	0	Country Belief
Egypt	Egypt	0	0	0	0	Country Belief
Egypt	Egypt	0	0	0	0	Country Belief
Egypt	Egypt	0	0	0	0	Country Belief
Egypt	Egypt	0	0	0	0	Country Belief
Egypt	Egypt	0	0	0	0	Country Belief
Egypt	Egypt	0	0	0	0	Country Belief
Egypt	Egypt	0	0	0	0	Country Belief
Egypt	Egypt	0	0	0	0	Country Belief
Egypt	Egypt	0	0	0	0	Country Belief
Egypt	Egypt	0	0	0	0	Country Belief
Egypt	Egypt	0	0	0	0	Country Belief
Egypt	Egypt	0	0	0	0	Country Belief
Egypt	Egypt	0	0	0	0	Country Belief
Egypt	Egypt	0	0	0	0	Country Belief
Egypt	Egypt	0	0	0	0	Country Belief
Egypt	Egypt	0	0	0	0	Country Belief
Egypt	Egypt	0	0	0	0	Country Belief
Egypt	Egypt	0	0	0	0	Country Belief
Egypt	Egypt	0	0	0	0	Country Belief
Egypt	Egypt	0	0	0	0	Country Belief
Egypt	Egypt	0	0	0	0	Country Belief
Egypt	Egypt	0	0	0	0	Country Belief
Egypt	Egypt	0	0	0	0	Country Belief
Egypt	Egypt	0	0	0	0	Country Belief
Egypt	Egypt	0	0	0	0	Country Belief
Egypt	Egypt	0	0	0	0	Country Belief
Egypt	Egypt	0	0	0	0	Country Belief
Egypt	Egypt	0	0	0	0	Country Belief
Egypt	Egypt	0	0	0	0	Country Belief
Egypt	Egypt	0	0	0	0	Country Belief
Germany	Germany	dist	high	1	76	Broad
Germany	Germany	dist	high	2	79	Broad
Germany	Germany	dist	high	3	79	Broad
Germany	Germany	dist	low	1	19	Narrow
Germany	Germany	dist	low	2	21	Narrow
Germany	Germany	dist	low	3	21	Narrow
Germany	Germany	0	0	0	0	Country Belief
Germany	Germany	0	0	0	0	Country Belief
Germany	Germany	0	0	0	0	Country Belief
Germany	Germany	0	0	0	0	Country Belief
Germany	Germany	0	0	0	0	Country Belief
Germany	Germany	0	0	0	0	Country Belief
Germany	Germany	0	0	0	0	Country Belief
Germany	Germany	0	0	0	0	Country Belief
Germany	Germany	0	0	0	0	Country Belief
Germany	Germany	0	0	0	0	Country Belief
Germany	Germany	0	0	0	0	Country Belief
Germany	Germany	0	0	0	0	Country Belief
Germany	Germany	0	0	0	0	Country Belief
Germany	Germany	0	0	0	0	Country Belief
Germany	Germany	0	0	0	0	Country Belief
Germany	Germany	0	0	0	0	Country Belief
Germany	Germany	0	0	0	0	Country Belief
Germany	Germany	0	0	0	0	Country Belief
Germany	Germany	0	0	0	0	Country Belief
Germany	Germany	0	0	0	0	Country Belief
Germany	Germany	0	0	0	0	Country Belief
Germany	Germany	0	0	0	0	Country Belief
Germany	Germany	0	0	0	0	Country Belief
Germany	Germany	0	0	0	0	Country Belief
Germany	Germany	0	0	0	0	Country Belief
Germany	Germany	0	0	0	0	Country Belief
Germany	Germany	0	0	0	0	Country Belief
Germany	Germany	0	0	0	0	Country Belief
Germany	Germany	0	0	0	0	Country Belief
Germany	Germany	0	0	0	0	Country Belief
Germany	Germany	0	0	0	0	Country Belief
Germany	Germany	0	0	0	0	Country Belief
Germany	Germany	0	0	0	0	Country Belief
Germany	Germany	0	0	0	0	Country Belief
Germany	Germany	0	0	0	0	Country Belief
Germany	Germany	0	0	0	0	Country Belief
Germany	Germany	0	0	0	0	Country Belief
Germany	Germany	0	0	0	0	Country Belief
Germany	Germany	0	0	0	0	Country Belief
Germany	Germany	0	0	0	0	Country Belief
Germany	Germany	0	0	0	0	Country Belief
Germany	Germany	0	0	0	0	Country Belief
Germany	Germany	0	0	0	0	Country Belief
Germany	Germany	0	0	0	0	Country Belief
Germany	Germany	0	0	0	0	Country Belief
Germany	Germany	0	0	0	0	Country Belief
Germany	Germany	0	0	0	0	Country Belief
Germany	Germany	0	0	0	0	Country Belief
Germany	Germany	0	0	0	0	Country Belief
Germany	Germany	0	0	0	0	Country Belief
Germany	Germany	0	0	0	0	Country Belief
Germany	Germany	0	0	0	0	Country Belief
Germany	Germany	0	0	0	0	Country Belief
Germany	Germany	0	0	0	0	Country Belief
Germany	Germany	0	0	0	0	Country Belief
Germany	Germany	0	0	0	0	Country Belief
Germany	Germany	0	0	0	0	Country Belief
Germany	Germany	0	0	0	0	Country Belief
Germany	Germany	0	0	0	0	Country Belief
Germany	Germany	0	0	0	0	Country Belief
Germany	Germany	0	0	0	0	Country Belief
Germany	Germany	0	0	0	0	Country Belief
Germany	Germany	0	0	0	0	Country Belief
Germany	Germany	0	0	0	0	Country Belief
Germany	Germany	0	0	0	0	Country Belief
Germany	Germany	0	0	0	0	Country Belief
Bangladesh	Bangladesh	dist	high	1	39	Broad
Bangladesh	Bangladesh	dist	high	2	39	Broad
Bangladesh	Bangladesh	dist	high	3	39	Broad
Bangladesh	Bangladesh	dist	low	1	19	Narrow
Bangladesh	Bangladesh	dist	low	2	20	Narrow
Bangladesh	Bangladesh	dist	low	3	20	Narrow
Bangladesh	Bangladesh	0	0	0	0	Country Belief
Bangladesh	Bangladesh	0	0	0	0	Country Belief
Bangladesh	Bangladesh	0	0	0	0	Country Belief
Bangladesh	Bangladesh	0	0	0	0	Country Belief
Bangladesh	Bangladesh	0	0	0	0	Country Belief
Bangladesh	Bangladesh	0	0	0	0	Country Belief
Bangladesh	Bangladesh	0	0	0	0	Country Belief
Bangladesh	Bangladesh	0	0	0	0	Country Belief
Bangladesh	Bangladesh	0	0	0	0	Country Belief
Bangladesh	Bangladesh	0	0	0	0	Country Belief
Bangladesh	Bangladesh	0	0	0	0	Country Belief
Bangladesh	Bangladesh	0	0	0	0	Country Belief
Bangladesh	Bangladesh	0	0	0	0	Country Belief
Bangladesh	Bangladesh	0	0	0	0	Country Belief
Bangladesh	Bangladesh	0	0	0	0	Country Belief
Bangladesh	Bangladesh	0	0	0	0	Country Belief
Bangladesh	Bangladesh	0	0	0	0	Country Belief
Bangladesh	Bangladesh	0	0	0	0	Country Belief
Bangladesh	Bangladesh	0	0	0	0	Country Belief
Bangladesh	Bangladesh	0	0	0	0	Country Belief
Bangladesh	Bangladesh	0	0	0	0	Country Belief
Bangladesh	Bangladesh	0	0	0	0	Country Belief
Bangladesh	Bangladesh	0	0	0	0	Country Belief
Bangladesh	Bangladesh	0	0	0	0	Country Belief
Bangladesh	Bangladesh	0	0	0	0	Country Belief
Bangladesh	Bangladesh	0	0	0	0	Country Belief
Bangladesh	Bangladesh	0	0	0	0	Country Belief
Bangladesh	Bangladesh	0	0	0	0	Country Belief
Bangladesh	Bangladesh	0	0	0	0	Country Belief
Bangladesh	Bangladesh	0	0	0	0	Country Belief
Bangladesh	Bangladesh	0	0	0	0	Country Belief
Bangladesh	Bangladesh	0	0	0	0	Country Belief
Bangladesh	Bangladesh	0	0	0	0	Country Belief
Bangladesh	Bangladesh	0	0	0	0	Country Belief
Bangladesh	Bangladesh	0	0	0	0	Country Belief
Bangladesh	Bangladesh	0	0	0	0	Country Belief
Bangladesh	Bangladesh	0	0	0	0	Country Belief
Bangladesh	Bangladesh	0	0	0	0	Country Belief
Bangladesh	Bangladesh	0	0	0	0	Country Belief
Bangladesh	Bangladesh	0	0	0	0	Country Belief
Bangladesh	Bangladesh	0	0	0	0	Country Belief
Bangladesh	Bangladesh	0	0	0	0	Country Belief
Bangladesh	Bangladesh	0	0	0	0	Country Belief
Bangladesh	Bangladesh	0	0	0	0	Country Belief
Bangladesh	Bangladesh	0	0	0	0	Country Belief
Bangladesh	Bangladesh	0	0	0	0	Country Belief
Bangladesh	Bangladesh	0	0	0	0	Country Belief
Bangladesh	Bangladesh	0	0	0	0	Country Belief
Bangladesh	Bangladesh	0	0	0	0	Country Belief
Bangladesh	Bangladesh	0	0	0	0	Country Belief
Bangladesh	Bangladesh	0	0	0	0	Country Belief
Bangladesh	Bangladesh	0	0	0	0	Country Belief
Bangladesh	Bangladesh	0	0	0	0	Country Belief
Bangladesh	Bangladesh	0	0	0	0	Country Belief
Bangladesh	Bangladesh	0	0	0	0	Country Belief
Bangladesh	Bangladesh	0	0	0	0	Country Belief
Bangladesh	Bangladesh	0	0	0	0	Country Belief
Bangladesh	Bangladesh	0	0	0	0	Country Belief
Bangladesh	Bangladesh	0	0	0	0	Country Belief
Bangladesh	Bangladesh	0	0	0	0	Country Belief
Bangladesh	Bangladesh	0	0	0	0	Country Belief
Bangladesh	Bangladesh	0	0	0	0	Country Belief
Bangladesh	Bangladesh	0	0	0	0	Country Belief
Bangladesh	Bangladesh	0	0	0	0	Country Belief
Bangladesh	Bangladesh	0	0	0	0	Country Belief
Bangladesh	Bangladesh	0	0	0	0	Country Belief
Thailand	Thailand	dist	high	1	53	Broad
Thailand	Thailand	dist	high	2	52	Broad
Thailand	Thailand	dist	high	3	52	Broad
Thailand	Thailand	dist	low	1	19	Narrow
Thailand	Thailand	dist	low	2	19	Narrow
Thailand	Thailand	dist	low	3	19	Narrow
Thailand	Thailand	0	0	0	0	Country Belief
Thailand	Thailand	0	0	0	0	Country Belief
Thailand	Thailand	0	0	0	0	Country Belief
Thailand	Thailand	0	0	0	0	Country Belief
Thailand	Thailand	0	0	0	0	Country Belief
Thailand	Thailand	0	0	0	0	Country Belief
Thailand	Thailand	0	0	0	0	Country Belief
Thailand	Thailand	0	0	0	0	Country Belief
Thailand	Thailand	0	0	0	0	Country Belief
Thailand	Thailand	0	0	0	0	Country Belief
Thailand	Thailand	0	0	0	0	Country Belief
Thailand	Thailand	0	0	0	0	Country Belief
Thailand	Thailand	0	0	0	0	Country Belief
Thailand	Thailand	0	0	0	0	Country Belief
Thailand	Thailand	0	0	0	0	Country Belief
Thailand	Thailand	0	0	0	0	Country Belief
Thailand	Thailand	0	0	0	0	Country Belief
Thailand	Thailand	0	0	0	0	Country Belief
Thailand	Thailand	0	0	0	0	Country Belief
Thailand	Thailand	0	0	0	0	Country Belief
Thailand	Thailand	0	0	0	0	Country Belief
Thailand	Thailand	0	0	0	0	Country Belief
Thailand	Thailand	0	0	0	0	Country Belief
Thailand	Thailand	0	0	0	0	Country Belief
Thailand	Thailand	0	0	0	0	Country Belief
Thailand	Thailand	0	0	0	0	Country Belief
Thailand	Thailand	0	0	0	0	Country Belief
Thailand	Thailand	0	0	0	0	Country Belief
Thailand	Thailand	0	0	0	0	Country Belief
Thailand	Thailand	0	0	0	0	Country Belief
Thailand	Thailand	0	0	0	0	Country Belief
Thailand	Thailand	0	0	0	0	Country Belief
Thailand	Thailand	0	0	0	0	Country Belief
Thailand	Thailand	0	0	0	0	Country Belief
Thailand	Thailand	0	0	0	0	Country Belief
Thailand	Thailand	0	0	0	0	Country Belief
Thailand	Thailand	0	0	0	0	Country Belief
Thailand	Thailand	0	0	0	0	Country Belief
Thailand	Thailand	0	0	0	0	Country Belief
Thailand	Thailand	0	0	0	0	Country Belief
Thailand	Thailand	0	0	0	0	Country Belief
Thailand	Thailand	0	0	0	0	Country Belief
Thailand	Thailand	0	0	0	0	Country Belief
Thailand	Thailand	0	0	0	0	Country Belief
Thailand	Thailand	0	0	0	0	Country Belief
Thailand	Thailand	0	0	0	0	Country Belief
Thailand	Thailand	0	0	0	0	Country Belief
Thailand	Thailand	0	0	0	0	Country Belief
Thailand	Thailand	0	0	0	0	Country Belief
Thailand	Thailand	0	0	0	0	Country Belief
Thailand	Thailand	0	0	0	0	Country Belief
Thailand	Thailand	0	0	0	0	Country Belief
Thailand	Thailand	0	0	0	0	Country Belief
Thailand	Thailand	0	0	0	0	Country Belief
Thailand	Thailand	0	0	0	0	Country Belief
Thailand	Thailand	0	0	0	0	Country Belief
Thailand	Thailand	0	0	0	0	Country Belief
Thailand	Thailand	0	0	0	0	Country Belief
Thailand	Thailand	0	0	0	0	Country Belief
Thailand	Thailand	0	0	0	0	Country Belief
Thailand	Thailand	0	0	0	0	Country Belief
Thailand	Thailand	0	0	0	0	Country Belief
Thailand	Thailand	0	0	0	0	Country Belief
Thailand	Thailand	0	0	0	0	Country Belief
Thailand	Thailand	0	0	0	0	Country Belief
Thailand	Thailand	0	0	0	0	Country Belief
France	France	dist	high	1	65	Broad
France	France	dist	high	2	66	Broad
France	France	dist	high	3	66	Broad
France	France	dist	low	1	21	Narrow
France	France	dist	low	2	24	Narrow
France	France	dist	low	3	24	Narrow
France	France	0	0	0	0	Country Belief
France	France	0	0	0	0	Country Belief
France	France	0	0	0	0	Country Belief
France	France	0	0	0	0	Country Belief
France	France	0	0	0	0	Country Belief
France	France	0	0	0	0	Country Belief
France	France	0	0	0	0	Country Belief
France	France	0	0	0	0	Country Belief
France	France	0	0	0	0	Country Belief
France	France	0	0	0	0	Country Belief
France	France	0	0	0	0	Country Belief
France	France	0	0	0	0	Country Belief
France	France	0	0	0	0	Country Belief
France	France	0	0	0	0	Country Belief
France	France	0	0	0	0	Country Belief
France	France	0	0	0	0	Country Belief
France	France	0	0	0	0	Country Belief
France	France	0	0	0	0	Country Belief
France	France	0	0	0	0	Country Belief
France	France	0	0	0	0	Country Belief
France	France	0	0	0	0	Country Belief
France	France	0	0	0	0	Country Belief
France	France	0	0	0	0	Country Belief
France	France	0	0	0	0	Country Belief
France	France	0	0	0	0	Country Belief
France	France	0	0	0	0	Country Belief
France	France	0	0	0	0	Country Belief
France	France	0	0	0	0	Country Belief
France	France	0	0	0	0	Country Belief
France	France	0	0	0	0	Country Belief
France	France	0	0	0	0	Country Belief
France	France	0	0	0	0	Country Belief
France	France	0	0	0	0	Country Belief
France	France	0	0	0	0	Country Belief
France	France	0	0	0	0	Country Belief
France	France	0	0	0	0	Country Belief
France	France	0	0	0	0	Country Belief
France	France	0	0	0	0	Country Belief
France	France	0	0	0	0	Country Belief
France	France	0	0	0	0	Country Belief
France	France	0	0	0	0	Country Belief
France	France	0	0	0	0	Country Belief
France	France	0	0	0	0	Country Belief
France	France	0	0	0	0	Country Belief
France	France	0	0	0	0	Country Belief
France	France	0	0	0	0	Country Belief
France	France	0	0	0	0	Country Belief
France	France	0	0	0	0	Country Belief
France	France	0	0	0	0	Country Belief
France	France	0	0	0	0	Country Belief
France	France	0	0	0	0	Country Belief
France	France	0	0	0	0	Country Belief
France	France	0	0	0	0	Country Belief
France	France	0	0	0	0	Country Belief
France	France	0	0	0	0	Country Belief
France	France	0	0	0	0	Country Belief
France	France	0	0	0	0	Country Belief
France	France	0	0	0	0	Country Belief
France	France	0	0	0	0	Country Belief
France	France	0	0	0	0	Country Belief
France	France	0	0	0	0	Country Belief
France	France	0	0	0	0	Country Belief
France	France	0	0	0	0	Country Belief
France	France	0	0	0	0	Country Belief
France	France	0	0	0	0	Country Belief
France	France	0	0	0	0	Country Belief
United States	United States	dist	high	1	68	Broad
United States	United States	dist	high	2	68	Broad
United States	United States	dist	high	3	68	Broad
United States	United States	dist	low	1	23	Narrow
United States	United States	dist	low	2	22	Narrow
United States	United States	dist	low	3	22	Narrow
United States	United States	0	0	0	0	Country Belief
United States	United States	0	0	0	0	Country Belief
United States	United States	0	0	0	0	Country Belief
United States	United States	0	0	0	0	Country Belief
United States	United States	0	0	0	0	Country Belief
United States	United States	0	0	0	0	Country Belief
United States	United States	0	0	0	0	Country Belief
United States	United States	0	0	0	0	Country Belief
United States	United States	0	0	0	0	Country Belief
United States	United States	0	0	0	0	Country Belief
United States	United States	0	0	0	0	Country Belief
United States	United States	0	0	0	0	Country Belief
United States	United States	0	0	0	0	Country Belief
United States	United States	0	0	0	0	Country Belief
United States	United States	0	0	0	0	Country Belief
United States	United States	0	0	0	0	Country Belief
United States	United States	0	0	0	0	Country Belief
United States	United States	0	0	0	0	Country Belief
United States	United States	0	0	0	0	Country Belief
United States	United States	0	0	0	0	Country Belief
United States	United States	0	0	0	0	Country Belief
United States	United States	0	0	0	0	Country Belief
United States	United States	0	0	0	0	Country Belief
United States	United States	0	0	0	0	Country Belief
United States	United States	0	0	0	0	Country Belief
United States	United States	0	0	0	0	Country Belief
United States	United States	0	0	0	0	Country Belief
United States	United States	0	0	0	0	Country Belief
United States	United States	0	0	0	0	Country Belief
United States	United States	0	0	0	0	Country Belief
United States	United States	0	0	0	0	Country Belief
United States	United States	0	0	0	0	Country Belief
United States	United States	0	0	0	0	Country Belief
United States	United States	0	0	0	0	Country Belief
United States	United States	0	0	0	0	Country Belief
United States	United States	0	0	0	0	Country Belief
United States	United States	0	0	0	0	Country Belief
United States	United States	0	0	0	0	Country Belief
United States	United States	0	0	0	0	Country Belief
United States	United States	0	0	0	0	Country Belief
United States	United States	0	0	0	0	Country Belief
United States	United States	0	0	0	0	Country Belief
United States	United States	0	0	0	0	Country Belief
United States	United States	0	0	0	0	Country Belief
United States	United States	0	0	0	0	Country Belief
United States	United States	0	0	0	0	Country Belief
United States	United States	0	0	0	0	Country Belief
United States	United States	0	0	0	0	Country Belief
United States	United States	0	0	0	0	Country Belief
United States	United States	0	0	0	0	Country Belief
United States	United States	0	0	0	0	Country Belief
United States	United States	0	0	0	0	Country Belief
United States	United States	0	0	0	0	Country Belief
United States	United States	0	0	0	0	Country Belief
United States	United States	0	0	0	0	Country Belief
United States	United States	0	0	0	0	Country Belief
United States	United States	0	0	0	0	Country Belief
United States	United States	0	0	0	0	Country Belief
United States	United States	0	0	0	0	Country Belief
United States	United States	0	0	0	0	Country Belief
United States	United States	0	0	0	0	Country Belief
United States	United States	0	0	0	0	Country Belief
United States	United States	0	0	0	0	Country Belief
United States	United States	0	0	0	0	Country Belief
United States	United States	0	0	0	0	Country Belief
United States	United States	0	0	0	0	Country Belief
Mexico	Mexico	dist	high	1	65	Broad
Mexico	Mexico	dist	high	2	67	Broad
Mexico	Mexico	dist	high	3	67	Broad
Mexico	Mexico	dist	low	1	24	Narrow
Mexico	Mexico	dist	low	2	26	Narrow
Mexico	Mexico	dist	low	3	26	Narrow
Mexico	Mexico	0	0	0	0	Country Belief
Mexico	Mexico	0	0	0	0	Country Belief
Mexico	Mexico	0	0	0	0	Country Belief
Mexico	Mexico	0	0	0	0	Country Belief
Mexico	Mexico	0	0	0	0	Country Belief
Mexico	Mexico	0	0	0	0	Country Belief
Mexico	Mexico	0	0	0	0	Country Belief
Mexico	Mexico	0	0	0	0	Country Belief
Mexico	Mexico	0	0	0	0	Country Belief
Mexico	Mexico	0	0	0	0	Country Belief
Mexico	Mexico	0	0	0	0	Country Belief
Mexico	Mexico	0	0	0	0	Country Belief
Mexico	Mexico	0	0	0	0	Country Belief
Mexico	Mexico	0	0	0	0	Country Belief
Mexico	Mexico	0	0	0	0	Country Belief
Mexico	Mexico	0	0	0	0	Country Belief
Mexico	Mexico	0	0	0	0	Country Belief
Mexico	Mexico	0	0	0	0	Country Belief
Mexico	Mexico	0	0	0	0	Country Belief
Mexico	Mexico	0	0	0	0	Country Belief
Mexico	Mexico	0	0	0	0	Country Belief
Mexico	Mexico	0	0	0	0	Country Belief
Mexico	Mexico	0	0	0	0	Country Belief
Mexico	Mexico	0	0	0	0	Country Belief
Mexico	Mexico	0	0	0	0	Country Belief
Mexico	Mexico	0	0	0	0	Country Belief
Mexico	Mexico	0	0	0	0	Country Belief
Mexico	Mexico	0	0	0	0	Country Belief
Mexico	Mexico	0	0	0	0	Country Belief
Mexico	Mexico	0	0	0	0	Country Belief
Mexico	Mexico	0	0	0	0	Country Belief
Mexico	Mexico	0	0	0	0	Country Belief
Mexico	Mexico	0	0	0	0	Country Belief
Mexico	Mexico	0	0	0	0	Country Belief
Mexico	Mexico	0	0	0	0	Country Belief
Mexico	Mexico	0	0	0	0	Country Belief
Mexico	Mexico	0	0	0	0	Country Belief
Mexico	Mexico	0	0	0	0	Country Belief
Mexico	Mexico	0	0	0	0	Country Belief
Mexico	Mexico	0	0	0	0	Country Belief
Mexico	Mexico	0	0	0	0	Country Belief
Mexico	Mexico	0	0	0	0	Country Belief
Mexico	Mexico	0	0	0	0	Country Belief
Mexico	Mexico	0	0	0	0	Country Belief
Mexico	Mexico	0	0	0	0	Country Belief
Mexico	Mexico	0	0	0	0	Country Belief
Mexico	Mexico	0	0	0	0	Country Belief
Mexico	Mexico	0	0	0	0	Country Belief
Mexico	Mexico	0	0	0	0	Country Belief
Mexico	Mexico	0	0	0	0	Country Belief
Mexico	Mexico	0	0	0	0	Country Belief
Mexico	Mexico	0	0	0	0	Country Belief
Mexico	Mexico	0	0	0	0	Country Belief
Mexico	Mexico	0	0	0	0	Country Belief
Mexico	Mexico	0	0	0	0	Country Belief
Mexico	Mexico	0	0	0	0	Country Belief
Mexico	Mexico	0	0	0	0	Country Belief
Mexico	Mexico	0	0	0	0	Country Belief
Mexico	Mexico	0	0	0	0	Country Belief
Mexico	Mexico	0	0	0	0	Country Belief
Mexico	Mexico	0	0	0	0	Country Belief
Mexico	Mexico	0	0	0	0	Country Belief
Mexico	Mexico	0	0	0	0	Country Belief
Mexico	Mexico	0	0	0	0	Country Belief
Mexico	Mexico	0	0	0	0	Country Belief
Mexico	Mexico	0	0	0	0	Country Belief
United Kingdom	United Kingdom	dist	high	1	73	Broad
United Kingdom	United Kingdom	dist	high	2	74	Broad
United Kingdom	United Kingdom	dist	high	3	74	Broad
United Kingdom	United Kingdom	dist	low	1	24	Narrow
United Kingdom	United Kingdom	dist	low	2	25	Narrow
United Kingdom	United Kingdom	dist	low	3	25	Narrow
United Kingdom	United Kingdom	0	0	0	0	Country Belief
United Kingdom	United Kingdom	0	0	0	0	Country Belief
United Kingdom	United Kingdom	0	0	0	0	Country Belief
United Kingdom	United Kingdom	0	0	0	0	Country Belief
United Kingdom	United Kingdom	0	0	0	0	Country Belief
United Kingdom	United Kingdom	0	0	0	0	Country Belief
United Kingdom	United Kingdom	0	0	0	0	Country Belief
United Kingdom	United Kingdom	0	0	0	0	Country Belief
United Kingdom	United Kingdom	0	0	0	0	Country Belief
United Kingdom	United Kingdom	0	0	0	0	Country Belief
United Kingdom	United Kingdom	0	0	0	0	Country Belief
United Kingdom	United Kingdom	0	0	0	0	Country Belief
United Kingdom	United Kingdom	0	0	0	0	Country Belief
United Kingdom	United Kingdom	0	0	0	0	Country Belief
United Kingdom	United Kingdom	0	0	0	0	Country Belief
United Kingdom	United Kingdom	0	0	0	0	Country Belief
United Kingdom	United Kingdom	0	0	0	0	Country Belief
United Kingdom	United Kingdom	0	0	0	0	Country Belief
United Kingdom	United Kingdom	0	0	0	0	Country Belief
United Kingdom	United Kingdom	0	0	0	0	Country Belief
United Kingdom	United Kingdom	0	0	0	0	Country Belief
United Kingdom	United Kingdom	0	0	0	0	Country Belief
United Kingdom	United Kingdom	0	0	0	0	Country Belief
United Kingdom	United Kingdom	0	0	0	0	Country Belief
United Kingdom	United Kingdom	0	0	0	0	Country Belief
United Kingdom	United Kingdom	0	0	0	0	Country Belief
United Kingdom	United Kingdom	0	0	0	0	Country Belief
United Kingdom	United Kingdom	0	0	0	0	Country Belief
United Kingdom	United Kingdom	0	0	0	0	Country Belief
United Kingdom	United Kingdom	0	0	0	0	Country Belief
United Kingdom	United Kingdom	0	0	0	0	Country Belief
United Kingdom	United Kingdom	0	0	0	0	Country Belief
United Kingdom	United Kingdom	0	0	0	0	Country Belief
United Kingdom	United Kingdom	0	0	0	0	Country Belief
United Kingdom	United Kingdom	0	0	0	0	Country Belief
United Kingdom	United Kingdom	0	0	0	0	Country Belief
United Kingdom	United Kingdom	0	0	0	0	Country Belief
United Kingdom	United Kingdom	0	0	0	0	Country Belief
United Kingdom	United Kingdom	0	0	0	0	Country Belief
United Kingdom	United Kingdom	0	0	0	0	Country Belief
United Kingdom	United Kingdom	0	0	0	0	Country Belief
United Kingdom	United Kingdom	0	0	0	0	Country Belief
United Kingdom	United Kingdom	0	0	0	0	Country Belief
United Kingdom	United Kingdom	0	0	0	0	Country Belief
United Kingdom	United Kingdom	0	0	0	0	Country Belief
United Kingdom	United Kingdom	0	0	0	0	Country Belief
United Kingdom	United Kingdom	0	0	0	0	Country Belief
United Kingdom	United Kingdom	0	0	0	0	Country Belief
United Kingdom	United Kingdom	0	0	0	0	Country Belief
United Kingdom	United Kingdom	0	0	0	0	Country Belief
United Kingdom	United Kingdom	0	0	0	0	Country Belief
United Kingdom	United Kingdom	0	0	0	0	Country Belief
United Kingdom	United Kingdom	0	0	0	0	Country Belief
United Kingdom	United Kingdom	0	0	0	0	Country Belief
United Kingdom	United Kingdom	0	0	0	0	Country Belief
United Kingdom	United Kingdom	0	0	0	0	Country Belief
United Kingdom	United Kingdom	0	0	0	0	Country Belief
United Kingdom	United Kingdom	0	0	0	0	Country Belief
United Kingdom	United Kingdom	0	0	0	0	Country Belief
United Kingdom	United Kingdom	0	0	0	0	Country Belief
United Kingdom	United Kingdom	0	0	0	0	Country Belief
United Kingdom	United Kingdom	0	0	0	0	Country Belief
United Kingdom	United Kingdom	0	0	0	0	Country Belief
United Kingdom	United Kingdom	0	0	0	0	Country Belief
United Kingdom	United Kingdom	0	0	0	0	Country Belief
United Kingdom	United Kingdom	0	0	0	0	Country Belief
Brazil	Brazil	dist	high	1	61	Broad
Brazil	Brazil	dist	high	2	60	Broad
Brazil	Brazil	dist	high	3	60	Broad
Brazil	Brazil	dist	low	1	25	Narrow
Brazil	Brazil	dist	low	2	24	Narrow
Brazil	Brazil	dist	low	3	24	Narrow
Brazil	Brazil	0	0	0	0	Country Belief
Brazil	Brazil	0	0	0	0	Country Belief
Brazil	Brazil	0	0	0	0	Country Belief
Brazil	Brazil	0	0	0	0	Country Belief
Brazil	Brazil	0	0	0	0	Country Belief
Brazil	Brazil	0	0	0	0	Country Belief
Brazil	Brazil	0	0	0	0	Country Belief
Brazil	Brazil	0	0	0	0	Country Belief
Brazil	Brazil	0	0	0	0	Country Belief
Brazil	Brazil	0	0	0	0	Country Belief
Brazil	Brazil	0	0	0	0	Country Belief
Brazil	Brazil	0	0	0	0	Country Belief
Brazil	Brazil	0	0	0	0	Country Belief
Brazil	Brazil	0	0	0	0	Country Belief
Brazil	Brazil	0	0	0	0	Country Belief
Brazil	Brazil	0	0	0	0	Country Belief
Brazil	Brazil	0	0	0	0	Country Belief
Brazil	Brazil	0	0	0	0	Country Belief
Brazil	Brazil	0	0	0	0	Country Belief
Brazil	Brazil	0	0	0	0	Country Belief
Brazil	Brazil	0	0	0	0	Country Belief
Brazil	Brazil	0	0	0	0	Country Belief
Brazil	Brazil	0	0	0	0	Country Belief
Brazil	Brazil	0	0	0	0	Country Belief
Brazil	Brazil	0	0	0	0	Country Belief
Brazil	Brazil	0	0	0	0	Country Belief
Brazil	Brazil	0	0	0	0	Country Belief
Brazil	Brazil	0	0	0	0	Country Belief
Brazil	Brazil	0	0	0	0	Country Belief
Brazil	Brazil	0	0	0	0	Country Belief
Brazil	Brazil	0	0	0	0	Country Belief
Brazil	Brazil	0	0	0	0	Country Belief
Brazil	Brazil	0	0	0	0	Country Belief
Brazil	Brazil	0	0	0	0	Country Belief
Brazil	Brazil	0	0	0	0	Country Belief
Brazil	Brazil	0	0	0	0	Country Belief
Brazil	Brazil	0	0	0	0	Country Belief
Brazil	Brazil	0	0	0	0	Country Belief
Brazil	Brazil	0	0	0	0	Country Belief
Brazil	Brazil	0	0	0	0	Country Belief
Brazil	Brazil	0	0	0	0	Country Belief
Brazil	Brazil	0	0	0	0	Country Belief
Brazil	Brazil	0	0	0	0	Country Belief
Brazil	Brazil	0	0	0	0	Country Belief
Brazil	Brazil	0	0	0	0	Country Belief
Brazil	Brazil	0	0	0	0	Country Belief
Brazil	Brazil	0	0	0	0	Country Belief
Brazil	Brazil	0	0	0	0	Country Belief
Brazil	Brazil	0	0	0	0	Country Belief
Brazil	Brazil	0	0	0	0	Country Belief
Brazil	Brazil	0	0	0	0	Country Belief
Brazil	Brazil	0	0	0	0	Country Belief
Brazil	Brazil	0	0	0	0	Country Belief
Brazil	Brazil	0	0	0	0	Country Belief
Brazil	Brazil	0	0	0	0	Country Belief
Brazil	Brazil	0	0	0	0	Country Belief
Brazil	Brazil	0	0	0	0	Country Belief
Brazil	Brazil	0	0	0	0	Country Belief
Brazil	Brazil	0	0	0	0	Country Belief
Brazil	Brazil	0	0	0	0	Country Belief
Brazil	Brazil	0	0	0	0	Country Belief
Brazil	Brazil	0	0	0	0	Country Belief
Brazil	Brazil	0	0	0	0	Country Belief
Brazil	Brazil	0	0	0	0	Country Belief
Brazil	Brazil	0	0	0	0	Country Belief
Brazil	Brazil	0	0	0	0	Country Belief
Indonesia	Indonesia	dist	high	1	61	Broad
Indonesia	Indonesia	dist	high	2	59	Broad
Indonesia	Indonesia	dist	high	3	59	Broad
Indonesia	Indonesia	dist	low	1	29	Narrow
Indonesia	Indonesia	dist	low	2	27	Narrow
Indonesia	Indonesia	dist	low	3	27	Narrow
Indonesia	Indonesia	0	0	0	0	Country Belief
Indonesia	Indonesia	0	0	0	0	Country Belief
Indonesia	Indonesia	0	0	0	0	Country Belief
Indonesia	Indonesia	0	0	0	0	Country Belief
Indonesia	Indonesia	0	0	0	0	Country Belief
Indonesia	Indonesia	0	0	0	0	Country Belief
Indonesia	Indonesia	0	0	0	0	Country Belief
Indonesia	Indonesia	0	0	0	0	Country Belief
Indonesia	Indonesia	0	0	0	0	Country Belief
Indonesia	Indonesia	0	0	0	0	Country Belief
Indonesia	Indonesia	0	0	0	0	Country Belief
Indonesia	Indonesia	0	0	0	0	Country Belief
Indonesia	Indonesia	0	0	0	0	Country Belief
Indonesia	Indonesia	0	0	0	0	Country Belief
Indonesia	Indonesia	0	0	0	0	Country Belief
Indonesia	Indonesia	0	0	0	0	Country Belief
Indonesia	Indonesia	0	0	0	0	Country Belief
Indonesia	Indonesia	0	0	0	0	Country Belief
Indonesia	Indonesia	0	0	0	0	Country Belief
Indonesia	Indonesia	0	0	0	0	Country Belief
Indonesia	Indonesia	0	0	0	0	Country Belief
Indonesia	Indonesia	0	0	0	0	Country Belief
Indonesia	Indonesia	0	0	0	0	Country Belief
Indonesia	Indonesia	0	0	0	0	Country Belief
Indonesia	Indonesia	0	0	0	0	Country Belief
Indonesia	Indonesia	0	0	0	0	Country Belief
Indonesia	Indonesia	0	0	0	0	Country Belief
Indonesia	Indonesia	0	0	0	0	Country Belief
Indonesia	Indonesia	0	0	0	0	Country Belief
Indonesia	Indonesia	0	0	0	0	Country Belief
Indonesia	Indonesia	0	0	0	0	Country Belief
Indonesia	Indonesia	0	0	0	0	Country Belief
Indonesia	Indonesia	0	0	0	0	Country Belief
Indonesia	Indonesia	0	0	0	0	Country Belief
Indonesia	Indonesia	0	0	0	0	Country Belief
Indonesia	Indonesia	0	0	0	0	Country Belief
Indonesia	Indonesia	0	0	0	0	Country Belief
Indonesia	Indonesia	0	0	0	0	Country Belief
Indonesia	Indonesia	0	0	0	0	Country Belief
Indonesia	Indonesia	0	0	0	0	Country Belief
Indonesia	Indonesia	0	0	0	0	Country Belief
Indonesia	Indonesia	0	0	0	0	Country Belief
Indonesia	Indonesia	0	0	0	0	Country Belief
Indonesia	Indonesia	0	0	0	0	Country Belief
Indonesia	Indonesia	0	0	0	0	Country Belief
Indonesia	Indonesia	0	0	0	0	Country Belief
Indonesia	Indonesia	0	0	0	0	Country Belief
Indonesia	Indonesia	0	0	0	0	Country Belief
Indonesia	Indonesia	0	0	0	0	Country Belief
Indonesia	Indonesia	0	0	0	0	Country Belief
Indonesia	Indonesia	0	0	0	0	Country Belief
Indonesia	Indonesia	0	0	0	0	Country Belief
Indonesia	Indonesia	0	0	0	0	Country Belief
Indonesia	Indonesia	0	0	0	0	Country Belief
Indonesia	Indonesia	0	0	0	0	Country Belief
Indonesia	Indonesia	0	0	0	0	Country Belief
Indonesia	Indonesia	0	0	0	0	Country Belief
Indonesia	Indonesia	0	0	0	0	Country Belief
Indonesia	Indonesia	0	0	0	0	Country Belief
Indonesia	Indonesia	0	0	0	0	Country Belief
Indonesia	Indonesia	0	0	0	0	Country Belief
Indonesia	Indonesia	0	0	0	0	Country Belief
Indonesia	Indonesia	0	0	0	0	Country Belief
Indonesia	Indonesia	0	0	0	0	Country Belief
Indonesia	Indonesia	0	0	0	0	Country Belief
Indonesia	Indonesia	0	0	0	0	Country Belief
Italy	Italy	dist	high	1	77	Broad
Italy	Italy	dist	high	2	82	Broad
Italy	Italy	dist	high	3	82	Broad
Italy	Italy	dist	low	1	27	Narrow
Italy	Italy	dist	low	2	32	Narrow
Italy	Italy	dist	low	3	32	Narrow
Italy	Italy	0	0	0	0	Country Belief
Italy	Italy	0	0	0	0	Country Belief
Italy	Italy	0	0	0	0	Country Belief
Italy	Italy	0	0	0	0	Country Belief
Italy	Italy	0	0	0	0	Country Belief
Italy	Italy	0	0	0	0	Country Belief
Italy	Italy	0	0	0	0	Country Belief
Italy	Italy	0	0	0	0	Country Belief
Italy	Italy	0	0	0	0	Country Belief
Italy	Italy	0	0	0	0	Country Belief
Italy	Italy	0	0	0	0	Country Belief
Italy	Italy	0	0	0	0	Country Belief
Italy	Italy	0	0	0	0	Country Belief
Italy	Italy	0	0	0	0	Country Belief
Italy	Italy	0	0	0	0	Country Belief
Italy	Italy	0	0	0	0	Country Belief
Italy	Italy	0	0	0	0	Country Belief
Italy	Italy	0	0	0	0	Country Belief
Italy	Italy	0	0	0	0	Country Belief
Italy	Italy	0	0	0	0	Country Belief
Italy	Italy	0	0	0	0	Country Belief
Italy	Italy	0	0	0	0	Country Belief
Italy	Italy	0	0	0	0	Country Belief
Italy	Italy	0	0	0	0	Country Belief
Italy	Italy	0	0	0	0	Country Belief
Italy	Italy	0	0	0	0	Country Belief
Italy	Italy	0	0	0	0	Country Belief
Italy	Italy	0	0	0	0	Country Belief
Italy	Italy	0	0	0	0	Country Belief
Italy	Italy	0	0	0	0	Country Belief
Italy	Italy	0	0	0	0	Country Belief
Italy	Italy	0	0	0	0	Country Belief
Italy	Italy	0	0	0	0	Country Belief
Italy	Italy	0	0	0	0	Country Belief
Italy	Italy	0	0	0	0	Country Belief
Italy	Italy	0	0	0	0	Country Belief
Italy	Italy	0	0	0	0	Country Belief
Italy	Italy	0	0	0	0	Country Belief
Italy	Italy	0	0	0	0	Country Belief
Italy	Italy	0	0	0	0	Country Belief
Italy	Italy	0	0	0	0	Country Belief
Italy	Italy	0	0	0	0	Country Belief
Italy	Italy	0	0	0	0	Country Belief
Italy	Italy	0	0	0	0	Country Belief
Italy	Italy	0	0	0	0	Country Belief
Italy	Italy	0	0	0	0	Country Belief
Italy	Italy	0	0	0	0	Country Belief
Italy	Italy	0	0	0	0	Country Belief
Italy	Italy	0	0	0	0	Country Belief
Italy	Italy	0	0	0	0	Country Belief
Italy	Italy	0	0	0	0	Country Belief
Italy	Italy	0	0	0	0	Country Belief
Italy	Italy	0	0	0	0	Country Belief
Italy	Italy	0	0	0	0	Country Belief
Italy	Italy	0	0	0	0	Country Belief
Italy	Italy	0	0	0	0	Country Belief
Italy	Italy	0	0	0	0	Country Belief
Italy	Italy	0	0	0	0	Country Belief
Italy	Italy	0	0	0	0	Country Belief
Italy	Italy	0	0	0	0	Country Belief
Italy	Italy	0	0	0	0	Country Belief
Italy	Italy	0	0	0	0	Country Belief
Italy	Italy	0	0	0	0	Country Belief
Italy	Italy	0	0	0	0	Country Belief
Italy	Italy	0	0	0	0	Country Belief
Italy	Italy	0	0	0	0	Country Belief
Nigeria	Nigeria	dist	high	1	53	Broad
Nigeria	Nigeria	dist	high	2	52	Broad
Nigeria	Nigeria	dist	high	3	52	Broad
Nigeria	Nigeria	dist	low	1	28	Narrow
Nigeria	Nigeria	dist	low	2	28	Narrow
Nigeria	Nigeria	dist	low	3	28	Narrow
Nigeria	Nigeria	0	0	0	0	Country Belief
Nigeria	Nigeria	0	0	0	0	Country Belief
Nigeria	Nigeria	0	0	0	0	Country Belief
Nigeria	Nigeria	0	0	0	0	Country Belief
Nigeria	Nigeria	0	0	0	0	Country Belief
Nigeria	Nigeria	0	0	0	0	Country Belief
Nigeria	Nigeria	0	0	0	0	Country Belief
Nigeria	Nigeria	0	0	0	0	Country Belief
Nigeria	Nigeria	0	0	0	0	Country Belief
Nigeria	Nigeria	0	0	0	0	Country Belief
Nigeria	Nigeria	0	0	0	0	Country Belief
Nigeria	Nigeria	0	0	0	0	Country Belief
Nigeria	Nigeria	0	0	0	0	Country Belief
Nigeria	Nigeria	0	0	0	0	Country Belief
Nigeria	Nigeria	0	0	0	0	Country Belief
Nigeria	Nigeria	0	0	0	0	Country Belief
Nigeria	Nigeria	0	0	0	0	Country Belief
Nigeria	Nigeria	0	0	0	0	Country Belief
Nigeria	Nigeria	0	0	0	0	Country Belief
Nigeria	Nigeria	0	0	0	0	Country Belief
Nigeria	Nigeria	0	0	0	0	Country Belief
Nigeria	Nigeria	0	0	0	0	Country Belief
Nigeria	Nigeria	0	0	0	0	Country Belief
Nigeria	Nigeria	0	0	0	0	Country Belief
Nigeria	Nigeria	0	0	0	0	Country Belief
Nigeria	Nigeria	0	0	0	0	Country Belief
Nigeria	Nigeria	0	0	0	0	Country Belief
Nigeria	Nigeria	0	0	0	0	Country Belief
Nigeria	Nigeria	0	0	0	0	Country Belief
Nigeria	Nigeria	0	0	0	0	Country Belief
Nigeria	Nigeria	0	0	0	0	Country Belief
Nigeria	Nigeria	0	0	0	0	Country Belief
Nigeria	Nigeria	0	0	0	0	Country Belief
Nigeria	Nigeria	0	0	0	0	Country Belief
Nigeria	Nigeria	0	0	0	0	Country Belief
Nigeria	Nigeria	0	0	0	0	Country Belief
Nigeria	Nigeria	0	0	0	0	Country Belief
Nigeria	Nigeria	0	0	0	0	Country Belief
Nigeria	Nigeria	0	0	0	0	Country Belief
Nigeria	Nigeria	0	0	0	0	Country Belief
Nigeria	Nigeria	0	0	0	0	Country Belief
Nigeria	Nigeria	0	0	0	0	Country Belief
Nigeria	Nigeria	0	0	0	0	Country Belief
Nigeria	Nigeria	0	0	0	0	Country Belief
Nigeria	Nigeria	0	0	0	0	Country Belief
Nigeria	Nigeria	0	0	0	0	Country Belief
Nigeria	Nigeria	0	0	0	0	Country Belief
Nigeria	Nigeria	0	0	0	0	Country Belief
Nigeria	Nigeria	0	0	0	0	Country Belief
Nigeria	Nigeria	0	0	0	0	Country Belief
Nigeria	Nigeria	0	0	0	0	Country Belief
Nigeria	Nigeria	0	0	0	0	Country Belief
Nigeria	Nigeria	0	0	0	0	Country Belief
Nigeria	Nigeria	0	0	0	0	Country Belief
Nigeria	Nigeria	0	0	0	0	Country Belief
Nigeria	Nigeria	0	0	0	0	Country Belief
Nigeria	Nigeria	0	0	0	0	Country Belief
Nigeria	Nigeria	0	0	0	0	Country Belief
Nigeria	Nigeria	0	0	0	0	Country Belief
Nigeria	Nigeria	0	0	0	0	Country Belief
Nigeria	Nigeria	0	0	0	0	Country Belief
Nigeria	Nigeria	0	0	0	0	Country Belief
Nigeria	Nigeria	0	0	0	0	Country Belief
Nigeria	Nigeria	0	0	0	0	Country Belief
Nigeria	Nigeria	0	0	0	0	Country Belief
Nigeria	Nigeria	0	0	0	0	Country Belief
Colombia	Colombia	dist	high	1	71	Broad
Colombia	Colombia	dist	high	2	71	Broad
Colombia	Colombia	dist	high	3	71	Broad
Colombia	Colombia	dist	low	1	30	Narrow
Colombia	Colombia	dist	low	2	31	Narrow
Colombia	Colombia	dist	low	3	31	Narrow
Colombia	Colombia	0	0	0	0	Country Belief
Colombia	Colombia	0	0	0	0	Country Belief
Colombia	Colombia	0	0	0	0	Country Belief
Colombia	Colombia	0	0	0	0	Country Belief
Colombia	Colombia	0	0	0	0	Country Belief
Colombia	Colombia	0	0	0	0	Country Belief
Colombia	Colombia	0	0	0	0	Country Belief
Colombia	Colombia	0	0	0	0	Country Belief
Colombia	Colombia	0	0	0	0	Country Belief
Colombia	Colombia	0	0	0	0	Country Belief
Colombia	Colombia	0	0	0	0	Country Belief
Colombia	Colombia	0	0	0	0	Country Belief
Colombia	Colombia	0	0	0	0	Country Belief
Colombia	Colombia	0	0	0	0	Country Belief
Colombia	Colombia	0	0	0	0	Country Belief
Colombia	Colombia	0	0	0	0	Country Belief
Colombia	Colombia	0	0	0	0	Country Belief
Colombia	Colombia	0	0	0	0	Country Belief
Colombia	Colombia	0	0	0	0	Country Belief
Colombia	Colombia	0	0	0	0	Country Belief
Colombia	Colombia	0	0	0	0	Country Belief
Colombia	Colombia	0	0	0	0	Country Belief
Colombia	Colombia	0	0	0	0	Country Belief
Colombia	Colombia	0	0	0	0	Country Belief
Colombia	Colombia	0	0	0	0	Country Belief
Colombia	Colombia	0	0	0	0	Country Belief
Colombia	Colombia	0	0	0	0	Country Belief
Colombia	Colombia	0	0	0	0	Country Belief
Colombia	Colombia	0	0	0	0	Country Belief
Colombia	Colombia	0	0	0	0	Country Belief
Colombia	Colombia	0	0	0	0	Country Belief
Colombia	Colombia	0	0	0	0	Country Belief
Colombia	Colombia	0	0	0	0	Country Belief
Colombia	Colombia	0	0	0	0	Country Belief
Colombia	Colombia	0	0	0	0	Country Belief
Colombia	Colombia	0	0	0	0	Country Belief
Colombia	Colombia	0	0	0	0	Country Belief
Colombia	Colombia	0	0	0	0	Country Belief
Colombia	Colombia	0	0	0	0	Country Belief
Colombia	Colombia	0	0	0	0	Country Belief
Colombia	Colombia	0	0	0	0	Country Belief
Colombia	Colombia	0	0	0	0	Country Belief
Colombia	Colombia	0	0	0	0	Country Belief
Colombia	Colombia	0	0	0	0	Country Belief
Colombia	Colombia	0	0	0	0	Country Belief
Colombia	Colombia	0	0	0	0	Country Belief
Colombia	Colombia	0	0	0	0	Country Belief
Colombia	Colombia	0	0	0	0	Country Belief
Colombia	Colombia	0	0	0	0	Country Belief
Colombia	Colombia	0	0	0	0	Country Belief
Colombia	Colombia	0	0	0	0	Country Belief
Colombia	Colombia	0	0	0	0	Country Belief
Colombia	Colombia	0	0	0	0	Country Belief
Colombia	Colombia	0	0	0	0	Country Belief
Colombia	Colombia	0	0	0	0	Country Belief
Colombia	Colombia	0	0	0	0	Country Belief
Colombia	Colombia	0	0	0	0	Country Belief
Colombia	Colombia	0	0	0	0	Country Belief
Colombia	Colombia	0	0	0	0	Country Belief
Colombia	Colombia	0	0	0	0	Country Belief
Colombia	Colombia	0	0	0	0	Country Belief
Colombia	Colombia	0	0	0	0	Country Belief
Colombia	Colombia	0	0	0	0	Country Belief
Colombia	Colombia	0	0	0	0	Country Belief
Colombia	Colombia	0	0	0	0	Country Belief
Colombia	Colombia	0	0	0	0	Country Belief
Romania	Romania	dist	high	1	66	Broad
Romania	Romania	dist	high	2	68	Broad
Romania	Romania	dist	high	3	68	Broad
Romania	Romania	dist	low	1	30	Narrow
Romania	Romania	dist	low	2	31	Narrow
Romania	Romania	dist	low	3	31	Narrow
Romania	Romania	0	0	0	0	Country Belief
Romania	Romania	0	0	0	0	Country Belief
Romania	Romania	0	0	0	0	Country Belief
Romania	Romania	0	0	0	0	Country Belief
Romania	Romania	0	0	0	0	Country Belief
Romania	Romania	0	0	0	0	Country Belief
Romania	Romania	0	0	0	0	Country Belief
Romania	Romania	0	0	0	0	Country Belief
Romania	Romania	0	0	0	0	Country Belief
Romania	Romania	0	0	0	0	Country Belief
Romania	Romania	0	0	0	0	Country Belief
Romania	Romania	0	0	0	0	Country Belief
Romania	Romania	0	0	0	0	Country Belief
Romania	Romania	0	0	0	0	Country Belief
Romania	Romania	0	0	0	0	Country Belief
Romania	Romania	0	0	0	0	Country Belief
Romania	Romania	0	0	0	0	Country Belief
Romania	Romania	0	0	0	0	Country Belief
Romania	Romania	0	0	0	0	Country Belief
Romania	Romania	0	0	0	0	Country Belief
Romania	Romania	0	0	0	0	Country Belief
Romania	Romania	0	0	0	0	Country Belief
Romania	Romania	0	0	0	0	Country Belief
Romania	Romania	0	0	0	0	Country Belief
Romania	Romania	0	0	0	0	Country Belief
Romania	Romania	0	0	0	0	Country Belief
Romania	Romania	0	0	0	0	Country Belief
Romania	Romania	0	0	0	0	Country Belief
Romania	Romania	0	0	0	0	Country Belief
Romania	Romania	0	0	0	0	Country Belief
Romania	Romania	0	0	0	0	Country Belief
Romania	Romania	0	0	0	0	Country Belief
Romania	Romania	0	0	0	0	Country Belief
Romania	Romania	0	0	0	0	Country Belief
Romania	Romania	0	0	0	0	Country Belief
Romania	Romania	0	0	0	0	Country Belief
Romania	Romania	0	0	0	0	Country Belief
Romania	Romania	0	0	0	0	Country Belief
Romania	Romania	0	0	0	0	Country Belief
Romania	Romania	0	0	0	0	Country Belief
Romania	Romania	0	0	0	0	Country Belief
Romania	Romania	0	0	0	0	Country Belief
Romania	Romania	0	0	0	0	Country Belief
Romania	Romania	0	0	0	0	Country Belief
Romania	Romania	0	0	0	0	Country Belief
Romania	Romania	0	0	0	0	Country Belief
Romania	Romania	0	0	0	0	Country Belief
Romania	Romania	0	0	0	0	Country Belief
Romania	Romania	0	0	0	0	Country Belief
Romania	Romania	0	0	0	0	Country Belief
Romania	Romania	0	0	0	0	Country Belief
Romania	Romania	0	0	0	0	Country Belief
Romania	Romania	0	0	0	0	Country Belief
Romania	Romania	0	0	0	0	Country Belief
Romania	Romania	0	0	0	0	Country Belief
Romania	Romania	0	0	0	0	Country Belief
Romania	Romania	0	0	0	0	Country Belief
Romania	Romania	0	0	0	0	Country Belief
Romania	Romania	0	0	0	0	Country Belief
Romania	Romania	0	0	0	0	Country Belief
Romania	Romania	0	0	0	0	Country Belief
Romania	Romania	0	0	0	0	Country Belief
Romania	Romania	0	0	0	0	Country Belief
Romania	Romania	0	0	0	0	Country Belief
Romania	Romania	0	0	0	0	Country Belief
Romania	Romania	0	0	0	0	Country Belief
India	India	dist	high	1	66	Broad
India	India	dist	high	2	64	Broad
India	India	dist	high	3	64	Broad
India	India	dist	low	1	35	Narrow
India	India	dist	low	2	36	Narrow
India	India	dist	low	3	36	Narrow
India	India	0	0	0	0	Country Belief
India	India	0	0	0	0	Country Belief
India	India	0	0	0	0	Country Belief
India	India	0	0	0	0	Country Belief
India	India	0	0	0	0	Country Belief
India	India	0	0	0	0	Country Belief
India	India	0	0	0	0	Country Belief
India	India	0	0	0	0	Country Belief
India	India	0	0	0	0	Country Belief
India	India	0	0	0	0	Country Belief
India	India	0	0	0	0	Country Belief
India	India	0	0	0	0	Country Belief
India	India	0	0	0	0	Country Belief
India	India	0	0	0	0	Country Belief
India	India	0	0	0	0	Country Belief
India	India	0	0	0	0	Country Belief
India	India	0	0	0	0	Country Belief
India	India	0	0	0	0	Country Belief
India	India	0	0	0	0	Country Belief
India	India	0	0	0	0	Country Belief
India	India	0	0	0	0	Country Belief
India	India	0	0	0	0	Country Belief
India	India	0	0	0	0	Country Belief
India	India	0	0	0	0	Country Belief
India	India	0	0	0	0	Country Belief
India	India	0	0	0	0	Country Belief
India	India	0	0	0	0	Country Belief
India	India	0	0	0	0	Country Belief
India	India	0	0	0	0	Country Belief
India	India	0	0	0	0	Country Belief
India	India	0	0	0	0	Country Belief
India	India	0	0	0	0	Country Belief
India	India	0	0	0	0	Country Belief
India	India	0	0	0	0	Country Belief
India	India	0	0	0	0	Country Belief
India	India	0	0	0	0	Country Belief
India	India	0	0	0	0	Country Belief
India	India	0	0	0	0	Country Belief
India	India	0	0	0	0	Country Belief
India	India	0	0	0	0	Country Belief
India	India	0	0	0	0	Country Belief
India	India	0	0	0	0	Country Belief
India	India	0	0	0	0	Country Belief
India	India	0	0	0	0	Country Belief
India	India	0	0	0	0	Country Belief
India	India	0	0	0	0	Country Belief
India	India	0	0	0	0	Country Belief
India	India	0	0	0	0	Country Belief
India	India	0	0	0	0	Country Belief
India	India	0	0	0	0	Country Belief
India	India	0	0	0	0	Country Belief
India	India	0	0	0	0	Country Belief
India	India	0	0	0	0	Country Belief
India	India	0	0	0	0	Country Belief
India	India	0	0	0	0	Country Belief
India	India	0	0	0	0	Country Belief
India	India	0	0	0	0	Country Belief
India	India	0	0	0	0	Country Belief
India	India	0	0	0	0	Country Belief
India	India	0	0	0	0	Country Belief
India	India	0	0	0	0	Country Belief
India	India	0	0	0	0	Country Belief
India	India	0	0	0	0	Country Belief
India	India	0	0	0	0	Country Belief
India	India	0	0	0	0	Country Belief
India	India	0	0	0	0	Country Belief
Turkey	Turkey	dist	high	1	70	Broad
Turkey	Turkey	dist	high	2	70	Broad
Turkey	Turkey	dist	high	3	70	Broad
Turkey	Turkey	dist	low	1	37	Narrow
Turkey	Turkey	dist	low	2	37	Narrow
Turkey	Turkey	dist	low	3	37	Narrow
Turkey	Turkey	0	0	0	0	Country Belief
Turkey	Turkey	0	0	0	0	Country Belief
Turkey	Turkey	0	0	0	0	Country Belief
Turkey	Turkey	0	0	0	0	Country Belief
Turkey	Turkey	0	0	0	0	Country Belief
Turkey	Turkey	0	0	0	0	Country Belief
Turkey	Turkey	0	0	0	0	Country Belief
Turkey	Turkey	0	0	0	0	Country Belief
Turkey	Turkey	0	0	0	0	Country Belief
Turkey	Turkey	0	0	0	0	Country Belief
Turkey	Turkey	0	0	0	0	Country Belief
Turkey	Turkey	0	0	0	0	Country Belief
Turkey	Turkey	0	0	0	0	Country Belief
Turkey	Turkey	0	0	0	0	Country Belief
Turkey	Turkey	0	0	0	0	Country Belief
Turkey	Turkey	0	0	0	0	Country Belief
Turkey	Turkey	0	0	0	0	Country Belief
Turkey	Turkey	0	0	0	0	Country Belief
Turkey	Turkey	0	0	0	0	Country Belief
Turkey	Turkey	0	0	0	0	Country Belief
Turkey	Turkey	0	0	0	0	Country Belief
Turkey	Turkey	0	0	0	0	Country Belief
Turkey	Turkey	0	0	0	0	Country Belief
Turkey	Turkey	0	0	0	0	Country Belief
Turkey	Turkey	0	0	0	0	Country Belief
Turkey	Turkey	0	0	0	0	Country Belief
Turkey	Turkey	0	0	0	0	Country Belief
Turkey	Turkey	0	0	0	0	Country Belief
Turkey	Turkey	0	0	0	0	Country Belief
Turkey	Turkey	0	0	0	0	Country Belief
Turkey	Turkey	0	0	0	0	Country Belief
Turkey	Turkey	0	0	0	0	Country Belief
Turkey	Turkey	0	0	0	0	Country Belief
Turkey	Turkey	0	0	0	0	Country Belief
Turkey	Turkey	0	0	0	0	Country Belief
Turkey	Turkey	0	0	0	0	Country Belief
Turkey	Turkey	0	0	0	0	Country Belief
Turkey	Turkey	0	0	0	0	Country Belief
Turkey	Turkey	0	0	0	0	Country Belief
Turkey	Turkey	0	0	0	0	Country Belief
Turkey	Turkey	0	0	0	0	Country Belief
Turkey	Turkey	0	0	0	0	Country Belief
Turkey	Turkey	0	0	0	0	Country Belief
Turkey	Turkey	0	0	0	0	Country Belief
Turkey	Turkey	0	0	0	0	Country Belief
Turkey	Turkey	0	0	0	0	Country Belief
Turkey	Turkey	0	0	0	0	Country Belief
Turkey	Turkey	0	0	0	0	Country Belief
Turkey	Turkey	0	0	0	0	Country Belief
Turkey	Turkey	0	0	0	0	Country Belief
Turkey	Turkey	0	0	0	0	Country Belief
Turkey	Turkey	0	0	0	0	Country Belief
Turkey	Turkey	0	0	0	0	Country Belief
Turkey	Turkey	0	0	0	0	Country Belief
Turkey	Turkey	0	0	0	0	Country Belief
Turkey	Turkey	0	0	0	0	Country Belief
Turkey	Turkey	0	0	0	0	Country Belief
Turkey	Turkey	0	0	0	0	Country Belief
Turkey	Turkey	0	0	0	0	Country Belief
Turkey	Turkey	0	0	0	0	Country Belief
Turkey	Turkey	0	0	0	0	Country Belief
Turkey	Turkey	0	0	0	0	Country Belief
Turkey	Turkey	0	0	0	0	Country Belief
Turkey	Turkey	0	0	0	0	Country Belief
Turkey	Turkey	0	0	0	0	Country Belief
Turkey	Turkey	0	0	0	0	Country Belief
Malaysia	Malaysia	dist	high	1	73	Broad
Malaysia	Malaysia	dist	high	2	75	Broad
Malaysia	Malaysia	dist	high	3	75	Broad
Malaysia	Malaysia	dist	low	1	39	Narrow
Malaysia	Malaysia	dist	low	2	42	Narrow
Malaysia	Malaysia	dist	low	3	42	Narrow
Malaysia	Malaysia	0	0	0	0	Country Belief
Malaysia	Malaysia	0	0	0	0	Country Belief
Malaysia	Malaysia	0	0	0	0	Country Belief
Malaysia	Malaysia	0	0	0	0	Country Belief
Malaysia	Malaysia	0	0	0	0	Country Belief
Malaysia	Malaysia	0	0	0	0	Country Belief
Malaysia	Malaysia	0	0	0	0	Country Belief
Malaysia	Malaysia	0	0	0	0	Country Belief
Malaysia	Malaysia	0	0	0	0	Country Belief
Malaysia	Malaysia	0	0	0	0	Country Belief
Malaysia	Malaysia	0	0	0	0	Country Belief
Malaysia	Malaysia	0	0	0	0	Country Belief
Malaysia	Malaysia	0	0	0	0	Country Belief
Malaysia	Malaysia	0	0	0	0	Country Belief
Malaysia	Malaysia	0	0	0	0	Country Belief
Malaysia	Malaysia	0	0	0	0	Country Belief
Malaysia	Malaysia	0	0	0	0	Country Belief
Malaysia	Malaysia	0	0	0	0	Country Belief
Malaysia	Malaysia	0	0	0	0	Country Belief
Malaysia	Malaysia	0	0	0	0	Country Belief
Malaysia	Malaysia	0	0	0	0	Country Belief
Malaysia	Malaysia	0	0	0	0	Country Belief
Malaysia	Malaysia	0	0	0	0	Country Belief
Malaysia	Malaysia	0	0	0	0	Country Belief
Malaysia	Malaysia	0	0	0	0	Country Belief
Malaysia	Malaysia	0	0	0	0	Country Belief
Malaysia	Malaysia	0	0	0	0	Country Belief
Malaysia	Malaysia	0	0	0	0	Country Belief
Malaysia	Malaysia	0	0	0	0	Country Belief
Malaysia	Malaysia	0	0	0	0	Country Belief
Malaysia	Malaysia	0	0	0	0	Country Belief
Malaysia	Malaysia	0	0	0	0	Country Belief
Malaysia	Malaysia	0	0	0	0	Country Belief
Malaysia	Malaysia	0	0	0	0	Country Belief
Malaysia	Malaysia	0	0	0	0	Country Belief
Malaysia	Malaysia	0	0	0	0	Country Belief
Malaysia	Malaysia	0	0	0	0	Country Belief
Malaysia	Malaysia	0	0	0	0	Country Belief
Malaysia	Malaysia	0	0	0	0	Country Belief
Malaysia	Malaysia	0	0	0	0	Country Belief
Malaysia	Malaysia	0	0	0	0	Country Belief
Malaysia	Malaysia	0	0	0	0	Country Belief
Malaysia	Malaysia	0	0	0	0	Country Belief
Malaysia	Malaysia	0	0	0	0	Country Belief
Malaysia	Malaysia	0	0	0	0	Country Belief
Malaysia	Malaysia	0	0	0	0	Country Belief
Malaysia	Malaysia	0	0	0	0	Country Belief
Malaysia	Malaysia	0	0	0	0	Country Belief
Malaysia	Malaysia	0	0	0	0	Country Belief
Malaysia	Malaysia	0	0	0	0	Country Belief
Malaysia	Malaysia	0	0	0	0	Country Belief
Malaysia	Malaysia	0	0	0	0	Country Belief
Malaysia	Malaysia	0	0	0	0	Country Belief
Malaysia	Malaysia	0	0	0	0	Country Belief
Malaysia	Malaysia	0	0	0	0	Country Belief
Malaysia	Malaysia	0	0	0	0	Country Belief
Malaysia	Malaysia	0	0	0	0	Country Belief
Malaysia	Malaysia	0	0	0	0	Country Belief
Malaysia	Malaysia	0	0	0	0	Country Belief
Malaysia	Malaysia	0	0	0	0	Country Belief
Malaysia	Malaysia	0	0	0	0	Country Belief
Malaysia	Malaysia	0	0	0	0	Country Belief
Malaysia	Malaysia	0	0	0	0	Country Belief
Malaysia	Malaysia	0	0	0	0	Country Belief
Malaysia	Malaysia	0	0	0	0	Country Belief
Malaysia	Malaysia	0	0	0	0	Country Belief
Argentina	Argentina	dist	high	1	76	Broad
Argentina	Argentina	dist	high	2	76	Broad
Argentina	Argentina	dist	high	3	76	Broad
Argentina	Argentina	dist	low	1	39	Narrow
Argentina	Argentina	dist	low	2	40	Narrow
Argentina	Argentina	dist	low	3	40	Narrow
Argentina	Argentina	0	0	0	0	Country Belief
Argentina	Argentina	0	0	0	0	Country Belief
Argentina	Argentina	0	0	0	0	Country Belief
Argentina	Argentina	0	0	0	0	Country Belief
Argentina	Argentina	0	0	0	0	Country Belief
Argentina	Argentina	0	0	0	0	Country Belief
Argentina	Argentina	0	0	0	0	Country Belief
Argentina	Argentina	0	0	0	0	Country Belief
Argentina	Argentina	0	0	0	0	Country Belief
Argentina	Argentina	0	0	0	0	Country Belief
Argentina	Argentina	0	0	0	0	Country Belief
Argentina	Argentina	0	0	0	0	Country Belief
Argentina	Argentina	0	0	0	0	Country Belief
Argentina	Argentina	0	0	0	0	Country Belief
Argentina	Argentina	0	0	0	0	Country Belief
Argentina	Argentina	0	0	0	0	Country Belief
Argentina	Argentina	0	0	0	0	Country Belief
Argentina	Argentina	0	0	0	0	Country Belief
Argentina	Argentina	0	0	0	0	Country Belief
Argentina	Argentina	0	0	0	0	Country Belief
Argentina	Argentina	0	0	0	0	Country Belief
Argentina	Argentina	0	0	0	0	Country Belief
Argentina	Argentina	0	0	0	0	Country Belief
Argentina	Argentina	0	0	0	0	Country Belief
Argentina	Argentina	0	0	0	0	Country Belief
Argentina	Argentina	0	0	0	0	Country Belief
Argentina	Argentina	0	0	0	0	Country Belief
Argentina	Argentina	0	0	0	0	Country Belief
Argentina	Argentina	0	0	0	0	Country Belief
Argentina	Argentina	0	0	0	0	Country Belief
Argentina	Argentina	0	0	0	0	Country Belief
Argentina	Argentina	0	0	0	0	Country Belief
Argentina	Argentina	0	0	0	0	Country Belief
Argentina	Argentina	0	0	0	0	Country Belief
Argentina	Argentina	0	0	0	0	Country Belief
Argentina	Argentina	0	0	0	0	Country Belief
Argentina	Argentina	0	0	0	0	Country Belief
Argentina	Argentina	0	0	0	0	Country Belief
Argentina	Argentina	0	0	0	0	Country Belief
Argentina	Argentina	0	0	0	0	Country Belief
Argentina	Argentina	0	0	0	0	Country Belief
Argentina	Argentina	0	0	0	0	Country Belief
Argentina	Argentina	0	0	0	0	Country Belief
Argentina	Argentina	0	0	0	0	Country Belief
Argentina	Argentina	0	0	0	0	Country Belief
Argentina	Argentina	0	0	0	0	Country Belief
Argentina	Argentina	0	0	0	0	Country Belief
Argentina	Argentina	0	0	0	0	Country Belief
Argentina	Argentina	0	0	0	0	Country Belief
Argentina	Argentina	0	0	0	0	Country Belief
Argentina	Argentina	0	0	0	0	Country Belief
Argentina	Argentina	0	0	0	0	Country Belief
Argentina	Argentina	0	0	0	0	Country Belief
Argentina	Argentina	0	0	0	0	Country Belief
Argentina	Argentina	0	0	0	0	Country Belief
Argentina	Argentina	0	0	0	0	Country Belief
Argentina	Argentina	0	0	0	0	Country Belief
Argentina	Argentina	0	0	0	0	Country Belief
Argentina	Argentina	0	0	0	0	Country Belief
Argentina	Argentina	0	0	0	0	Country Belief
Argentina	Argentina	0	0	0	0	Country Belief
Argentina	Argentina	0	0	0	0	Country Belief
Argentina	Argentina	0	0	0	0	Country Belief
Argentina	Argentina	0	0	0	0	Country Belief
Argentina	Argentina	0	0	0	0	Country Belief
Argentina	Argentina	0	0	0	0	Country Belief
Philippines	Philippines	dist	high	1	74	Broad
Philippines	Philippines	dist	high	2	73	Broad
Philippines	Philippines	dist	high	3	73	Broad
Philippines	Philippines	dist	low	1	47	Narrow
Philippines	Philippines	dist	low	2	46	Narrow
Philippines	Philippines	dist	low	3	46	Narrow
Philippines	Philippines	0	0	0	0	Country Belief
Philippines	Philippines	0	0	0	0	Country Belief
Philippines	Philippines	0	0	0	0	Country Belief
Philippines	Philippines	0	0	0	0	Country Belief
Philippines	Philippines	0	0	0	0	Country Belief
Philippines	Philippines	0	0	0	0	Country Belief
Philippines	Philippines	0	0	0	0	Country Belief
Philippines	Philippines	0	0	0	0	Country Belief
Philippines	Philippines	0	0	0	0	Country Belief
Philippines	Philippines	0	0	0	0	Country Belief
Philippines	Philippines	0	0	0	0	Country Belief
Philippines	Philippines	0	0	0	0	Country Belief
Philippines	Philippines	0	0	0	0	Country Belief
Philippines	Philippines	0	0	0	0	Country Belief
Philippines	Philippines	0	0	0	0	Country Belief
Philippines	Philippines	0	0	0	0	Country Belief
Philippines	Philippines	0	0	0	0	Country Belief
Philippines	Philippines	0	0	0	0	Country Belief
Philippines	Philippines	0	0	0	0	Country Belief
Philippines	Philippines	0	0	0	0	Country Belief
Philippines	Philippines	0	0	0	0	Country Belief
Philippines	Philippines	0	0	0	0	Country Belief
Philippines	Philippines	0	0	0	0	Country Belief
Philippines	Philippines	0	0	0	0	Country Belief
Philippines	Philippines	0	0	0	0	Country Belief
Philippines	Philippines	0	0	0	0	Country Belief
Philippines	Philippines	0	0	0	0	Country Belief
Philippines	Philippines	0	0	0	0	Country Belief
Philippines	Philippines	0	0	0	0	Country Belief
Philippines	Philippines	0	0	0	0	Country Belief
Philippines	Philippines	0	0	0	0	Country Belief
Philippines	Philippines	0	0	0	0	Country Belief
Philippines	Philippines	0	0	0	0	Country Belief
Philippines	Philippines	0	0	0	0	Country Belief
Philippines	Philippines	0	0	0	0	Country Belief
Philippines	Philippines	0	0	0	0	Country Belief
Philippines	Philippines	0	0	0	0	Country Belief
Philippines	Philippines	0	0	0	0	Country Belief
Philippines	Philippines	0	0	0	0	Country Belief
Philippines	Philippines	0	0	0	0	Country Belief
Philippines	Philippines	0	0	0	0	Country Belief
Philippines	Philippines	0	0	0	0	Country Belief
Philippines	Philippines	0	0	0	0	Country Belief
Philippines	Philippines	0	0	0	0	Country Belief
Philippines	Philippines	0	0	0	0	Country Belief
Philippines	Philippines	0	0	0	0	Country Belief
Philippines	Philippines	0	0	0	0	Country Belief
Philippines	Philippines	0	0	0	0	Country Belief
Philippines	Philippines	0	0	0	0	Country Belief
Philippines	Philippines	0	0	0	0	Country Belief
Philippines	Philippines	0	0	0	0	Country Belief
Philippines	Philippines	0	0	0	0	Country Belief
Philippines	Philippines	0	0	0	0	Country Belief
Philippines	Philippines	0	0	0	0	Country Belief
Philippines	Philippines	0	0	0	0	Country Belief
Philippines	Philippines	0	0	0	0	Country Belief
Philippines	Philippines	0	0	0	0	Country Belief
Philippines	Philippines	0	0	0	0	Country Belief
Philippines	Philippines	0	0	0	0	Country Belief
Philippines	Philippines	0	0	0	0	Country Belief
Philippines	Philippines	0	0	0	0	Country Belief
Philippines	Philippines	0	0	0	0	Country Belief
Philippines	Philippines	0	0	0	0	Country Belief
Philippines	Philippines	0	0	0	0	Country Belief
Philippines	Philippines	0	0	0	0	Country Belief
Philippines	Philippines	0	0	0	0	Country Belief
