# Supplementary material for: Providing normative information increases intentions to accept a COVID-19 vaccine
Source: Nat Commun. 2023 Jan 9;14:126. doi: 10.1038/s41467-022-35052-4 (PMC9828376; doi:10.1038/s41467-022-35052-4)
Supplement: Supplementary file 4 — Source Data [file 41467_2022_35052_MOESM4_ESM.zip › Source Data/Supplementary Information/FigureS4a.csv]

	p-val	x
news sources trust government health authorities	0.007989659029953047	0
news medium trust television	0.025299734840128162	1
news sources local health workers	0.026793097064735327	2
news medium trust messaging apps	0.03744236789626813	3
news sources trust politicians	0.040634879390125105	4
news sources trust world health organization	0.04365215924972295	5
news sources journalists	0.04889429684083985	6
locations would attend places of worship	0.05609071809965901	7
news medium trust newspapers	0.06378903081063844	8
news sources trust scientists	0.06392305331433196	9
own health	0.06775637652382682	10
news sources trust ordinary people i know personally	0.07708232518714474	11
news medium newspapers	0.07747627103534947	12
country management	0.08198230809758039	13
news medium online sources	0.08273470994966692	14
infection severity	0.0828638111950128	15
news medium radio	0.08545618790586153	16
news medium trust online sources	0.10903552133060816	17
measures taken wearing a face mask or covering	0.1250899279638415	18
news sources trust journalists	0.1443605342307956	19
risk community	0.1641363936969421	20
effect hand washing	0.19498116981852465	21
knowledge existing treatments	0.20988038451698288	22
news sources trust local health workers	0.2190954468367452	23
norms dist	0.22119311719214352	24
age	0.22347447312957003	25
measures taken cleaning or disinfecting surfaces	0.2737684378255556	26
locations would attend parks and beaches	0.33593156118767986	27
news medium messaging apps	0.35263983063833526	28
gender	0.40146957221194346	29
measures taken taking herbal supplements	0.40196943981440436	30
know positive case	0.40494881906314817	31
measures taken using homeopathic remedies	0.415212386203606	32
measures taken eating garlic	0.415522122860154	33
info exposure past week	0.43937341896871884	34
community action norms	0.4577240784430413	35
education	0.4679535492004562	36
news medium trust radio	0.4709311683177868	37
measures taken cover coughs	0.47898720348409884	38
measures taken using antibiotics	0.4805650558042073	39
news sources ordinary people i dont know personally	0.49259171534371693	40
measures taken none of these	0.49414262273735576	41
community action importance	0.4984874599952861	42
control infection	0.5148928401802819	43
prevention hand washing	0.5262386575292155	44
employed 2020	0.541662868213203	45
measures taken caution opening mail	0.5574301809231852	46
news sources scientists	0.5718252212248975	47
news sources ordinary people i know personally	0.5777374889559783	48
measures taken cleaning or disinfecting a mobile phone	0.5790596470274878	49
info exposure more less wanted	0.6140937316898885	50
locations would attend schools	0.6210414156454118	51
locations would attend retail shops	0.6267675877363788	52
locations would attend restaurants	0.6358256907120698	53
locations would attend places of employment	0.6367198579614585	54
risk infection	0.6375139785555413	55
effect mask	0.6405950083782463	56
news sources trust ordinary people i do not know personally	0.6434354910375166	57
norms masks	0.6484058147250642	58
measures taken washing hands	0.6513584900476426	59
news sources politicians	0.6832428240742094	60
news sources world health organization	0.6904267604888052	61
measures taken getting the flu vaccine	0.6908227963067641	62
locations would attend performances and sporting events	0.736367758383791	63
measures taken avoid touching face	0.7565388350417181	64
prevention distancing	0.7692191956919676	65
distancing importance	0.8025651192118942	66
measures taken meter distance	0.8362081197753817	67
norms vaccine	0.8366645964315214	68
vaccine accept	0.8479267683598536	69
locations would attend health care facilities	0.8508156643697579	70
community management	0.8777976662426119	71
measures taken avoid sick	0.9014731963971119	72
news medium television	0.910464855401401	73
news sources government health authorities	0.970473162393549	74
measures taken isolation	0.9880178853511403	75
prevention mask	0.9993730248571573	76
