# Supplementary material for: Providing normative information increases intentions to accept a COVID-19 vaccine
Source: Nat Commun. 2023 Jan 9;14:126. doi: 10.1038/s41467-022-35052-4 (PMC9828376; doi:10.1038/s41467-022-35052-4)
Supplement: Supplementary file 4 — Source Data [file 41467_2022_35052_MOESM4_ESM.zip › Source Data/Supplementary Information/FigureS4b.csv]

	p-val	x
infection severity	0.011493257651391437	0
norms dist	0.0278723452627882	1
know positive case	0.02917129114940825	2
locations would attend performances and sporting events	0.03909069023868358	3
norms masks	0.04069571857675	4
news sources trust ordinary people i know personally	0.0408670186728499	5
news medium trust newspapers	0.04658370245841931	6
news sources trust journalists	0.05398936166425972	7
news sources journalists	0.05726231296356428	8
news sources scientists	0.08047244842869301	9
news sources politicians	0.0907226584796765	10
news medium trust messaging apps	0.10520543551051684	11
prevention distancing	0.13249731358108222	12
effect mask	0.15520341842737698	13
risk community	0.16256136398797383	14
measures taken avoid sick	0.17091094487261316	15
news medium trust online sources	0.1709501828468465	16
news medium trust radio	0.1715465601868169	17
measures taken getting the flu vaccine	0.1743546434698109	18
prevention mask	0.18090129876303862	19
locations would attend parks and beaches	0.2670999454145099	20
measures taken cleaning or disinfecting a mobile phone	0.27050660198552967	21
locations would attend schools	0.27096418789650334	22
distancing importance	0.2788756066744784	23
news medium newspapers	0.29085607190162344	24
news sources trust government health authorities	0.299944720401937	25
news sources trust ordinary people i do not know personally	0.3058314668923797	26
effect hand washing	0.3145975578040009	27
news sources ordinary people i dont know personally	0.34980219789230493	28
measures taken cleaning or disinfecting surfaces	0.35058720980021585	29
news medium television	0.3841709048430487	30
measures taken using homeopathic remedies	0.39508324661324623	31
employed 2020	0.41470741581011605	32
locations would attend places of worship	0.4153919165150901	33
knowledge existing treatments	0.41677056043822924	34
info exposure past week	0.4172593574827117	35
measures taken avoid touching face	0.43282793181268453	36
news sources trust world health organization	0.44196676652195477	37
prevention hand washing	0.4454275637142988	38
education	0.4461294906367088	39
locations would attend places of employment	0.45737073924264415	40
news sources government health authorities	0.4723439524159029	41
news sources world health organization	0.47633390219737004	42
locations would attend retail shops	0.5226325197716923	43
country management	0.5368807260161867	44
news sources trust politicians	0.5440412998950617	45
control infection	0.5567464956553018	46
news sources local health workers	0.5637746236461945	47
news sources trust scientists	0.5733583712302903	48
news medium trust television	0.6056342269567065	49
measures taken washing hands	0.6310837114566844	50
vaccine accept	0.7098896004749721	51
community action norms	0.7170434709847524	52
measures taken meter distance	0.7261559942826549	53
news medium radio	0.736751398337953	54
measures taken using antibiotics	0.7451970887774454	55
community action importance	0.7465244286288664	56
risk infection	0.756214652313421	57
gender	0.7566095416860398	58
measures taken caution opening mail	0.7666732477619032	59
locations would attend restaurants	0.7677856621928134	60
measures taken taking herbal supplements	0.7713434107007873	61
news medium online sources	0.772923366226129	62
locations would attend health care facilities	0.7783582604564478	63
measures taken cover coughs	0.7874780537032721	64
measures taken eating garlic	0.7939278511886323	65
news sources ordinary people i know personally	0.7980456082714048	66
own health	0.8279946361711552	67
news medium messaging apps	0.8450013501927758	68
age	0.8545840676260893	69
norms vaccine	0.8714905787826355	70
info exposure more less wanted	0.8745731737791252	71
measures taken isolation	0.9035806415171143	72
measures taken none of these	0.9399977839172335	73
community management	0.9644076178200981	74
news sources trust local health workers	0.9773432151598612	75
measures taken wearing a face mask or covering	0.9849503026799604	76
