# Supplementary material for: Providing normative information increases intentions to accept a COVID-19 vaccine
Source: Nat Commun. 2023 Jan 9;14:126. doi: 10.1038/s41467-022-35052-4 (PMC9828376; doi:10.1038/s41467-022-35052-4)
Supplement: Supplementary file 4 — Source Data [file 41467_2022_35052_MOESM4_ESM.zip › Source Data/Supplementary Information/FigureS4c.csv]

	VM p-val	x
news_sources_trust_ordinary_people_i_know_personally_pre	0.00026775640204897844	0
vaccine_accept_pre	0.00038162573802707675	1
measures_taken_caution_opening_mail_pre	0.0025272666578953	2
news_medium_trust_messaging_apps_pre	0.0036848729866864015	3
locations_would_attend_performances_and_sporting_events_pre	0.0075582115295907155	4
news_sources_trust_ordinary_people_i_do_not_know_personally_pre	0.01031649409429788	5
age_pre	0.010538622273641102	6
community_management_pre	0.01295011021822844	7
news_sources_trust_journalists_pre	0.016384989551123656	8
news_medium_trust_online_sources_pre	0.0194325806745096	9
news_medium_online_sources_pre	0.022525199808988424	10
news_sources_world_health_organization_pre	0.04043998803068744	11
news_medium_trust_radio_pre	0.0447101448013832	12
measures_taken_eating_garlic_pre	0.05629861367214516	13
news_medium_trust_television_pre	0.07103443390001563	14
measures_taken_cleaning_or_disinfecting_surfaces_pre	0.07498638066988558	15
news_medium_messaging_apps_pre	0.11573528811934539	16
news_medium_television_pre	0.1201410766995778	17
prevention_hand_washing_pre	0.1335717596661622	18
locations_would_attend_retail_shops_pre	0.1372788799812602	19
country_management_pre	0.1432227480618241	20
measures_taken_using_homeopathic_remedies_pre	0.15094010097745744	21
employed_2020_pre	0.151796175994201	22
locations_would_attend_places_of_worship_pre	0.1870539540515831	23
measures_taken_isolation_pre	0.20555332988648264	24
news_sources_ordinary_people_i_know_personally_pre	0.21829070666496295	25
effect_hand_washing_pre	0.2316299822273956	26
measures_taken_none_of_these_pre	0.26207826211216545	27
news_sources_ordinary_people_i_dont_know_personally_pre	0.2695536154041082	28
news_medium_trust_newspapers_pre	0.2849126858427401	29
locations_would_attend_schools_pre	0.31201176796100166	30
education_pre	0.3130434323942793	31
news_sources_trust_scientists_pre	0.3157302988681964	32
news_sources_local_health_workers_pre	0.3251485062850584	33
risk_community_pre	0.3309361644200327	34
measures_taken_cleaning_or_disinfecting_a_mobile_phone_pre	0.35468796925856005	35
info_exposure_more_less_wanted_pre	0.36073635241973945	36
news_sources_trust_government_health_authorities_pre	0.36908983065767176	37
prevention_mask_pre	0.39120994365250494	38
measures_taken_meter_distance_pre	0.4298000791989779	39
norms_masks_pre	0.4468908934981839	40
news_sources_politicians_pre	0.4493321087305552	41
news_sources_trust_world_health_organization_pre	0.4708798441256813	42
news_sources_government_health_authorities_pre	0.48453100454945663	43
control_infection_pre	0.4982868194888159	44
news_medium_radio_pre	0.5012306616537672	45
measures_taken_getting_the_flu_vaccine_pre	0.5020438891385591	46
prevention_distancing_pre	0.5509828470083811	47
news_sources_trust_local_health_workers_pre	0.5510163103325769	48
infection_severity_pre	0.5542710981369261	49
measures_taken_using_antibiotics_pre	0.6009999207185401	50
own_health_pre	0.6290889140334168	51
gender_pre	0.629747091523851	52
info_exposure_past_week_pre	0.6326100931345677	53
news_sources_trust_politicians_pre	0.6343764382286801	54
community_action_norms_pre	0.6945457359092577	55
measures_taken_taking_herbal_supplements_pre	0.7070337926482003	56
effect_mask_pre	0.744455122788247	57
community_action_importance_pre	0.7513655422020926	58
locations_would_attend_health_care_facilities_pre	0.7575322286658246	59
measures_taken_avoid_sick_pre	0.7588915185646511	60
risk_infection_pre	0.7706901582521739	61
news_sources_scientists_pre	0.779912432870328	62
locations_would_attend_places_of_employment_pre	0.7883364093264598	63
norms_vaccine_pre	0.8285553209329793	64
news_sources_journalists_pre	0.8294021271502359	65
distancing_importance_pre	0.8411435718532906	66
know_positive_case_pre	0.8944814491259532	67
locations_would_attend_restaurants_pre	0.9141311912235465	68
norms_dist_pre	0.9172448756031245	69
knowledge_existing_treatments_pre	0.9257697589334543	70
measures_taken_wearing_a_face_mask_or_covering_pre	0.9301708394049423	71
locations_would_attend_parks_and_beaches_pre	0.9349133262859762	72
measures_taken_cover_coughs_pre	0.9370592842248638	73
measures_taken_washing_hands_pre	0.9515353273204233	74
news_medium_newspapers_pre	0.9674711589225867	75
measures_taken_avoid_touching_face_pre	0.9969163552600362	76
