# Supplementary material for: Providing normative information increases intentions to accept a COVID-19 vaccine
Source: Nat Commun. 2023 Jan 9;14:126. doi: 10.1038/s41467-022-35052-4 (PMC9828376; doi:10.1038/s41467-022-35052-4)
Supplement: Supplementary file 4 — Source Data [file 41467_2022_35052_MOESM4_ESM.zip › Source Data/Supplementary Information/FigureS4d.csv]

	VD p-val	x
measures_taken_isolation_pre	0.04064923844852496	0
measures_taken_eating_garlic_pre	0.04250474080952401	1
news_sources_trust_scientists_pre	0.06268849280264374	2
measures_taken_getting_the_flu_vaccine_pre	0.07552905941108418	3
news_sources_ordinary_people_i_dont_know_personally_pre	0.0956605513627981	4
measures_taken_avoid_sick_pre	0.09717546974320716	5
measures_taken_caution_opening_mail_pre	0.1104426195793451	6
locations_would_attend_performances_and_sporting_events_pre	0.19037281897016356	7
news_sources_trust_journalists_pre	0.19146761759340694	8
measures_taken_using_antibiotics_pre	0.1989125027431606	9
gender_pre	0.22940240988888774	10
locations_would_attend_retail_shops_pre	0.23709654904453362	11
control_infection_pre	0.24175219629515282	12
news_sources_journalists_pre	0.252459220703233	13
news_medium_trust_messaging_apps_pre	0.2549021391388467	14
measures_taken_avoid_touching_face_pre	0.25816997526210556	15
own_health_pre	0.27778738635028233	16
news_sources_trust_world_health_organization_pre	0.28343150013025786	17
info_exposure_past_week_pre	0.2938567804187701	18
news_sources_trust_local_health_workers_pre	0.29418872768794374	19
knowledge_existing_treatments_pre	0.3080529341786899	20
infection_severity_pre	0.3227971809739588	21
news_medium_television_pre	0.33227776946829324	22
info_exposure_more_less_wanted_pre	0.3387610993637237	23
news_sources_government_health_authorities_pre	0.3653030282974652	24
effect_mask_pre	0.3659984637592347	25
measures_taken_cleaning_or_disinfecting_surfaces_pre	0.3667323348066539	26
country_management_pre	0.37500076472790767	27
news_sources_ordinary_people_i_know_personally_pre	0.37516390504805586	28
news_medium_newspapers_pre	0.39615910541074617	29
measures_taken_using_homeopathic_remedies_pre	0.40433873039065493	30
vaccine_accept_pre	0.4190729617648171	31
risk_infection_pre	0.4599191555152491	32
news_sources_trust_politicians_pre	0.4698445991535384	33
prevention_distancing_pre	0.4787855301431314	34
measures_taken_taking_herbal_supplements_pre	0.4864139220798085	35
news_medium_trust_radio_pre	0.49616136079462836	36
measures_taken_washing_hands_pre	0.4990062437952756	37
prevention_hand_washing_pre	0.4997843086426911	38
locations_would_attend_places_of_employment_pre	0.5012634368185612	39
community_action_norms_pre	0.5030906682493561	40
locations_would_attend_schools_pre	0.5097436264354265	41
norms_vaccine_pre	0.5209006818977766	42
norms_dist_pre	0.5231912234267411	43
news_medium_trust_online_sources_pre	0.5297373110539383	44
age_pre	0.5432447826979947	45
community_management_pre	0.5435577653941475	46
news_sources_scientists_pre	0.5557193786068388	47
news_sources_politicians_pre	0.5728781404671986	48
locations_would_attend_restaurants_pre	0.5851319079729973	49
news_sources_trust_government_health_authorities_pre	0.5942115287036696	50
news_medium_trust_television_pre	0.5946706684964116	51
locations_would_attend_parks_and_beaches_pre	0.6291908120984172	52
news_sources_trust_ordinary_people_i_do_not_know_personally_pre	0.6765920495627867	53
norms_masks_pre	0.6930277517739847	54
measures_taken_cleaning_or_disinfecting_a_mobile_phone_pre	0.7011845397576738	55
employed_2020_pre	0.706936848030921	56
community_action_importance_pre	0.7102032446053637	57
measures_taken_cover_coughs_pre	0.7113914275206494	58
measures_taken_meter_distance_pre	0.7135167405356636	59
news_medium_online_sources_pre	0.7249357204677829	60
news_medium_trust_newspapers_pre	0.7316941780438306	61
news_medium_messaging_apps_pre	0.7543459857197101	62
locations_would_attend_places_of_worship_pre	0.7602635526106287	63
risk_community_pre	0.8128758680694708	64
news_medium_radio_pre	0.8218578830411959	65
know_positive_case_pre	0.8250508079622456	66
measures_taken_none_of_these_pre	0.8265917516794711	67
education_pre	0.8611481078818398	68
locations_would_attend_health_care_facilities_pre	0.8718675329574975	69
distancing_importance_pre	0.8823640228423026	70
news_sources_trust_ordinary_people_i_know_personally_pre	0.8933774642163737	71
effect_hand_washing_pre	0.8974455099211454	72
news_sources_world_health_organization_pre	0.9068987715379925	73
prevention_mask_pre	0.9202057582593306	74
measures_taken_wearing_a_face_mask_or_covering_pre	0.9334854928698948	75
news_sources_local_health_workers_pre	0.9690413643423483	76
