# Supplementary material for: Providing normative information increases intentions to accept a COVID-19 vaccine
Source: Nat Commun. 2023 Jan 9;14:126. doi: 10.1038/s41467-022-35052-4 (PMC9828376; doi:10.1038/s41467-022-35052-4)
Supplement: Supplementary file 4 — Source Data [file 41467_2022_35052_MOESM4_ESM.zip › Source Data/Supplementary Information/FigureS5a.csv]

	Estimate	SE	term	group
masks	2.3572473784371613	0.21664985521154564	tmp_treatment[T.high]	Broad
masks	1.8006816823938034	0.20946581332480305	tmp_treatment[T.low]	Narrow
dist	3.7771294712498853	0.46448746460953594	tmp_treatment[T.high]	Broad
dist	2.9553476091741415	0.4634129449915809	tmp_treatment[T.low]	Narrow
vaccine	3.684652431806066	0.16752995523507444	tmp_treatment[T.high]	Broad
vaccine	1.7875408068945506	0.16914102453276392	tmp_treatment[T.low]	Narrow
