# Supplementary material for: Providing normative information increases intentions to accept a COVID-19 vaccine
Source: Nat Commun. 2023 Jan 9;14:126. doi: 10.1038/s41467-022-35052-4 (PMC9828376; doi:10.1038/s41467-022-35052-4)
Supplement: Supplementary file 4 — Source Data [file 41467_2022_35052_MOESM4_ESM.zip › Source Data/Supplementary Information/FigureS5b.csv]

	Estimate	SE	term	group
masks	1.2496233960189977	0.22321053291331383	tmp_treatment[T.high]	Broad
masks	0.6815982639868238	0.2165420912734578	tmp_treatment[T.low]	Narrow
dist	0.7782638420300071	0.47878920441991873	tmp_treatment[T.high]	Broad
dist	-0.16680842994490677	0.477241101304148	tmp_treatment[T.low]	Narrow
vaccine	2.718846209303057	0.19762831532633549	tmp_treatment[T.high]	Broad
vaccine	0.8375750050307992	0.19798893539427537	tmp_treatment[T.low]	Narrow
