# Supplementary material for: Providing normative information increases intentions to accept a COVID-19 vaccine
Source: Nat Commun. 2023 Jan 9;14:126. doi: 10.1038/s41467-022-35052-4 (PMC9828376; doi:10.1038/s41467-022-35052-4)
Supplement: Supplementary file 4 — Source Data [file 41467_2022_35052_MOESM4_ESM.zip › Source Data/Supplementary Information/FigureS6a.csv]

	Estimate	SE	term	group
masks	0.011456620844240872	0.005886196841663252	tmp_treatment[T.high]	Broad
masks	0.021316597292463	0.0054408428033643945	tmp_treatment[T.low]	Narrow
dist	0.0044514659056263724	0.01398586742753966	tmp_treatment[T.high]	Broad
dist	-0.017328593296048373	0.013817207882251416	tmp_treatment[T.low]	Narrow
vaccine	0.039288784276132416	0.005756682462184144	tmp_treatment[T.high]	Broad
vaccine	0.032535944341703885	0.005656741870709351	tmp_treatment[T.low]	Narrow
