# Supplementary material for: Providing normative information increases intentions to accept a COVID-19 vaccine
Source: Nat Commun. 2023 Jan 9;14:126. doi: 10.1038/s41467-022-35052-4 (PMC9828376; doi:10.1038/s41467-022-35052-4)
Supplement: Supplementary file 4 — Source Data [file 41467_2022_35052_MOESM4_ESM.zip › Source Data/Supplementary Information/FigureS6b.csv]

	Estimate	SE	term	group
masks	0.0015606007813517729	0.006062260395873735	tmp_treatment[T.high]	Broad
masks	0.011313465411344445	0.0056431934231881455	tmp_treatment[T.low]	Narrow
dist	0.0009113762275055296	0.01431056838171262	tmp_treatment[T.high]	Broad
dist	-0.0211392197067441	0.01418958494779777	tmp_treatment[T.low]	Narrow
vaccine	0.027448767000658587	0.006570800622324017	tmp_treatment[T.high]	Broad
vaccine	0.021483103693903216	0.006483974165009068	tmp_treatment[T.low]	Narrow
