# Supplementary material for: Providing normative information increases intentions to accept a COVID-19 vaccine
Source: Nat Commun. 2023 Jan 9;14:126. doi: 10.1038/s41467-022-35052-4 (PMC9828376; doi:10.1038/s41467-022-35052-4)
Supplement: Supplementary file 4 — Source Data [file 41467_2022_35052_MOESM4_ESM.zip › Source Data/Supplementary Information/FigureS7a.csv]

	Estimate	SE	term	group	sort_order
Above	0.022556133655328943	0.017270104899320085	tmp_treatment[T.high]	Broad	Above
Above	0.02600861433492709	0.016508954502044995	tmp_treatment[T.low]	Narrow	Above
Between	0.04094968239080369	0.015044461163617621	tmp_treatment[T.high]	Broad	Between
Between	0.037379572396849484	0.015315011608492203	tmp_treatment[T.low]	Narrow	Between
Under	0.043181727964765056	0.015981742155351794	tmp_treatment[T.high]	Broad	Under
Under	0.048902373359912606	0.015199101852186226	tmp_treatment[T.low]	Narrow	Under
Average	0.039288784276132416	0.005756682462184144	tmp_treatment[T.high]	Broad
Average	0.032535944341703885	0.005656741870709351	tmp_treatment[T.low]	Narrow
