# Supplementary material for: Providing normative information increases intentions to accept a COVID-19 vaccine
Source: Nat Commun. 2023 Jan 9;14:126. doi: 10.1038/s41467-022-35052-4 (PMC9828376; doi:10.1038/s41467-022-35052-4)
Supplement: Supplementary file 4 — Source Data [file 41467_2022_35052_MOESM4_ESM.zip › Source Data/Supplementary Information/FigureS7b.csv]

	Estimate	SE	term	group	sort_order
No	0.04054833412266056	0.017854248964797995	tmp_treatment[T.high]	Broad	0.0
No	0.01693397040195604	0.016822719122831942	tmp_treatment[T.low]	Narrow	0.0
Don't know	0.070679291166345	0.011308587305432391	tmp_treatment[T.high]	Broad	1.0
Don't know	0.05226241616281795	0.011426271141080559	tmp_treatment[T.low]	Narrow	1.0
Yes	0.029052418112351115	0.006313017281179853	tmp_treatment[T.high]	Broad	2.0
Yes	0.026680119911956197	0.006262620258655387	tmp_treatment[T.low]	Narrow	2.0
Average	0.039288784276132416	0.005756682462184144	tmp_treatment[T.high]	Broad
Average	0.032535944341703885	0.005656741870709351	tmp_treatment[T.low]	Narrow
