# Supplementary material for: Providing normative information increases intentions to accept a COVID-19 vaccine
Source: Nat Commun. 2023 Jan 9;14:126. doi: 10.1038/s41467-022-35052-4 (PMC9828376; doi:10.1038/s41467-022-35052-4)
Supplement: Supplementary file 4 — Source Data [file 41467_2022_35052_MOESM4_ESM.zip › Source Data/Supplementary Information/FigureS7c.csv]

	Estimate	SE	term	group	sort_order
Above	-0.01088682746610731	0.01464616906103419	tmp_treatment[T.high]	Broad	Above
Above	0.010336161337715333	0.012759010394708784	tmp_treatment[T.low]	Narrow	Above
Between	0.011288397143454339	0.013504899259771667	tmp_treatment[T.high]	Broad	Between
Between	0.016674189571303892	0.013168903493274276	tmp_treatment[T.low]	Narrow	Between
Under	0.03529618608180605	0.016848954803006643	tmp_treatment[T.high]	Broad	Under
Under	0.025339185829028762	0.015289560074457151	tmp_treatment[T.low]	Narrow	Under
Average	0.011456620844240872	0.005886196841663252	tmp_treatment[T.high]	Broad
Average	0.021316597292463	0.0054408428033643945	tmp_treatment[T.low]	Narrow
