# Supplementary material for: Providing normative information increases intentions to accept a COVID-19 vaccine
Source: Nat Commun. 2023 Jan 9;14:126. doi: 10.1038/s41467-022-35052-4 (PMC9828376; doi:10.1038/s41467-022-35052-4)
Supplement: Supplementary file 4 — Source Data [file 41467_2022_35052_MOESM4_ESM.zip › Source Data/Supplementary Information/FigureS7d.csv]

	Estimate	SE	term	group	sort_order
No	0.01024188063903093	0.022588586901540034	tmp_treatment[T.high]	Broad	0.0
No	0.03841945434091374	0.019559934005426306	tmp_treatment[T.low]	Narrow	0.0
Don't know	0.0020625950144759005	0.012453573627527855	tmp_treatment[T.high]	Broad	1.0
Don't know	0.036404588898525284	0.011142618894126688	tmp_treatment[T.low]	Narrow	1.0
Yes	0.01412957553774197	0.0062313826721343505	tmp_treatment[T.high]	Broad	2.0
Yes	0.014101159433232141	0.005954506396574597	tmp_treatment[T.low]	Narrow	2.0
Average	0.011456620844240872	0.005886196841663252	tmp_treatment[T.high]	Broad
Average	0.021316597292463	0.0054408428033643945	tmp_treatment[T.low]	Narrow
