# Supplementary material for: Providing normative information increases intentions to accept a COVID-19 vaccine
Source: Nat Commun. 2023 Jan 9;14:126. doi: 10.1038/s41467-022-35052-4 (PMC9828376; doi:10.1038/s41467-022-35052-4)
Supplement: Supplementary file 4 — Source Data [file 41467_2022_35052_MOESM4_ESM.zip › Source Data/Supplementary Information/FigureS7e.csv]

	Estimate	SE	term	group	sort_order
Above	-0.020597710676118375	0.046558393209448455	tmp_treatment[T.high]	Broad	Above
Above	-0.004683924427228131	0.0306622380504246	tmp_treatment[T.low]	Narrow	Above
Between	-0.056578287466049836	0.03142738048586821	tmp_treatment[T.high]	Broad	Between
Between	-0.021281243946276163	0.029819091689101403	tmp_treatment[T.low]	Narrow	Between
Under	0.0033258791654789776	0.06226565607634692	tmp_treatment[T.high]	Broad	Under
Under	-0.07759000383404888	0.05838789613546315	tmp_treatment[T.low]	Narrow	Under
Average	0.0044514659056263724	0.01398586742753966	tmp_treatment[T.high]	Broad
Average	-0.017328593296048373	0.013817207882251416	tmp_treatment[T.low]	Narrow
