# Supplementary material for: Providing normative information increases intentions to accept a COVID-19 vaccine
Source: Nat Commun. 2023 Jan 9;14:126. doi: 10.1038/s41467-022-35052-4 (PMC9828376; doi:10.1038/s41467-022-35052-4)
Supplement: Supplementary file 4 — Source Data [file 41467_2022_35052_MOESM4_ESM.zip › Source Data/Supplementary Information/FigureS7f.csv]

	Estimate	SE	term	group	sort_order
No	-0.011699706625230993	0.037271207175408994	tmp_treatment[T.high]	Broad	0.0
No	-0.015005853547025884	0.03903098215216982	tmp_treatment[T.low]	Narrow	0.0
Don't know	-0.002411690086444437	0.027146407918165295	tmp_treatment[T.high]	Broad	1.0
Don't know	0.007902037014054368	0.02541747877615019	tmp_treatment[T.low]	Narrow	1.0
Yes	0.007386749634155484	0.017880321743102327	tmp_treatment[T.high]	Broad	2.0
Yes	-0.03079515044100322	0.017016478372654055	tmp_treatment[T.low]	Narrow	2.0
Average	0.0044514659056263724	0.01398586742753966	tmp_treatment[T.high]	Broad
Average	-0.017328593296048373	0.013817207882251416	tmp_treatment[T.low]	Narrow
