# Supplementary material for: Providing normative information increases intentions to accept a COVID-19 vaccine
Source: Nat Commun. 2023 Jan 9;14:126. doi: 10.1038/s41467-022-35052-4 (PMC9828376; doi:10.1038/s41467-022-35052-4)
Supplement: Supplementary file 4 — Source Data [file 41467_2022_35052_MOESM4_ESM.zip › Source Data/Supplementary Information/FigureS8.csv]

	Estimate	SE	term	group	sort_order
Above	0.0023623744840139717	0.02074676914631758	tmp_treatment[T.high]	Broad	Above
Above	0.019927743651568353	0.019952533419176986	tmp_treatment[T.low]	Narrow	Above
Between	0.045137219264869896	0.015657900188869166	tmp_treatment[T.high]	Broad	Between
Between	0.035903231669348584	0.01595882206086283	tmp_treatment[T.low]	Narrow	Between
Under	0.059686384481536806	0.017549731791907112	tmp_treatment[T.high]	Broad	Under
Under	0.04713100454864427	0.01742342764126966	tmp_treatment[T.low]	Narrow	Under
Average	0.040408349677451105	0.010646048661697273	tmp_treatment[T.high]	Broad
Average	0.036765827776963286	0.010514861793302147	tmp_treatment[T.low]	Narrow
